# Supplementary material for: Identification of genes related to high royal jelly production in the honey bee (Apis mellifera) using microarray analysis
Source: Genet Mol Biol. 2017 Oct 2;40(4):781–9. doi: 10.1590/1678-4685-GMB-2017-0013 (PMC5738612; doi:10.1590/1678-4685-GMB-2017-0013)
Supplement: Supplementary file 1 [file 1415-4757-gmb-1678-4685-GMB-2017-0013-Suppl01.xls]

## Sheet: Table S1
Table S1 - The details of probes in microarray construction
9967 probes were designed based on sequence downloaded from NCBI
ProbeID	Sequence	TargetID	Accessions
CUST_1_PI416562355	CGATCTATCGAATCGTCGAAAAATCTTATTGCAACTTGAAGTAAACATGTATACATGCTG	emb|X02007.1	gi|5621
CUST_2_PI416562355	AAGTATTGATAAAATTCACGGGGCGGATCTTGAGAGTACCACTTCGAGATCGTTTATTTA	emb|X16709.1	gi|5626
CUST_3_PI416562355	CGATCGTGAGGGAGGGGAAAGAGAAATATTTATATCGTAAATAAATTTGCTGTTGCATCG	gb|L10710.1	gi|155679
CUST_4_PI416562355	ATATAAACACGAAGGCGAAGTGTCTACAATTCAGGGAATACCTGAACAACGAGTTGGGCC	gb|L10711.1	gi|155681
CUST_5_PI416562355	TAAGAACAGATGTAGAGTCATAGTGCCTTAAATTCGTATGAACTTGCGAGAAGTATATTC	gb|M12598.1	gi|155692
CUST_6_PI416562355	AACCAAGACCACCTCATCCGCGAATCTAATTTATGAAGAATATGAAGCACGTGAAATAAC	emb|X72575.1	gi|297062
CUST_7_PI416562355	AACCAAGACCACCTCATCCGCGAATCTAATTTATGAAGAATATGAAGCACGTGAAATATC	emb|X72576.1	gi|297064
CUST_8_PI416562355	AACCAAGACCACCTCATCCGCGAATCTAATTTATGAAGAATATGAAGCACGTGAAATATC	emb|X72577.1	gi|297066
CUST_9_PI416562355	CAAGCTCATCATTCTTCAAAGTCTAACAATCGGCATAACAATAACGATTAAGCTCATCAT	emb|Z26319.1	gi|433530
CUST_10_PI416562355	CGGTTCACGTGATAAATCTACTGTGGTGAAACAATCGATAATTGATGGGGTATTATAATA	gb|U15954.1	gi|562087
CUST_11_PI416562355	TCTCTGGGACAAACGTTTCGGTTAAGTGCCATTATGAAGATTCAACGATGAAATTTTTTA	gb|U15955.1	gi|562089
CUST_12_PI416562355	CTGGTGGCAGGCTTTCACCATACTTTGGAATAAATGGTGGATTTAGATTTTGAGATATTT	gb|U15956.1	gi|562091
CUST_13_PI416562355	CCTCCGGTACAACTACTGTTACGGATAACGAAAAATCTAATGCGTAAAATAAAATATACC	gb|U26026.1	gi|882407
CUST_14_PI416562355	CAATAAAGTAGTGTCTGTGTTTTACACAGCTGTGATTCCCATGTTCAGCCCCTTCATCTG	gb|S76956.1	gi|914159
CUST_15_PI416562355	TAAAGTAGTGTCTGTGTTTTACACAGCAGTGATTCCCATGCTCAACCCCTTCATCTGCAG	gb|S76957.1	gi|914161
CUST_16_PI416562355	TCCTCATCTTGGTGTCCTCTTATATTGTCATTCTGGTCAACTTGAGGAACCATTCTGCAG	gb|S76958.1	gi|914163
CUST_17_PI416562355	TTTGGGCTGATCACTCATGTTAAGTTATCATCTGATTGGTATATGGGTCAGGGGAAGCTT	gb|S76959.1	gi|914165
CUST_18_PI416562355	GCAAGACGTTGTCAACAGCATGGATAAATTTCTGCAAATTGGATTCATCAAAATGGTTAT	gb|S78458.1	gi|999101
CUST_19_PI416562355	GCAATAGACGTTGTCAACAGCATGGATAAATTTCTGCAAATTGGATTCATCAAAATGGTT	gb|S78459.1	gi|999103
CUST_20_PI416562355	GAATGCTGACAATCAGAATGCTAACAATCAGAATGCTGATAATCAGAATGCTAACAAACA	emb|Z26318.1	gi|1113118
CUST_21_PI416562355	TTCCTGAATATGTCTATTCTTTGAAGCGGCGAAAGGAAACATATATCGTTAAAATCTCTC	dbj|D79208.1	gi|1395144
CUST_22_PI416562355	ACATTAAGGGTGTTATGCATGACCGATGGAAAAGAAGGAATGCACACTTTGGAAAGACAA	gb|U66709.1	gi|1519445
CUST_23_PI416562355	TCGGTATTTGATCGAGATCGCACTTAAAAGGAGAAGTGCAACCTTGATTTTGCGTTTTTT	gb|U70841.1	gi|1841520
CUST_24_PI416562355	ATGGATGTCGTTTATGCTCTGAAAATTCAAGGACGTACTCTCTATGGATTTGGCGGTTAA	emb|X91509.1	gi|1883000
CUST_25_PI416562355	CTCGTTGCGAAAATCCCGATAATGATCGAACACCTTTCAAAATTTCAATCCATTTGTAAA	dbj|D79207.1	gi|2648169
CUST_26_PI416562355	GATACGTGCACGAAATCGATGTATACTAATGATATGATATTTGAATGACCGTTCTCTGTA	emb|Y13429.1	gi|2661768
CUST_27_PI416562355	ACAATCGGTTGAAAAATCGGAACTTTGGGTTTATAAATCTAAAGCATCAGAAGAACATGG	dbj|AB006152.1	gi|2809066
CUST_28_PI416562355	TCGGTATTTGATCGAGATCGCACCTAAAAGGAGAAGTGCAACCTTGATTTTGCGTTTTTT	gb|AF004168.1	gi|3046381
CUST_29_PI416562355	CCGGCCTCGAGCTAAATTTTAATTGAAACTGTTTTTCGAAAACAAAGAATAGGATTGTGT	gb|AF004169.1	gi|3046383
CUST_30_PI416562355	GAGAGCTTGGTTCACGATGAGATAATTCCTACAAAGGTTTAGTTCGTCTAGTCGAAACTG	gb|AF023619.1	gi|3169771
CUST_31_PI416562355	GCTTCCACATTTCGTAGGAAGCAACAAACCTGTAAAGGATGAATATATGTTAGTTTTAAG	gb|AF000632.1	gi|3676299
CUST_32_PI416562355	CTCGTTGCGAAAATCCCGATAATGATCGAACACCTTTCAAAATTTCAATCCATTTGTAAA	gb|AF000633.1	gi|3676301
CUST_33_PI416562355	GGTCTTAGATTTGAAGATCCAATGATATCATTCCAACCTGGAGATACTATTATTTGCATC	gb|AF069739.1	gi|3719239
CUST_34_PI416562355	TACTCCCGCATCGTGTTTCCGGTATGCTTCGTCTGTTTCAACCTAATGTACTGGATAATA	gb|AF094822.1	gi|3719467
CUST_35_PI416562355	GATCATCATAAGCAAATATTATGTACATTGTATAACTGTTACGTCGAATCGGACACGTAG	gb|AF084556.1	gi|3746877
CUST_36_PI416562355	AAGAGACTCTTCAAACGGTCGTTGCTATGAAAATGATGCATCTCCCACAATCCAACAAGA	gb|AF004842.1	gi|4101571
CUST_37_PI416562355	AAATTAAGATCATCGCGCCACCCGAGAAGAAATATTCCGTATGGATTGGTGGGTCAATTC	dbj|AB023025.1	gi|4220622
CUST_38_PI416562355	CGAGCATGTTAAGTACAAAGCAATTCATTGTAAATCACTTTTTTGCGGATGCTGCAATTT	gb|AF144379.1	gi|4960025
CUST_39_PI416562355	GATGGAGGAGTTGAACGTTGCTCTGTAAACGTGTAGAATTTATTTACGTAGATTTAATCT	gb|AF134815.1	gi|5114217
CUST_40_PI416562355	CGATTAAGCCTAAGGATCACAATGGATCAATTTATTGGTCTATGTATCATCTTTGTACAG	gb|AF134816.1	gi|5114218
CUST_41_PI416562355	TAGAAGGTAACACATTCAAAACGGAAACGCAAGTAAACGATTCGCTCAAGGTCACCCGAT	gb|AF134817.1	gi|5114220
CUST_42_PI416562355	GACATTTGGTCCAGTTCCTAAATTTGAGGGAGAAATGGCAGAAAAAATTAGCAATGAATT	gb|AF134818.1	gi|5114222
CUST_43_PI416562355	AGCTTTGAAACCCAAAGATGTTTCCAATTGTGTTCTCTTCGCTTTACAAACTCCTGACAA	gb|AF134819.1	gi|5114224
CUST_44_PI416562355	CTAGGCCCTAGTTTTAGTACAGGAGAAAGGTGCAGAATAAGTAGCAATTTTTTACCAAAT	gb|AF134820.1	gi|5114225
CUST_45_PI416562355	CAATTACATGAACTTCATGCAGATGGACGAGTTCGTGGTTAACCTGAAAAGCGGAAGCAA	gb|AF134821.1	gi|5114227
CUST_46_PI416562355	ATATACAATCTCGCCAAATGCGTCCAAGAATCTGCACCGGACGTATGGTTCGTTATCTAA	gb|AF166496.1	gi|5805321
CUST_47_PI416562355	ATGACATACAATTAGTAAAAGGGATCGCGAACGAGTGCATCGAGAATGCCAAAGGGGAGA	gb|AF166497.1	gi|5805323
CUST_48_PI416562355	GATTGGGGAGAATTACTTCAATTACTGTAATCATTTGTTGGAGTTAACTGTACTCGTGTT	dbj|AB022907.1	gi|6448460
CUST_49_PI416562355	GATTGCGATTGAACGAAATGAGAGGTTCTTAAAATTCATCTTACGACGAAAAAAGGTTGT	dbj|AB022908.1	gi|6448462
CUST_50_PI416562355	ATCTACTCCTCGCAAGTAAGGCGAAGGGCGCGGCTGTGAAATTAGCGGACTTTGGATTGG	dbj|AB013287.1	gi|6518414
CUST_51_PI416562355	TTTGATGTACCAGATACAACAGTGTGGCAAGTTCAAAGAGCCTGTCGCTGTATTCTACGC	dbj|AB013288.1	gi|6518420
CUST_52_PI416562355	CGTTTAAGTCGCCTCCAATCTTCTTCCCATTGACATTTAAAGCGCACACGAATCGTGTAC	emb|AJ245824.1	gi|7159585
CUST_53_PI416562355	CACTGTTTTCCAGTTCGAAGCGTTTGTTTCCAATGGTATCTTTTGAATTTGGTTCTAATA	gb|AF159569.1	gi|7958613
CUST_54_PI416562355	CTTACGATTGGTAGTTGGTGGGTATTGGTATCTATTTGATGAGAGTTTTTAATGTTATGC	gb|AF263459.1	gi|8118612
CUST_55_PI416562355	CCTGGCAAATTCTATAAAAAACGCTGAACGTAGGGGTTATAGAGTATGAAAGTTCAACAG	gb|AF274024.1	gi|9624384
CUST_56_PI416562355	TACGCTCGGTACAATAATGTACAGAAGGAAGATGGTTTAGAAGAGTGACCAAAAAGGAAG	emb|AJ271674.1	gi|9650644
CUST_57_PI416562355	ATATATATATATAATGGATATCTCGTTAGAGGGGAGAAGATTCGTTGTATCGCGTGGAAA	emb|AJ276511.1	gi|9967823
CUST_58_PI416562355	GTAGCAACAAACTGAAGTTTTTTAGTTCGATGGTGGGGTTGTTCCAAAAGTAATGGCAAA	dbj|AB024942.1	gi|9971159
CUST_59_PI416562355	AAGAGATACGTACACTTCTCGACGAGAGCATCCAAAGAAAGTCAGATATTACCGAGCTCG	dbj|AB050744.1	gi|11138048
CUST_60_PI416562355	ATGAGGCCCGATTACCTGCTCCCGAAAGACGTGGTGGTCGTCTCGAGTAACTACAGGGTT	gb|AF213011.1	gi|12003416
CUST_61_PI416562355	CATTACTTTCCAGTACACGGACTGGGAGGAGGTGTACAACGGGTACATTTACCAAAAAAT	gb|AF213012.1	gi|12003418
CUST_62_PI416562355	CTCGATCAATGATTTTTGCAAAACTTTATCTTGAAATTTCCACGCAACGCAAAATTCGGT	gb|AF339140.1	gi|12659340
CUST_63_PI416562355	ATCGGGATATTAAATTAAATCGGTTCGGTTGATGAAATTCAATGTTTCGCATCGGTGGAC	dbj|AB047034.1	gi|15425662
CUST_64_PI416562355	TACCAATGGTTCGATCTTCGCAAGTATTGATAAATTCACGGGGCGGATCTTGAGAGTACC	gb|AF438408.1	gi|16904371
CUST_65_PI416562355	CAACCAGGACGTCGTCCGTTTCCAACGTTTCCTGGTCAGGGACCATTCAATCCGAAAATT	gb|AF442147.1	gi|17066665
CUST_66_PI416562355	ATTCCACAACCAAGACCACCTCATCCGCGCCTTCGTCGTGAAGCTGAACCGGAAGCTGAA	gb|AF442148.1	gi|17066667
CUST_67_PI416562355	CATGGTTGCCCGAAAATATATCGATTGCGCTTTGGAAAAAATGAAATTCCTTGATGATGA	gb|AF393492.1	gi|18140738
CUST_68_PI416562355	CCGAGTTTAACACACACGTATTGTGTCACACACACGCACACGTTTAATAAAACGATGTAA	gb|AF393493.1	gi|18140740
CUST_69_PI416562355	GAAGACTATTTTTCTGGGAGGATCGAGAACAGGCTGTGTTGAAAGAAAGAAATAATTGCG	gb|AF393494.1	gi|18140742
CUST_70_PI416562355	CATGGTTGCCCGAAAATATATCGATTGCGCTTTGGAAAAAATGAAATTCCTTGATGATGA	gb|AF393495.1	gi|18140744
CUST_71_PI416562355	CGATCTTTCGATGGAGAGCTCGCGATATTATCGAGGAAGCAAGAGAAATTTCTACACACC	gb|AF393496.1	gi|18140746
CUST_72_PI416562355	CACGACCAACGAAAGAATCGATCGTTTCACCAATATTAACGAATCACGTTGAATATTTCC	gb|AF393497.1	gi|18140748
CUST_73_PI416562355	CGTATTGCAATTATGTGCCAAATTGAGCAAATCCAAAACGATGACGAATTATGCTTTCAT	dbj|AB072428.1	gi|18265364
CUST_74_PI416562355	GATGTCCAATTTGAGCAGTCGTGAAATATTCAACAATATCAATGACAACCATGGCAAAAA	dbj|AB072429.1	gi|18265365
CUST_75_PI416562355	GTGCTCAACAACTTTCAATAAGAGTAACTTATGCCAGTGCAAGGTTACGTTCTCAAGAAA	gb|AF441189.1	gi|18479060
CUST_76_PI416562355	CACCTGATGATATATCCGGATGGGATAACGATTTTTAGTCCAGATCTATTAATAATTCCT	gb|AF469010.1	gi|19698422
CUST_77_PI416562355	GATTTGATGCAATAATGCAAGCTATAGTTTGTAGACGACAAATTGGTTGGCGTGAAAAAG	gb|AF487333.1	gi|19702480
CUST_78_PI416562355	CGAAGAATAAAATGACAAAGTTGTAATTTGGAATTCATTCACGCTGGTTGCCAATTTCTG	gb|AF498306.1	gi|20336614
CUST_79_PI416562355	GAGCACCCGTGTAATAAGCGTGCAGCAAAAAAGCGAGGTTTGATATTTAAGTGCAAAAAA	dbj|AB072427.2	gi|21321073
CUST_80_PI416562355	CTTTCTGGAATATCACCTCGCAATTATATGTATCCAAATATAGACATTTCTCCAGAAGGA	gb|AF514804.1	gi|21397151
CUST_81_PI416562355	GCACAAGGCCAAGATACACAATTTTTTGTTCCAGTCTCTGACAATGTTTCAGCTTACACA	emb|AJ430459.1	gi|22205093
CUST_82_PI416562355	GGTGAAGTGTCTTCCCATTCGCTTCATTATCAGACAGTAATTCCTGCTGGTACCATTCAA	emb|AJ430460.1	gi|22205095
CUST_83_PI416562355	ACAGCAGGTGGAGCTACAGTTCAGTATGCACAAGGCCAAGATACACAATTTTTTGTTCCA	emb|AJ430461.1	gi|22205097
CUST_84_PI416562355	TTAATAGAAGAACTCAAATCATTAAAACAACTATGCGAACCGAAAACTGACTGAGGTTGG	emb|AJ430462.1	gi|22205099
CUST_85_PI416562355	GGATCGTTTCACAAACTCCAGATGCTGAATATTGTGTCATCGAATAAAATATTGTAATCG	gb|AY127579.1	gi|22724910
CUST_86_PI416562355	CCTAGATGTCCTCCAGGTTCTAAATTCATTAAGAACAGATGTAGAGTCATAGTGCCTTAA	gb|AY082691.1	gi|22773475
CUST_87_PI416562355	AAGCAGTTGTAGTAAATATTGAAAGAAGCGGAAAACAATCTCGACGTGACAATTAGTGTA	gb|AF481963.1	gi|24415095
CUST_88_PI416562355	CGCTAATGTTTTCGCTTAATTTATATATTCTTTAGCTTTGTATTGCGCGCATACAACGCA	gb|AY055108.1	gi|24710886
CUST_89_PI416562355	GGTCTTCGTAATAAAGGTGTATTAATCAATCGTTATGGCAAGACAGCTAGATTGTGAAAA	gb|AF436842.1	gi|25990772
CUST_90_PI416562355	GGAAAGATTCAAATGGATAGCAGTACAAATTTTGGTCGCGAAGATTTCTGGAATTCTATT	dbj|AB083009.1	gi|27531022
CUST_91_PI416562355	GCAGACCACAATTGAAAGAGAATTCTCATCAACAGAAATGAAAGCGATCATGAAAGTTGA	dbj|AB083010.1	gi|27531024
CUST_92_PI416562355	TGCATATAAGTACAAACAAGAGCGACGTGAAGGCAACACGTGTGTACAAGAGGGTTTAAA	dbj|AB083011.1	gi|27531026
CUST_93_PI416562355	TCAACACCATCCCAGGAGCATCCATATGTATCTGTATAAAGAATCATTATATCGAATCAA	dbj|AB083209.1	gi|27531047
CUST_94_PI416562355	CTTGCTCGTCGTGAATTATTTAACGAAACACGATGATGATGTATTATCAAACGCTGAAAT	gb|AY217097.1	gi|28403763
CUST_95_PI416562355	GTTCCTTTCGTTTGCAAGGCTTAACTCGAAAAATGTACTTTGTCGCTTTCTTTCGTTTAA	emb|AJ517411.1	gi|29329816
CUST_96_PI416562355	TGTTTAGCAAGGACTTCCGGTTCGCGTTCAAAAGTATCATCTGCAAGTGCTTCTGCAAAC	gb|AY263366.1	gi|30016934
CUST_97_PI416562355	TATACAAAATGCTGTGACTGTGATCAAAATGTATCGAAATCTATGTCTTGACATGCATGC	gb|AY268030.1	gi|30351105
CUST_98_PI416562355	AAAGATTAATAACAGCCAAAACGCGCTAGTTTTGAGACATGTACAGGCAGAAGCTGAGAA	gb|AY268031.1	gi|30351107
CUST_99_PI416562355	CCAAAGCAGTATAACGTCGGCATTTGAGAACTTGAGGGACGATGAGGATTTTGTGGATGT	dbj|AB095513.1	gi|30409515
CUST_100_PI416562355	TATCAGTGTAAATACGGGAACAATTGCGAGATCGACATGTACATGAGGCGCAAGTGTCAG	dbj|AB095514.1	gi|30409517
CUST_101_PI416562355	GCGAGCCATGATATTTCAAACAGATATGAGGAATCGAGGAAATAATTTTCCTGTATATCA	dbj|AB073995.1	gi|30424444
CUST_102_PI416562355	GCTGCGTGTGTATAATCGTGTATGTATTCCGTTCCATATACTGTTTAATCGTGTTTATAT	dbj|AB073996.1	gi|30424446
CUST_103_PI416562355	GCTGCGTGTGTATAATCGTGTATGTATTCCGTTCCATATACTGTTTAATCGTGTTTATAT	dbj|AB073997.1	gi|30424448
CUST_104_PI416562355	CGTAGGAGTGAGAGGCAAAAAATCGTCGTTGCAAACTGTCTTCTAATCCATTTTAATAAT	dbj|AB073998.1	gi|30424450
CUST_105_PI416562355	CACGTTTGTTTACGTATGTCATACATTGTACGAGCAAAATTCTCACGTGTGCCGATTTCC	gb|AY273778.1	gi|30691979
CUST_106_PI416562355	GTACTGGGTAGAGAGACACAAGCATATTGTTAGACTCGTAACTGCAATTGGAGACGCCTA	emb|AJ555537.1	gi|32399812
CUST_107_PI416562355	GGAAATGCTGGTGCTCGTCTTGCTTGTGGTGTTATTGGAATTACAAAAGTCTAAAAAATA	gb|AY329355.1	gi|33089103
CUST_108_PI416562355	CGACCCGATTACGTAAAAGCTATCTTTGATGTTGTGAATTGGAATGATGTGAATTCTCGT	gb|AY329356.1	gi|33089105
CUST_109_PI416562355	GCAATGTAGAACACATTGCGCTGTATGAAAAATTTGCTTCCTTTGGAGCACAAATAATTA	gb|AY329357.1	gi|33089107
CUST_110_PI416562355	GGAATTGCTTTACGAGGCCTCTTCATTATAGACAAAGAAGGAATATTAAGACAGTTAAGC	gb|AY329358.1	gi|33089109
CUST_111_PI416562355	GTGGAACGCCATGGTCCAAATGTGGCTCCCAGTAATTTGAAAAATCATCTTGAAAAATAT	gb|AY329359.1	gi|33089111
CUST_112_PI416562355	AGACAACTGCGTTATTAAATACGCACGCTCATATACTTACATGTGGTCGTATGAAATATA	gb|AY329360.1	gi|33089113
CUST_113_PI416562355	CCAGCTGCATATACAGCAAACGTCTCACATCTCATTGTATAATCAAACTAATTTCTATCT	gb|AY331183.1	gi|33114004
CUST_114_PI416562355	CTTGCTCGTCGTGAATTATTTAACGAAACACGATGATGATGTATTATCAAACGCTGAAAT	gb|AY336528.1	gi|33303619
CUST_115_PI416562355	CCTAGATGTCCTCCAGGTTCTAAATTCGTTCATAAGAGATGTAGAGTCATAGTGCCTTAA	gb|AF487551.1	gi|33320974
CUST_116_PI416562355	ACAAATAATATATTCCCGAAAGGAGAATTGTTCGATGCGACGGTATTTACGTACAACATA	gb|AF205594.1	gi|33338434
CUST_117_PI416562355	CTTCTTATTATTAACCTGACGGCACGTTCCAGTTGTCCAGGATCTATGCGTAAAATCGTG	gb|AY280848.1	gi|33355926
CUST_118_PI416562355	CACCAAGTAAAACAATTTTAGTAGCAGGAATGCAAGACTCGTCGCCTGCAACCAACAACG	gb|AY343324.1	gi|33521675
CUST_119_PI416562355	GCCGGATTCAGTATTTTCTTGAAAGAGTTCACATGTGCCATATTTCATATTTCATTTTCG	gb|AY332626.1	gi|33642163
CUST_120_PI416562355	CCAAATGCATATAGATTTCGTCCATCTCTAAATCCTAGATTTGAATCTACGCATCAATGA	gb|AY350615.1	gi|34101236
CUST_121_PI416562355	CCTCCAGATATGTATAGACTTCGTCCACCTCCAAATCCTAGATTTGGACCTATGTATTAA	gb|AY350616.1	gi|34101238
CUST_122_PI416562355	CGAGATAGAACAGAACGAGAGAGATCTAGAGAACCTAAAATAATTTCATCTTTATCGAAC	gb|AY350617.1	gi|34101240
CUST_123_PI416562355	CGAGATAGAACGGAACGAGAGAGATCTAAAGAACCTAAAATAATTTCATCTTTATCGAAC	gb|AY350618.1	gi|34101242
CUST_124_PI416562355	ATATTGGTCCACTAACACCATTTCCACCACGATTTATTCCTCCGGATATGTATAGACTTC	gb|AY352276.1	gi|34420262
CUST_125_PI416562355	TTTCAACACTCAATCGTCTGCTAAAGTAATGTCGAAAAATGGCGTCCTTTTCTTCGGACT	gb|AY313893.1	gi|34762029
CUST_126_PI416562355	ATTGGAGCACAGTAGCAAACTTGTAGAACTTTTCCTATCCTTGGGAGCTGATGCCACAAG	gb|AY375535.1	gi|34809306
CUST_127_PI416562355	TATCCATGGTGGAGTCATGTGTTAGGATGGCTTTGTGGTCTATCTTCAATGTTATGTATT	gb|AY395071.1	gi|37654847
CUST_128_PI416562355	TATCCATGGTGGAGTCATGTATTAGGATGGCTTTGTGGTCTATCTTCAATGTTATGTATT	gb|AY395072.1	gi|37654849
CUST_129_PI416562355	GTTTGGATTCTTTGCTATTTTTGCATTTGGAAGGGCGTTAAAACCACGGGCAAGGTCGTG	gb|AY395073.1	gi|37654851
CUST_130_PI416562355	AAAGGAGTTTGTATTTGTCGAAAAACCAGTTTCAAAGATCTCTGGGACAAACGTTTCGGT	gb|AY333923.1	gi|37703273
CUST_131_PI416562355	GGGTCGAGAAGAACCTAGGAGCTATAGATATTCTCATTAATAATGCAACTATTAATATCG	gb|AY217747.1	gi|37788282
CUST_132_PI416562355	GTCAGAAATACCATTAAAATGGCTTTTGACAAGTTGGGTATTTATGAGGACCTTATCACA	gb|AY224602.1	gi|37903959
CUST_133_PI416562355	CTAGAACCTCGAAAGTGAGGATCCAATCTTTCTAAGGATTTCACGTTTCGTGCCGCGAAA	emb|AJ547798.1	gi|37987892
CUST_134_PI416562355	AATGGTCTCATTGCCTCTCAAAGACAGAACTCTGTTATTCAATTTGCAAAAGCATCATAG	gb|AY338499.1	gi|38037007
CUST_135_PI416562355	GGAAATGCTGGTGCTCGTCTTGCTTGTGGTGTTATTGGAATTACAAAAGTCTAAAAAATA	gb|AY462419.1	gi|38569377
CUST_136_PI416562355	ATTGTAAATTCCATTACAAGACCGATCGAGGAATTAAAAATTTACCAGTAGACAAGGCGG	gb|AY462420.1	gi|38569379
CUST_137_PI416562355	CGTCTTCGCTCGTTCATTATATATATATATCGAGATCACTCGATCGTAATTGAGATCGCT	gb|AY463910.1	gi|38569387
CUST_138_PI416562355	CGTTGCATATCTCCTTGAATCAATCCTATCTCGATATAAATCAACTTAGCCAATAATCTG	gb|AY398690.1	gi|40353250
CUST_139_PI416562355	AAATCTATACTTGAAAAGAAACCAGAATTGGTGGATGCAACGGATCCCGGCGAGCACAAC	dbj|AB086196.1	gi|40645092
CUST_140_PI416562355	AAGGGTTGCACTGCTCCTTTTATTGTGCTTATAAAATAGGGAAAGATAAAGAGAGAAAAG	gb|AY500239.1	gi|40806310
CUST_141_PI416562355	GATGACAGCATAAGAATCACAATAGACGCTTCATTTAATTAGCCATTTCTCGATGTATGT	gi|40949636_tpg_BK001420.1
CUST_142_PI416562355	GAGATTGAGTATCTTTTGAATATCTCTTGACATGGCAAATTATTGGATATAGACTGCTGG	gb|AY242387.2	gi|41350388
CUST_143_PI416562355	AAGTGTGTGTGTGTGTGTAGATACTTGCCGGTTTTAACGAACGATTGACATACAATGTAA	dbj|AB161181.1	gi|41386668
CUST_144_PI416562355	TTTGCCCGCGACTTTGAAACCAATTTCGAAAAATCCGGTGATAGTTTGAAAGGACGCAAA	dbj|AB161182.1	gi|41386670
CUST_145_PI416562355	ATGGTTCGGTGGTAATCCAAAAAGGATAACTTTAATAGGCTTAAGTGCCGGTGGTGCTAG	gb|AY526235.1	gi|42563594
CUST_146_PI416562355	TTGTCCTTCTTAATTGAAGAAAGTGGTTACTTTCATATACAAGCAACCAAACCCGACACA	gb|AY526236.1	gi|42563596
CUST_147_PI416562355	GCGCACACGACGATTAAGTGCTCTTGAATTAACAATAAACGTTATTATAATCGTTCAACT	gb|AY540846.1	gi|44887594
CUST_148_PI416562355	CGATGAAAAGCAACAACTACATCAGCAACAACACCAGCAACACAGCTATCATATTCCAGT	gb|AY545000.2	gi|45331177
CUST_149_PI416562355	ATGGCCGATGGTAGAAATACGGAATTCGAGTAACTTTGTTTCAAATAAGATCCATGATAT	gb|AY569781.1	gi|45686194
CUST_150_PI416562355	GAACGATCTCGAGATAGAATGGAACGAGAGAGATCTAAAGAACCTAAAATAATTTCATCT	gb|AY569694.1	gi|46276895
CUST_151_PI416562355	CGATCTCGAAATAGAACGGAACGAGAGAGATCTAAAGAACCTAAAATAATTTCGAACAAT	gb|AY569695.1	gi|46276897
CUST_152_PI416562355	CGATCTCGAAATAGAACGGAACGAGAGAGATCTAAAGAACCTAAAATAATTTCGAACAAT	gb|AY569696.1	gi|46276899
CUST_153_PI416562355	GAACGATCTCGAGATAGAACAGAACGAGAGAGATCTAAAGAACGTAAAATAATTTCATCT	gb|AY569697.1	gi|46276901
CUST_154_PI416562355	ATTCCTCCAAATGCGTATAGATTTCGTCCACCTCTAAATCCTAGATTTGGACCTATGCAT	gb|AY569698.1	gi|46276903
CUST_155_PI416562355	CGAGATAGAACGGAACGAGAGAGATCTAGAGAACCTAAAATAATTTCATCTTTATTGAAC	gb|AY569699.1	gi|46276905
CUST_156_PI416562355	CGAGATAGAACGGAACGAGAGAGATCTAGAGAACCTAAAATAATTTCATCTTTATTGAAC	gb|AY569700.1	gi|46276907
CUST_157_PI416562355	CGAGATAGAACGGAACGAGAGAGATCTAGAGAACCTAAAATAATTTCATCTTTATTGAAC	gb|AY569701.1	gi|46276909
CUST_158_PI416562355	GAGATAGAAGAGGACGAGGAAGATCTAGAGAACATAGAATAATTCCATCTCATTATATTG	gb|AY569702.1	gi|46276911
CUST_159_PI416562355	CGAGATAGAACGGAACGAGAGAGATCTAGAGAACCTAAAATAATTTCATCTTTATTGAAC	gb|AY569703.1	gi|46276913
CUST_160_PI416562355	CGGAACGAGAGAGATCTAGAGAACCTAAAATAATTTCATCTTTATCGAACAAGACAATAC	gb|AY569704.1	gi|46276915
CUST_161_PI416562355	CCTCCAAATGCGTATAGATTTCGTCCACCTCTAAATCCTAGATTTGGACCTACACATCAA	gb|AY569705.1	gi|46276917
CUST_162_PI416562355	CCTCCAAATGCGTATAGATTTCGTCCATCTCTAAATCCTAGATTTGGATCTACGCATCAA	gb|AY569706.1	gi|46276919
CUST_163_PI416562355	CCTCCAAATGCGTATAGATTTCGTCCATCTCTAAATCCTAGATTTGGATCTACGCATCAA	gb|AY569707.1	gi|46276921
CUST_164_PI416562355	CCTCCAAATGCGTATAGATTTCGTCCATCTCTAAATCCTAGATTTGGATCTACGCATCAA	gb|AY569708.1	gi|46276923
CUST_165_PI416562355	CCTCCAAATGCGTATAGATTTCGTCCATCTCTAAATCCTAGATTTGGATCTACGCATCAA	gb|AY569709.1	gi|46276925
CUST_166_PI416562355	CCTCCAAATGCGTATAGATTTCGTCCATCTCTAAATCCTAGATTTGGATCTACGCATCAA	gb|AY569710.1	gi|46276927
CUST_167_PI416562355	TCGTAGACGTTATTCCCGTTCAAGAGAACGAGAGCAAAAATCATATAAAAATGAAAGAGA	gb|AY569711.1	gi|46276929
CUST_168_PI416562355	CCTCCAAATGCGTATAGATTTCGTCCACCTCTAAATCCTAGATTTGGACCTACACATCAA	gb|AY569712.1	gi|46276931
CUST_169_PI416562355	CAACGTACATCATCCTGTCATTCCAGATATGAAGATTTAAGACATGAAGACAGAAATAGT	gb|AY569713.1	gi|46276933
CUST_170_PI416562355	GAGTTTTGCCAGGAAAACCAACAACAACATCTGATGAACTTAAACGGGGTATTATCAATC	gb|AY569714.1	gi|46276935
CUST_171_PI416562355	GGTCAAGTACCAGGCTCTAGACATATTGGTCCACTAACACCATTTCCACCACGATTTATT	gb|AY569715.1	gi|46276937
CUST_172_PI416562355	ATTCCTCCAAATGCGTACAGATTTCGTCCACCTCTAAATCCTAGATTTGGACCTACGCAT	gb|AY569716.1	gi|46276939
CUST_173_PI416562355	CCAAATGCGTATAGATTTCGTCCACCTCTAAATCCTAGATTTGGACCTACACATCAATGA	gb|AY569717.1	gi|46276941
CUST_174_PI416562355	GTTTATTACGGGAATTTTCCACCAAGACCAATAATGGTTAGACCTTGGGTTCCAATGCGG	gb|AY569718.1	gi|46276943
CUST_175_PI416562355	GGTCAAGTACCAGGCTCTAGACATATTGGTCCACTAACACCATTTCCACCACGATTTATT	gb|AY569719.1	gi|46276945
CUST_176_PI416562355	GAACGATCTCGTGATAGAATAGAACGAGAGAGATCTAGAGAACCTAAAATAATTTCATCT	gb|AY569720.1	gi|46276947
CUST_177_PI416562355	CCAAATGCGTATAGATTTCGTCCACCTTTAAATCCTAGATTTGGACCTACGCATCAATGA	gb|AY569721.1	gi|46276949
CUST_178_PI416562355	GTAATGGCTATTACATTTGGATTGAGTATATAGTTTCTGCTCCACCTGAAAGTGAGGTAA	gb|AY526611.1	gi|46486314
CUST_179_PI416562355	TTTGTCGAGGATGGTATCGTTAGGATCACTATAAGAGGAGATGATGGTCGCGAAATCGAG	emb|AJ698737.1	gi|46847759
CUST_180_PI416562355	ACGGAGACAGCGTTAACGTACAATTATACGGACAATTGGATCTGCTCGTGAGAAAAGTCT	gb|AY601637.1	gi|47155780
CUST_181_PI416562355	CCTGCGGGTGATCCAGAAAAAGGAAAAAAGATTTTTGTACAAAAATGTGCACAATGTCAT	gb|AY601642.1	gi|47157059
CUST_182_PI416562355	GCGAGGAATTGCATGGTTTCCAAGGATCTGGTGTGCAAAATCGGTGACTTCGGAATGACT	gb|AY601643.1	gi|47157061
CUST_183_PI416562355	CATGACACAGGTATAGAATATGGTGCAGAACAAGCCCCATTTTATCAAGCTTTAACAAAT	gb|AY601644.1	gi|47157063
CUST_184_PI416562355	TGTCACAAGTGCCACAAATCGTTCGCGCTCAAGTCTTACTTGAATAAACACTTGGAGTCC	ref|XM_394200.1	gi|48094504
CUST_185_PI416562355	GAAGACGGTGTTCTGATATGTCAAGTCATAGTCGAAACCATGAAGGTAGCTTTGAAGGTG	ref|XM_397512.1	gi|48094572
CUST_186_PI416562355	CTGGGCTTTTTGACCGGTACTTACGTGAGCATCCAAGAGATTCTCGACGAGAATAAATGA	ref|XM_394217.1	gi|48094589
CUST_187_PI416562355	TATATGATAGGCGAGAAAGCGGCCGATATGATTAAACAAGAATGGCGGATCGGGCATTAG	ref|XM_394218.1	gi|48094598
CUST_188_PI416562355	AGCAACGTTATACTGAAGAAGTACAAAAACATGGTCGTGAAGAGCTGCGGTTGCCATTGA	ref|XM_394252.1	gi|48094722
CUST_189_PI416562355	TTGGTTCCAACTTGAACCTGAAGGAGAAAATATTCATCGCCTTGTCGTGGATGGCTAAGG	ref|XM_394256.1	gi|48094736
CUST_190_PI416562355	GGATGAAAACGGCTAAACAACGCTTAGGAAAAATCTTGAAACTTCACAAAATGATGCATT	ref|XM_394272.1	gi|48094802
CUST_191_PI416562355	AATTGATGCCTGTCACGAGCTCTATCGCCGCTACGAACTCTGAAAATTCAGAAATTGTGG	ref|XM_394327.1	gi|48095000
CUST_192_PI416562355	TTATTGTCCTAAATATAGGAACGGGCGTGGTGACGAGAGATGTTGCATACCGGAGAACAA	ref|XM_394360.1	gi|48095115
CUST_193_PI416562355	GCCCAGATTCTACGATTTCAATTTTCCCATGACCAAAGATTTAAACAAATTCTTGACTAC	ref|XM_394361.1	gi|48095117
CUST_194_PI416562355	AAATCTTTCCTCATGGAGGAAAGGGGTGAAGCACCAGCAGACGGTTTCTACATTTCTTAA	ref|XM_394370.1	gi|48095158
CUST_195_PI416562355	CCAGAAAAACGTGTAAAGGCTGCATATGCTAGTTTTGAAGAAAGAATGATGCCTATTATT	ref|XM_394373.1	gi|48095164
CUST_196_PI416562355	GTCCTGGTTACATAAAGACTTCTCTTTCTTTGAATGCATTAACAGGAAGTGGACAAATTT	ref|XM_394428.1	gi|48095368
CUST_197_PI416562355	CCCAGAAGGAAGTTTACGTTCTACTTGTCATTATTTCAGAGATCAAGTAATAGAATTCCT	ref|XM_394437.1	gi|48095398
CUST_198_PI416562355	GAACAAAACAAGCTGAATGTGATCAAAAATTAGCATCTTTAAGAGATGATATGGCTGCAG	ref|XM_394449.1	gi|48095445
CUST_199_PI416562355	AACCTAATAATGAAAGTCCTCTCAATCCACAAGCAGCAAAACTATGGAGTGATCAAACTA	ref|XM_394467.1	gi|48095538
CUST_200_PI416562355	TTCACCGAGGCCGAGTCGAATATGAACGATCTGGTGTCCGAATATCAACAATACCAAGAA	ref|XM_394471.1	gi|48095546
CUST_201_PI416562355	TTCCAGCGTTGGATTTTCACGGGGCGTTCATTATTGGGAATTAACCATCGATCGCTATCA	ref|XM_394473.1	gi|48095550
CUST_202_PI416562355	CGCACTTTTAAACCATAAAAAACAACAATTTCGTGTGGGAGTTGGTCTTAATATTGGACA	ref|XM_394478.1	gi|48095576
CUST_203_PI416562355	AATAGGTCTGTTCACCAAACTTCCAGAACCTCGTGTCAGGGTATGGTTCAAAAATAGGCG	ref|XM_394502.1	gi|48095664
CUST_204_PI416562355	CCTCAATTTATTAGTGCTGAGATTTGTCACAATGAATACGGAGGACGAAAGGCGGGACGA	ref|XM_394509.1	gi|48095689
CUST_205_PI416562355	AATCATATTGTTCCACCAATGCATCATATGGGTTCCTCTGGTACCACTAGACCTGCACCA	ref|XM_394536.1	gi|48095870
CUST_206_PI416562355	TGCTATTTTCAAGCACGAAACATTATGCAACATTTAAACGTGAGCAGCTGTGAAACATAA	ref|XM_394554.1	gi|48095907
CUST_207_PI416562355	TTAAAATGGGGTCTTGCTTGGGTTAGCTCCCAGTTTACAAAAGATGAGGCTGAACATTAA	ref|XM_392365.1	gi|48095923
CUST_208_PI416562355	GACTCATCATTGGCAAATATACAAATGTTCAGCAATTACAGGAGAAAATCTTGTAGAAGG	ref|XM_394559.1	gi|48095927
CUST_209_PI416562355	ATCTTCAAAACGAGGAGAATCTGAGGAGATACGCGAACCCTTTGAAAGAGCAGGATCAAG	ref|XM_394560.1	gi|48095929
CUST_210_PI416562355	CCAGTTCAGACTGGTTGCATAGTTTTGATCACAAACAGATTTGTGAATATGAAACAGAAA	ref|XM_394622.1	gi|48096164
CUST_211_PI416562355	CGACGCGAATGGTTCCTTGAGGTTATCGATAATTACTTTAAGTTATGGGAGGTGAATATG	ref|XM_394647.1	gi|48096245
CUST_212_PI416562355	TTTCTACGTTTTCTGGTACCACGAGGGTGATCGCGTTCTGGACTACCAATTGAACAAGAT	ref|XM_394650.1	gi|48096262
CUST_213_PI416562355	GCCTTAGAGTATATCGCCTGTGATTTGAATCACTTAGAGGAGCTTACCTTGGACAGGTGA	ref|XM_392431.1	gi|48096311
CUST_214_PI416562355	ATTTACGAGTACATGATGGAGAATAGAGGACCGTTGCGCGCTTACAGAACCGATTTTCTC	ref|XM_394690.1	gi|48096427
CUST_215_PI416562355	CGTTTAGATCTCACCATAGCACGATCAGTATCTCCTCCTAATATTATAAAAACACTGTAA	ref|XM_392494.1	gi|48096647
CUST_216_PI416562355	CTGGTAGACAGAGTCCAAATGAAAGCGGTCTTTTAACTCCACCTTCTAGTAGTCAAAAAA	ref|XM_394802.1	gi|48096893
CUST_217_PI416562355	CCTTATTCTAATGAACGTCCTGTTCGTTATCCCCTGGGCAGTACAATTCTTCTCGGTTGA	ref|XM_391825.1	gi|48096999
CUST_218_PI416562355	ATTTCAATTCCCTGCCGAAGGACGACTTTACCAATCGAAGGGGCAAATTGTTGCAAGATC	ref|XM_393752.1	gi|48097320
CUST_219_PI416562355	CAGCAACACGAGAAACAAGACTTGCGATGCGTTAAAACGGTTTCGGAAACGCAACATTGA	ref|XM_393759.1	gi|48097361
CUST_220_PI416562355	GACAGCAATTAAAAGAAAGAGATTCTGCTCTTGCAGCAGAAACAGCTTTATGTAATGAAT	ref|XM_393778.1	gi|48097415
CUST_221_PI416562355	ACGGAAGTTTCATCAAAGGATATGAGTAAAGCAGCAGTCTATACTGTAAAAGGTCATCTT	ref|XM_391907.1	gi|48097511
CUST_222_PI416562355	CATTCATGGTCTACTAAATTATATGACCGGTATCAATATTTCGCAAATGGCACCCTTTAA	ref|XM_391922.1	gi|48097613
CUST_223_PI416562355	CATTGAAAAACAAAATACGGAAAAAATAACGCCAAGTAACCGATTAAAATCAGCTGGTCG	ref|XM_391930.1	gi|48097670
CUST_224_PI416562355	ACGATTGACATGGCATAGCCCTGCTCATGATGAGGAAAGTTCAGTAAAAGCTGATGCAGA	ref|XM_393875.1	gi|48097745
CUST_225_PI416562355	AAATCTCGACCTCATCGAGGATAACGATATGATCTCTACCGGTGCCATTCTGCGGAATAT	ref|XM_393885.1	gi|48097775
CUST_226_PI416562355	GCTGGTCAGTCATATGTAGCTCTTTCAAGAGCACAAAGTTTGCAATCTTTAAGAGTTTTA	ref|XM_393890.1	gi|48097792
CUST_227_PI416562355	CTTCAGGAAGTAAATAATTTAGATAATACAGACAGAGGAGATGGAGGATTCGGTTCTACA	ref|XM_393899.1	gi|48097824
CUST_228_PI416562355	ATCGATAGTTTACTGGGTAACAACAGAACGAGCACCCCTGGTATCCACAACGAATACAGA	ref|XM_391991.1	gi|48098032
CUST_229_PI416562355	GTTCAGCACATTCAAAATACCGTGGAGAGGCTGAACAAACAAACGTCGAACGGCAAAACA	ref|XM_393966.1	gi|48098059
CUST_230_PI416562355	ACTCGTCCAATACGTGAGTTTCGCAATCTTGGCGAGCATTCTGAAGAACTTCACGATAAC	ref|XM_393974.1	gi|48098112
CUST_231_PI416562355	GGCAAAAGAAATTTGCCAAGTTTGCCGAACAATTGAACAAAATACATGAGCTTAGTAAAC	ref|XM_393997.1	gi|48098158
CUST_232_PI416562355	CTGCGGATGTGTTCAATCGTACACACAATCTCTATGAAATTCATCAACTTCATAGTTTAC	ref|XM_394012.1	gi|48098212
CUST_233_PI416562355	CCAAGACAATTGGAGACTGCAGTACCTACAAGCAAGAATCCACATGGTGTTTGGGTATAA	ref|XM_394021.1	gi|48098230
CUST_234_PI416562355	AGATTCTACGGTGAATACACGCGTGAAACAAAGCTAAACTTGGAACGGGGTACAGCTATA	ref|XM_394026.1	gi|48098294
CUST_235_PI416562355	ATTCAGCAAAAACAAACGAGTCCAGTCGCAGCCACGACGAGTCCACCGGTCGAGAGAGGA	ref|XM_392051.1	gi|48098375
CUST_236_PI416562355	GCCCGTCTTGTACAGTCTGCTAGTTTTAGTTTCTCAATAATTCTAGGATATGAAACTATT	ref|XM_394090.1	gi|48098508
CUST_237_PI416562355	TGTCGAGTTCTTGTACAGCATCACGTATATGTACTACGCGTTCATAGGAAGCATGTCGAC	ref|XM_394103.1	gi|48098559
CUST_238_PI416562355	TGAGACCTGTTTGTCTTCCAGAACGAGCGAAAACTTTTGCCGGATTGAATGGAACAGTGA	ref|XM_394832.1	gi|48098821
CUST_239_PI416562355	TTGCTTCGTGATTTTTCTCGGAGTACTTTTTGGCGTGATCGGTGTATACGATTCAGGCTC	ref|XM_392615.1	gi|48100281
CUST_240_PI416562355	CCTCTTGTAAGTTTATGGGTTCCAGAAGCTTTTGTGGTATCTTTCAAATTAGAAACTGAT	ref|XM_395052.1	gi|48101026
CUST_241_PI416562355	GGCAACGCACTTACATAATTTCAGTACCTTTTTATCTATATGTGGTATTAGACACGAGTA	ref|XM_395061.1	gi|48101079
CUST_242_PI416562355	GGACAGAAACAACTTGCATACAAAGGTATAGAACAGATGATGTATATGTTTCCTGGAGAG	ref|XM_395122.1	gi|48101412
CUST_243_PI416562355	GCGACTTCGTTCTATACTTGCCTTTATTTTTAGGAGAAAACAAAGGCATGTTAACAATCA	ref|XM_395139.1	gi|48101483
CUST_244_PI416562355	AGAGAAAAATGTATGGGAATGCGAAGAAGTTACCCGATTGCGTCAGTTATAAAGTTTTGA	ref|XM_395193.1	gi|48101716
CUST_245_PI416562355	CAAAGAATAAAATACCAGGAGTTACAGCTCCTGGATTACATTTAATGAAAAGGGATTCTC	ref|XM_395210.1	gi|48101768
CUST_246_PI416562355	GAGGATAGTGATGAACTTCTGAACTTTGTGCTTTCTAGAAACCCTGGCATTCGTCTTTAA	ref|XM_395237.1	gi|48101878
CUST_247_PI416562355	CCGCGAGAAGAAATTCTATTACTAGTGAAGATTCTAATTCAGAACCACCGAAATTAGTAA	ref|XM_395353.1	gi|48102412
CUST_248_PI416562355	CTACACAACCTGACTGGATTGCGATTTGTTATAATAAAGCAGCAGAAATTCTTAGAGTAT	ref|XM_395370.1	gi|48102494
CUST_249_PI416562355	GAGATGCAACTGTGGATGTGATAGAAATGAAACTTCAAAATCAAGTGCCGAAAGAAGATT	ref|XM_395405.1	gi|48102644
CUST_250_PI416562355	ATACTCCTATCCTTCATTTGATACCGTATCCTTTTCCAATTGTTTGGCATAAATCAAGTG	ref|XM_395412.1	gi|48102692
CUST_251_PI416562355	CTGGAGTATTAATTTGGCAAAGTGAAAGAAAACGGACAATGGTAGTTACAAAAGCAGGAC	ref|XM_395476.1	gi|48102982
CUST_252_PI416562355	CAGGACATATGCCTAGTGAAGATAGATTACAAAATGGAAATACAATGCCTGAAGCAATGG	ref|XM_395530.1	gi|48103228
CUST_253_PI416562355	TCCGCCATATCATATGATGAACTATCGTTTGCCAGAAAGCCTAAACTCCAGCCTACCGTA	ref|XM_395650.1	gi|48103790
CUST_254_PI416562355	GCTTCATATATTACTGGTGAAACTATTGTTGTTGCTGGTGGAATGCGAAGTAGACTTTAA	ref|XM_395765.1	gi|48104368
CUST_255_PI416562355	GATGAAGAAAGTATGGACAAAGTGTCTAAAGGACTTGAGCAATTGCAAGTTGAGGATGAG	ref|XM_395776.1	gi|48104415
CUST_256_PI416562355	AGAATTGTCGCAGAATCACAGCATAGAGAATAATTCTCAAAATTATGTCAGTATGCCAAG	ref|XM_392954.1	gi|48104535
CUST_257_PI416562355	GTTCTACCTACTTTAGCAAAATGGGGTACACAAAAACGTTTGGAAGGAAATCAATGTTTA	ref|XM_395877.1	gi|48104994
CUST_258_PI416562355	CCAGGATATCCTGACGTCTACACTAAGATTCAGTATTACGTTAAATGGATAAGAAATACT	ref|XM_395901.1	gi|48105153
CUST_259_PI416562355	GGTGACACATTATTACTCAATTATGAGTGATGGTGTATTATGTATACCATGGGATTGGAA	ref|XM_395914.1	gi|48105250
CUST_260_PI416562355	CAAAAGTAAAAACAGGAGTTGGTCCAAATGCATTTTTCATGGTAATCCCTTTTGTAAGGT	ref|XM_395977.1	gi|48105659
CUST_261_PI416562355	CTCAATTTTTAATGACTGTAAGAGCTCAGGTTGCATATGCTCGTGAAGTTCATGATACTT	ref|XM_395989.1	gi|48105715
CUST_262_PI416562355	AGAAGAGATGAGGTTATATTATGTGTGTACTAATCAGCATTGTTGTCATAGATGGACAGA	ref|XM_396002.1	gi|48105782
CUST_263_PI416562355	CAACAAGCACTCCACCGACAGATACTCTTAAAATATTTATATGTGATAAAAACGACAGTG	ref|XM_396158.1	gi|48106778
CUST_264_PI416562355	GCTAAATTCAAAGAAGAAATTGCTAAGATTTCTAAAGCTGGTGGAAGTTTGTCTGTTGCA	ref|XM_396159.1	gi|48106788
CUST_265_PI416562355	CTTTGTGGCCCAATTATTGGCTATTAATGCAAGAATCAACACTTTGGCAGAAGATAATTA	ref|XM_393098.1	gi|48108725
CUST_266_PI416562355	ATGCAGATTCTCGAATCTTCAGAAACACAACACCCAGAAATTTTCGTAATCGTAGACATA	ref|XM_396222.1	gi|48109168
CUST_267_PI416562355	CGACACAATCCGACTGGCCTCATATTACATATAGGCCGTTTTAATCCTAGGCTAATATAA	ref|XM_396244.1	gi|48109771
CUST_268_PI416562355	ATTCAAGAAGCTGTGTTAAGTCGATGGGTCAATGATGCTGGTCGTATGGATAGGCGAACA	ref|XM_396276.1	gi|48110668
CUST_269_PI416562355	AGCAAGGATTATCGACTCTATATATATCGTTATGTACAAGTACCGCCAATTGGCATGTAG	ref|XM_396305.1	gi|48111537
CUST_270_PI416562355	GGCAAAAGATCAAGATGAATTTAAAGCATTCACTGGTGAAGGTTTTTCTCTTAGAAAGTC	ref|XM_396320.1	gi|48112231
CUST_271_PI416562355	CTCGTTATTATTGGAAAGATGCTGGACTTTTTAATATTCCCACTATAGAAGCGTCTAGTT	ref|XM_396350.1	gi|48113501
CUST_272_PI416562355	TGCTGGAGATTCAGAATGGAGAGAAGCAGAACAACAACACATATTGCAATTAATTGATAA	ref|XM_393169.1	gi|48114116
CUST_273_PI416562355	GAGCAAGGCAAGATGGATTTATTTTAGTTGGTGGAATGTTGTTTACATGTCTTGTTATAG	ref|XM_396365.1	gi|48114124
CUST_274_PI416562355	CACCTGCATTTTATTTGGTTCCTTCAAAAGTAGATTGGAGTAATGCTGTACAAAATGTAC	ref|XM_396430.1	gi|48118517
CUST_275_PI416562355	CTCATTTACAAAGGCGATTAGACAAACTTAAAAATGCAAAATCTGCTCTGTTAAAGGAGC	ref|XM_396457.1	gi|48120150
CUST_276_PI416562355	CAAATGGCAGTACCAGGAATACTTAATCCTCATGAAATACCAGAAGAGATGCAGGACTGA	ref|XM_396469.1	gi|48120806
CUST_277_PI416562355	GATCAGATGAACAACATTCCATTATTGTCTGAACAAGAAGAAGATCGACAACAAACATGA	ref|XM_393257.1	gi|48123802
CUST_278_PI416562355	AAACGTGGACAAGTTGTAAAAATTATTAGGCCCTCTGAAACTGCTGGAAGATATATTTCT	ref|XM_396561.1	gi|48124578
CUST_279_PI416562355	CGGTATTGGCGCCTATAGAAGAATCATGGACTACTTTCACGAAAACCATAAAAAATTATT	ref|XM_396579.1	gi|48125537
CUST_280_PI416562355	TATCGTCCATTCAATCAACGTTTCTACCAATTAACCGGAATGGATTTCGGCTGGTTGTGA	ref|XM_396584.1	gi|48125806
CUST_281_PI416562355	AAATACAAAGCGGTCTGTGACGACATGGATGCTACGTTCGCAGAAATGACAGGATATTAA	ref|XM_396653.1	gi|48129582
CUST_282_PI416562355	AAATACAAATATATCTGCGACGACATGGACTCCACGTTCGCTGAACTCACCGGATATTAA	ref|XM_396654.1	gi|48129585
CUST_283_PI416562355	GAAGGGATAATGAGATTGCAGAAACTGTGCCAGCAAAAGTATCATTTGGAACCGGTCTGT	ref|XM_396662.1	gi|48130119
CUST_284_PI416562355	CCGGGAGTTTATACGCGTATCTCCGAGTTTCGAGAGTGGATAAATCAAATTCTTCAATTC	ref|XM_393317.1	gi|48130452
CUST_285_PI416562355	CATCCGCAACATCTCTGTCAAAAATGTAAAACTCTTGGTTACTATTGTCGAAGAGATCAA	ref|XM_396730.1	gi|48134335
CUST_286_PI416562355	GCTGATGAACGTAGCTTTTTATTAACGCTAAAAGGAGGAGTGCACTTAAAAATAACTAAG	ref|XM_396751.1	gi|48135591
CUST_287_PI416562355	CCAGATGTTACAACAGGAAGTCAATTATCGCCAATGAATTTATCATTTATGCCTACGCCG	ref|XM_396943.1	gi|48138873
CUST_288_PI416562355	CACAGCTCGATGATTAATGGAATTACATTGCCAGTGGATGGTGGATTTTTAGCAACATAA	ref|XM_397008.1	gi|48139440
CUST_289_PI416562355	TGCGATCCGACGTTCGAACTAGAGGAAATGATTATTGAGACAAAACCGTTGCACAAAAAA	ref|XM_397018.1	gi|48139532
CUST_290_PI416562355	TATTTACTGCAGACCTCGATCGGAGCAAAACAGACAATTGGGACCATTGACGAAGACTAC	ref|XM_397024.1	gi|48139557
CUST_291_PI416562355	TCGCAACATAGGTACACTATAGAAAGAATGCCGGATGCATATGGAGCACCTAGAAAATAA	ref|XM_397091.1	gi|48140221
CUST_292_PI416562355	CTAAAGAACTTGATGGAATTGAGGTAAGAGTTCCAACAACAATTAATGATGCAAGAGCAT	ref|XM_397185.1	gi|48141080
CUST_293_PI416562355	CAGCAACAGCAACTTGTACGAGCAAATAAAACAAATTCATTAGCGATGGAAGTGACATGA	ref|XM_397232.1	gi|48141509
CUST_294_PI416562355	TAGTTCGCAACGATGGTATCATCTATGCAACTGGTCTGACGTTCACCTATACTCCAGAAC	ref|XM_397309.1	gi|48142180
CUST_295_PI416562355	ACCCTTAGGGATGAAAATAAGACTATTGCAATTGGTAAGGTGCTGAAAGTGGTGGAGTAA	ref|XM_397380.1	gi|48142863
CUST_296_PI416562355	AAGAAAAATCCGAACGTGTACAAGGTCGAAACTGTTGGTGACAAATACATGGCCGTGAGC	dbj|AB181489.1	gi|48596914
CUST_297_PI416562355	TACGAAAATGGTTGCGTTAATGATAACGGCTTTCTTACTCGCTTGGTCACCTTACGCTGC	gb|AY656663.1	gi|49618769
CUST_298_PI416562355	TAAAATCAGCCCACTTTTTACCATCTGGGGTTCTCTCTTTGCCAAAGCCAACGCAGTTTA	dbj|AB178034.1	gi|49658406
CUST_299_PI416562355	GAAAAAAGACGATAAACCTAAAAGACGGCTTCCTCATATTCTTTAATGAGTTCATGCCAA	gb|AY661557.1	gi|50313223
CUST_300_PI416562355	TGTGTATCTGTCGAAAGTGAAACGATTCGAAAATTGATTGTACCGATCTGTTCATCTTGA	gb|AY588474.1	gi|51039793
CUST_301_PI416562355	CAATTCGTGGATGTACCGAAGGATATTATAGAAATTGACTGTACCGGCGCGTGAGATAGG	dbj|AB167961.1	gi|52313429
CUST_302_PI416562355	CCACCAAAATAGATCGGAATGAATTTTTCTCGCCAGGAAAAATGTTTTAGCAACGTATAA	gb|AY736135.1	gi|52630375
CUST_303_PI416562355	TCTAAAATGTACTTCATACAAGAGGGAATAGTCGATATAGTAATGGCGAACGGCGAGGTC	gb|AY739658.1	gi|52631747
CUST_304_PI416562355	TCTAAAATGTACTTCATACAAGAGGGAATAGTCGATATAGTAATGGCGAACGGCGAGGTC	gb|AY739659.1	gi|52631749
CUST_305_PI416562355	GAAGGGATGACAGCATTCATCGAGAAAAGATCACCTAAATTCAATAATCAATAAAAGGCA	gb|AY722643.1	gi|52854075
CUST_306_PI416562355	GCGTCACCGAATAAGACATTTATACTAAATGAAGAGAAGAATAATATTGCGTATGGACGT	gb|AY722644.1	gi|52854076
CUST_307_PI416562355	CGATCTTGATGGTGATAGTTAAATGAAAGACAATTATGCCATATGGAATGCAGTGGAGAA	gb|AY722645.1	gi|52854077
CUST_308_PI416562355	AACCGCCAAATTTTAGCAATATTTTTCGGCTCGAACTCTTTATTCGTTTAGCGCGTTCTA	gb|AY769960.1	gi|54402034
CUST_309_PI416562355	ATATACAGAACGCGATCAGGGAATACGGTCTTGGAAGCACTGTGTAGATATTTAAATAAT	dbj|AB193550.1	gi|54633296
CUST_310_PI416562355	CTCAACAAGACGCTTTCAAGACAAAATCGAAAAAGAAGAGGTTAGAATTGTGAAAGTCAG	emb|AJ849455.1	gi|55468960
CUST_311_PI416562355	GAACTTCGTCGAACTGAAGCATTTGAAGTTGATCTCGAATTTTATTTAGGAAAAGAATGG	dbj|AB194707.1	gi|55700046
CUST_312_PI416562355	GTTGCTGGATGTTGTGTTTCTACTTTTACATTAGTTTCTTGGGTGATGACAGTATTATCA	gb|AY789007.1	gi|55793115
CUST_313_PI416562355	TCAAGATTACCAACCGATCTACTTCGTCGCGGATAGCTTCGAGGATGCCAAAGAGAAATT	gb|AY855337.1	gi|57232684
CUST_314_PI416562355	GATGTCCAATTTGAGCAGTCGTGAAATATTCAACAATATCAATGACAACCATGGCAAAAA	ref|NM_001011585.1	gi|58585109
CUST_315_PI416562355	AAGAGACTCTTCAAACGGTCGTTGCTATGAAAATGATGCATCTCCCACAATCCAACAAGA	ref|NM_001011599.1	gi|58585137
CUST_316_PI416562355	GCCCGCGACTTTGAAACCAATTTCGAAAAATCCGGTGATAGTTTGAAAGGACGCAAAAAA	ref|NM_001011623.1	gi|58585189
CUST_317_PI416562355	ATAAGCAACGGTTATACACCGGTGCTCGATTGTCACACCGCTCATATCGCTTGCAAATTT	ref|NM_001011628.1	gi|58585197
CUST_318_PI416562355	AGGAAATTGATGCCGACGGTTCTGGAACGCTCGACTTCGACGAATTTATGGAAGTTATGA	ref|NM_001011651.1	gi|58585245
CUST_319_PI416562355	GATAAACTTACCAGTGCGGATTTAGACGGCATAATCGCCGAGATTGATACAGATGGATCG	ref|NM_001011653.1	gi|58585251
CUST_320_PI416562355	AAACGGTTACATCACCACCGATGTGTTCAGAGACATTCTTCACGAATTGGACGATGCGTT	ref|NM_001011652.1	gi|58585253
CUST_321_PI416562355	TGAAATTGATACAGACGGATCCGGAACCGTCGACTTTGACGAATTCATGGAGATGATGAC	ref|NM_001011654.1	gi|58585255
CUST_322_PI416562355	ACTACCTCTACCACCAAGATCATCGATGGACACGTGGTAGCCATTAATGAGACGACTTAT	gb|AY897570.1	gi|58700659
CUST_323_PI416562355	GCAGAAGTACATAATAGATCAAGAGAAACAGCAAGAAATAGAATGGCTGCCGAACCTTAA	dbj|AB204558.1	gi|59891392
CUST_324_PI416562355	GCGAATTGACGGAATATAGCGTTACTTCTGTTCGTTTAATATCAAGTGGTTTTTTCGATA	emb|AJ780964.2	gi|60099322
CUST_325_PI416562355	CCGCTATTTTCGTGAAATATGAATCACCATGTTAGATAGCTTTAAATTCGTCATTCACGA	dbj|AB204559.2	gi|60223035
CUST_326_PI416562355	AATTTAACGCAAACATTGGACAAACTGATACGAAGCCCGGACACGTTGAGGAAAATCGCC	gb|AY921579.1	gi|60256560
CUST_327_PI416562355	GTGTAGCAAGTACAACAGGATTTTCAAAGGAATGTTATTGCTGCCGTGAAAGTTATTTAA	gb|AY823258.1	gi|60287199
CUST_328_PI416562355	TCCAAAAAGAAGCTTCTCCGAAAATATGATCAACGATCATAGACAACCTGCTCCTACCAA	dbj|AB201717.1	gi|60418024
CUST_329_PI416562355	CGAAGAATTAGATTTCGTGAAATTGAACCTAATAAGGATAGCGGGTACTGAGAATAAGTA	gb|AY939855.1	gi|60652324
CUST_330_PI416562355	GAAAGCGTCGAGGATTTCGACAACGAGATACCGAAGAACCAAGGAGATGTATTAACTGCT	gb|AY939856.1	gi|60652326
CUST_331_PI416562355	ACTCGTCCATCGACTCGGATTATTCCACGCTGGAGAGAACCGCCTGGAGACAACAGCAAC	gb|AY937243.1	gi|60678632
CUST_332_PI416562355	GGCCATTGTATACAAGCACTCTTTCAATTAACTTGTCTCCTTTAACAGCTCTTGTTTTAA	gb|AY914914.1	gi|60687603
CUST_333_PI416562355	GTTCGCTAGGTTCCATGAATTGGAATAACTGCATGTGAATTGTATTTTTGTACATAACCT	gb|AY914950.1	gi|60687675
CUST_334_PI416562355	ACGCAAGCTATACATAAATACATGAGTAGTAAGATGAAACTTGAATCTCTGGATGGTGTA	gb|AY914964.1	gi|60687703
CUST_335_PI416562355	TTGCAAGCACAACTCACAGCAAATATACACTAGAACAACGAAAGCTGAGTAATTGTACAA	gb|AY914985.1	gi|60687745
CUST_336_PI416562355	AATGTACCTACTACTGTTGGGGCAAATGAAGTGACTGAAACTACTGTCCGTCGACTAACT	gb|AY915014.1	gi|60687803
CUST_337_PI416562355	AATACTTAAACCTTTTGCAACGTTCCCAAGTTCAGATCCATCCGAACGTCGTCACTTCTG	gb|AY915043.1	gi|60687861
CUST_338_PI416562355	GGGTCTCCGTAACCTTCAAAATCTAAAATAAGACATTAAAGCTAACTCCCACTGTAAATA	gb|AY915051.1	gi|60687877
CUST_339_PI416562355	CCCCCTTGGGAATTTTTTAAGGGTTTGTTTACTACATTCAAATCGTTACAACCTTTTGTT	gb|AY915064.1	gi|60687903
CUST_340_PI416562355	TATATGAATCGTCGTGGAGGTTTCAATCGCCCACTAGATCCGGTTGCTTAAACGCTATTA	gb|AY915172.1	gi|60688679
CUST_341_PI416562355	CATGATGCTTTATGGACCAATAAATCATCCGGTGGTGCACATACCATTTTGTCAACTCAC	gb|AY915223.1	gi|60689199
CUST_342_PI416562355	TGCCCAAAATGAAAATGCTTAAAATGAAGTAGTGAGAATTGTGTGTACTTAGCAGAAGGA	gb|AY915227.1	gi|60689242
CUST_343_PI416562355	TGTCGGGTGTGTGTTAAAGTAATTACAAATGTCTCACTAGGGTAAAGTGATAGCTGATTT	gb|AY915252.1	gi|60689702
CUST_344_PI416562355	TGTGGCGCACAGTTTGTGAGTTCTATGCTATTGGAAATATACTAGCCAGTCAAAAAAGTC	gb|AY915282.1	gi|60690249
CUST_345_PI416562355	CGCCCCTTTCCTGAAAAAGTCTTGGGAAAGTGACTGTTTCTGTAAGTTCATTCTAAACTC	gb|AY915288.1	gi|60690359
CUST_346_PI416562355	GGACATCTGCATTAACTAACATATGTATGTATGCCTCCTCATATAGCTTTACTTTTGCTC	gb|AY915316.1	gi|60690941
CUST_347_PI416562355	ATTGTGAAGAAACGTCGAGCCTAAACGGAATAAACACTGCATATTCTGAGCATTTTATTT	gb|AY915336.1	gi|60691281
CUST_348_PI416562355	ACTTAGTAATGCGTGTGGCTACTGCACATGGTCGTGAAGGTGATTTACAACAACCTTCAA	gb|AY915495.1	gi|60694059
CUST_349_PI416562355	GATTAGCGTTGCAAGGATTGACAAAAGCGCTCCATTAGATCAAGTTGGCCTTTTGGGTTG	gb|AY915521.1	gi|60694675
CUST_350_PI416562355	AGTGATAATGTGGTTCGAACAGTTAATCGCACTTGGCTAAGTGCTTTCGGAACTTTTCAA	gb|AY915540.1	gi|60695009
CUST_351_PI416562355	ATAATGTCGGTCATATGGCGGAATTTCTGGATTCTAGTGGGATTAGTGCAACACCGTGTC	gb|AY915576.1	gi|60695679
CUST_352_PI416562355	CCAATATCCTATCAAAGCATTCAAGTGATCAGATAAAGCTAAATGTTTATGATCGTACCG	gb|AY915580.1	gi|60695746
CUST_353_PI416562355	GTGCATTTCCTAAAGATAACAAACGTAAAGGAAACGGGGAACGAGACACTTTTAATTCGA	gb|AY915584.1	gi|60695819
CUST_354_PI416562355	GGAAATCGAGAATGAGTTCCGTAAGTCTGTTTAATGTACGAAATATATTTACCTCCTGAC	gb|AY915605.1	gi|60696103
CUST_355_PI416562355	TTTTGGCTGAAGAGCGAGGACTTATGCCTGGATTGTCCTTTAGTAATGAGTTAATCAGTA	gb|AY915613.1	gi|60696216
CUST_356_PI416562355	CAATTGGACATGGTGGTTTTGGTCATGTTGTATTAGTACGTCATATTGAAACTGATACAT	gb|AY915624.1	gi|60696392
CUST_357_PI416562355	ACTGAAGTTAGCTCACAGATTGTTACAACTACAGAGGAAGTTACAGAAGAAATCGGTCTT	gb|AY915692.1	gi|60697713
CUST_358_PI416562355	ATCATACTCTCCGAAATATGTTGAAGCTGTTTGGTATGAATGGTGGGAGCGTAACGGGTT	gb|AY915698.1	gi|60697822
CUST_359_PI416562355	CAGAAAAAACCTCAAAGGTCCTCAGTTTCAACCGTGTTTTTTGACCCTCGACTAAGGGTT	gb|AY915855.1	gi|60700684
CUST_360_PI416562355	TCCAAAAAGAAGCTTCTCCGAAAATATGATCAACGATCATAGACAACCTGCTCCTACCAA	ref|NM_001012963.1	gi|61175219
CUST_361_PI416562355	GTATATATATCTTTTCGTGCCCCTCGAGCCTTTTACAGATGGACAATACGGGAACGAGAT	gb|AY921573.1	gi|62085056
CUST_362_PI416562355	ATTAACAGATGAAGAACTGGATATCATGATTGAGGAAATCGATTCTGATGGATCTGGTAC	ref|NM_001014430.1	gi|62198228
CUST_363_PI416562355	GAGATTCACGAGAAACGCGTATACCAATTTTACCAAAAAATTGAAATCGTGTCTAGAAAG	gb|AY898651.1	gi|62462049
CUST_364_PI416562355	CCAACAACCATAGAAACTAGAGTCACACCATTATCATTATCGCTCAAACTTCTTGATTAA	gb|AY898652.1	gi|62462051
CUST_365_PI416562355	TTTTTTGAGTCTCGACGTCGCGGAGAGCAAGTTCTAGATTTGCACTGTTTTTGCGACAGT	ref|NM_001014991.1	gi|62526107
CUST_366_PI416562355	CGTGGTAGCTGTTGCTACCTAAGTATTTCATAAGTATACAGTTTCCTACAATGTAGAAAT	ref|NM_001014992.1	gi|62526109
CUST_367_PI416562355	TTCGTGACATGCGTCAAACGGTAGCTGTTGGTGTTATCAAAGCTGTAACTTTCAAGGACG	ref|NM_001014993.1	gi|62526111
CUST_368_PI416562355	GTGAGACAATGCCTATGGAACTAATTGAAAACTTACGCAATCATCCAGAATACATAGATG	ref|NM_001014994.1	gi|62526113
CUST_369_PI416562355	GTAGAATGTAAATGTATTAAATGTGGTGTTGATGAATGTCAAGCAACTCCAGTTATCCAC	gi|62529361_tpe_BN000692.2
CUST_370_PI416562355	CCGTCTTGCGTTTCCGAATAGAGGTTAAGATATTGCTAGAAATTTCAATGAGTCAGTACT	gb|DQ000307.1	gi|62910924
CUST_371_PI416562355	CTAGTTATGAACCTGAACTTTATCCAGGTCTTATATATAGAATGGTATCACCAAGAGTAG	ref|XM_394229.2	gi|66498986
CUST_372_PI416562355	ATTGATTAACGAGGCTGCTCTTGCCGTGCAATGTAAGGTAAAGGCAGAAGATGTTGCAAG	ref|XM_395801.2	gi|66499055
CUST_373_PI416562355	CGTTTTCCAGGAACGGACAACCTACCATAGTGCCAAAATATCCATACCCTTTTCCTGAAA	ref|XM_394880.2	gi|66499075
CUST_374_PI416562355	TATAATGCAGGATTCACGAGTGCGTTAGCCGGATTGTTACAATTACGAGTCAAGAGCACC	ref|XM_396791.2	gi|66499084
CUST_375_PI416562355	AGTGCAGAAATCGTGTTAGGAGCAGTTGCACGACAATACTTCCAAACTGAACAAATCTAA	ref|XM_395070.2	gi|66499124
CUST_376_PI416562355	GAGATGAGAATCGGGATTCTGGAGCTGATCAAAGAGGAGAAACGATTGCAAGAGTCTGAA	ref|XM_393299.2	gi|66499162
CUST_377_PI416562355	AAGATCTTGATCTTCGAAGATGGCCAGTTCCGGAAAAGAAGCACGTTGGTATTGACGAAC	ref|XM_624565.1	gi|66499166
CUST_378_PI416562355	AATGAAGGTGGAATAGCAGCTGGAATTGGTGCTATTGATAGTCCATATCTCATTGATTAA	ref|XM_394846.2	gi|66499174
CUST_379_PI416562355	TGATAAAGGAATTTTGGTTGAAGAGAAGGAGTAGGAGAATTGTAGCTGGTTTTGTGAAGT	ref|XM_394224.2	gi|66499211
CUST_380_PI416562355	ATGATCGCGGAAAAGGCTAGCGATATGATCAAGGATGAATGGTTGTATGCGTGGAAGTAA	ref|XM_394222.2	gi|66499224
CUST_381_PI416562355	ATATAAACGCGCCTGTGATAATGATAGGCGAGAAGGGGGCAGATTTGGTTAAGGAGCAAT	ref|XM_624832.1	gi|66499228
CUST_382_PI416562355	AATCCGAATTATTTCACACGGAAGGAAGACGTGGACGTGTTGGTGGATGGTATACGGATA	ref|XM_394221.2	gi|66499231
CUST_383_PI416562355	TAATTATGATAGGGGAGAAAGGGGCTGATCTCGTGAAGAACGATTGGTTGGCGATAGAAA	ref|XM_394220.2	gi|66499235
CUST_384_PI416562355	ATGATCGCTGAAAAGGCGTCCGATATGATTAAAGATGAATGGGGATATCCGATTTCTTAA	ref|XM_394219.2	gi|66499239
CUST_385_PI416562355	TTGCACACACTCTTCATGCTTTATTTGGATGTTCGAAATGCTAGGGCTCAAAAATATTAA	ref|XM_396519.2	gi|66499262
CUST_386_PI416562355	GCCTTGCTCGCACAATTGCGTGGAATGGATATGTCATCTGAACAATACAATAATCCTTAA	ref|XM_392150.2	gi|66499319
CUST_387_PI416562355	GAAACTAATATGCGGCGGTATGAGGATATTCTGTCGTCATTATGTCAAACAGAAAATAAT	ref|XM_623779.1	gi|66499325
CUST_388_PI416562355	ACTGAACCTATTCCAGGACCTATACATAATCCTGGTGGCCGTTCTTATACTATAGGTTTA	ref|XM_394141.2	gi|66499432
CUST_389_PI416562355	TTGATAGAGTGTCCAATGTGTAGAGCTACAATCGAAGAAGTAGCAACCGATAACACATGA	ref|XM_394248.2	gi|66499442
CUST_390_PI416562355	TACAAAAATAGTTACGGTGGAAGAGGCTGAAGAGTACTGCAACAGTCAGGACGATTGCTG	ref|XM_393455.2	gi|66499525
CUST_391_PI416562355	AATAAATCAACGGTGGCAACGTTGAGTCAAGTACAGGGTAGCGATCCCAATTTGTACGCT	ref|XM_396803.2	gi|66499616
CUST_392_PI416562355	GCATTTCTTTGGATGTATGATGAACTAAGAAGATTGTGCATTCGTAAATATCATCGTGGA	ref|XM_396915.2	gi|66499639
CUST_393_PI416562355	GCCTCATTAACCGAAGAACTTCGTCAACAGCTAATTATTGATACTGCAGTTACAGGTAAA	ref|XM_396266.2	gi|66499677
CUST_394_PI416562355	ATCGAATTTCTGTACACTCATCTGTTCGACGAAGTGATCGTGAACGCCGATCTTCCTATC	ref|XM_392140.2	gi|66499702
CUST_395_PI416562355	GTGGACGCGATGTACGAGATGGTGGTAGGTACATTGCTTCTAAAGTGTCGAGAAAATTAG	ref|XM_623780.1	gi|66499716
CUST_396_PI416562355	TCCTGGTTGAAAATACAAATTCGAAAGGAACGATTACGATGGGGCCGAGTTAATAATCTC	ref|XM_394204.2	gi|66499770
CUST_397_PI416562355	TTCTCAGAAATGGAATCGAAGAAACGACCAAAAGTTGTGATACCTACATATTGCCGTTGA	ref|XM_394203.2	gi|66499776
CUST_398_PI416562355	TTCACAAGGATATGGACCTATTATTTCCTCCCTACCTCAATCTCTTTGCAGATTTAATTT	ref|XM_624519.1	gi|66499809
CUST_399_PI416562355	GGGATCTTGCAGAATCTTTGTCTTATATGGTAAAAGAACTGAAATCTCTTTTAGAGAACG	ref|XM_396476.2	gi|66499816
CUST_400_PI416562355	AACCAGAAATGTTCATAGACAAGGACAGCACGATGAATCTCACTTGCGTGGTACGTCACA	ref|XM_393053.2	gi|66499877
CUST_401_PI416562355	GCCGGATGATGAATATTGGTTTCCTTATATGTTACGAGGGCAATTTTTTAAGGGATATTT	ref|XM_394241.2	gi|66499919
CUST_402_PI416562355	CAGCACTACTCCTAATTCACCACTTAAAATAAAATCCGAGTCTTCTGAGAATAGTACATT	ref|XM_623974.1	gi|66499931
CUST_403_PI416562355	AAAGAAAAATTGTACGCGATGATATTGGCGGTGGCGGTTCTATGATTGGTATGGGACATC	ref|XM_624068.1	gi|66499965
CUST_404_PI416562355	ATTGCTTGGTTTTCGCCATTTACTTCTCCTCCAAAAGGAAAAACAAAGCAAGATTCTTAT	ref|XM_396686.2	gi|66500080
CUST_405_PI416562355	CTGTTGTAGAACATGAATTGACTGAACAAAAACCTATACAAAGATCATCATCTCTTCCTG	ref|XM_394196.2	gi|66500107
CUST_406_PI416562355	GCTTCTTCGTCCGACACGAATCTTACTCCATATGATCAAGACATGTCTATTAATTTATAA	ref|XM_394195.2	gi|66500110
CUST_407_PI416562355	GCCTGAACTGCTTAAAGAAACTAGTCCTAAAGAATCTTTGAAACAATTAGTCGCATTAGT	ref|XM_395608.2	gi|66500177
CUST_408_PI416562355	TGCTGCCGCGTGTCTAGTTACTACCTCTTAGCCAATTACAAGGATTTAATTTTTAATTAA	ref|XM_397111.2	gi|66500182
CUST_409_PI416562355	ATACTACCGAGACAATCTTTACTTTATCCACCTCTTTATATGGTTATGCTACTGACACGC	ref|XM_396400.2	gi|66500220
CUST_410_PI416562355	TTTGGAGAGGGTGGCGAAGTTTGGCTTCATCAATCTTTACCTCTCAATGAATCTGAATGA	ref|XM_396399.2	gi|66500224
CUST_411_PI416562355	ACTAATGCTGCATGCCTACAGACGTCAAGAACAGCTCAAGAAACTTGAGCAAGACGATGA	ref|XM_623294.1	gi|66500266
CUST_412_PI416562355	CTATCGATGTACAAAATTTTTGAGGAACTGCAATCTCCAAACATAGAACTTCTATGGCCT	ref|XM_623601.1	gi|66500303
CUST_413_PI416562355	TAGAGTCTACTACCTCTACTACCTCGAACTGTACCTCGAAAGAAGTTCAGAAGATGACGC	ref|XM_393203.2	gi|66500351
CUST_414_PI416562355	AGTTGAGGCAACAGATTATGCAGGTAGAGCAACAATTGAGGACAGTGTTGAGTCCGACAT	ref|XM_623753.1	gi|66500477
CUST_415_PI416562355	AAGAATGGTTATTGCCGGATCAAATACTACAAGTATTCGTGCTGTCGATGCCGCGAATAG	ref|XM_392121.2	gi|66500528
CUST_416_PI416562355	TAGTCGTAGAGATTCTCTCGAGTGGAGTCCCAACGAAATGGTCCGAATGTCTGAGAAATA	ref|XM_393429.2	gi|66500685
CUST_417_PI416562355	AATGTGAACAGCAGGCTAGCGCCGGAGCCAAAATTATTGCCCCAGGAGGAGGTGACGTAC	ref|XM_394163.2	gi|66500709
CUST_418_PI416562355	ATTGAAAATTAATCTGCCGGAGTCACGAGTTCAGGTTTGGTTCAAGAATCGACGCGCCAA	ref|XM_394161.2	gi|66500719
CUST_419_PI416562355	ATGCATTCGATTCCAACCGCATTGATAACGAATCCAGAGAAGGAGAAGCTCAACTCTTGA	ref|XM_394160.2	gi|66500723
CUST_420_PI416562355	AACTTACATTTTAGTCGCGCCAATTCTATTCCCTCTTTGGCTCACGTTACCAGACACGAG	ref|XM_396230.2	gi|66500766
CUST_421_PI416562355	TCGAGCACCGCACAAAGGACCAACAATCCCTTGCTAAGAAGAAATCAATATTGGGTCTAG	ref|XM_396231.2	gi|66500769
CUST_422_PI416562355	GGGAAAACCTATCAGGAGATTTATAAAGAGCTTCAAGGCACCGTCGATATCCCCATTTAA	ref|XM_397017.2	gi|66500803
CUST_423_PI416562355	ATATTGGTATTACCCGAGACGAAGGGAAAGAGCTTGCAACAAATCCAGAACGAGTTGAGC	ref|XM_397016.2	gi|66500807
CUST_424_PI416562355	GGTTGTTGCTGGACAATATAGGGATGATATAGAAGATAATGCTAAACTCTTTGGAGAATT	ref|XM_623553.1	gi|66500860
CUST_425_PI416562355	GAAGATGAGCGAGAATGGAATGAAATGGGAGCAGCACTTGAAAGAGAATTCCTTTCTGAA	ref|XM_623602.1	gi|66500863
CUST_426_PI416562355	AATGCTAGTAAAGCACAGCAAGTTCATGTTTTACCAGCAGCACCTTCAGAAGCAAATTGA	ref|XM_623867.1	gi|66500890
CUST_427_PI416562355	CCTAGTGTTCAAAAACTTTTGGAACAAGCTAAGAAACACAAGCGTTATCAGTCTAAATTC	ref|XM_623976.1	gi|66500906
CUST_428_PI416562355	GGGGTGATACATGGCAACAAGCAAAAACTATGAGTGAATGTTACGATTATATACTTGATA	ref|XM_624394.1	gi|66500945
CUST_429_PI416562355	CTGTATGTGGACCTGTGGATCCTATAACAGGTATGGTCATGAATATATCAGATTTAAAAT	ref|XM_395481.2	gi|66501025
CUST_430_PI416562355	TGGTGCTGTATTAGCAGAAATTACAAAAGATCGTGAGTCAGTATGGATAACAAGAGAAGA	ref|XM_392831.2	gi|66501029
CUST_431_PI416562355	GAAACTGCTAATAGAGTAGAATCTATGATGAATCATGCCAGATATTCTACTGATGGTCAA	ref|XM_623977.1	gi|66501041
CUST_432_PI416562355	GAAATTGTATTTGCAATTGCAAATAGAACAGAGAGCTTTAGAAGTATGGGGTTCTGAAGA	ref|XM_395702.2	gi|66501045
CUST_433_PI416562355	GGTCGTGCGGGAGCTCCATGTGTTGTTATAAAAAACGTAACAGGTTTCGGATTTGATTAA	ref|XM_624254.1	gi|66501095
CUST_434_PI416562355	ATCTGATGCTGTCCGAGTTCGAGAACAATCTGATAGCTGAAATACCGATCATCACGGATC	ref|XM_392186.2	gi|66501106
CUST_435_PI416562355	GACAAATTCGATAAAGATAACAGTACCAACAACCGCAGTAACGATCGCAAGATCAATTAA	ref|XM_394264.2	gi|66501117
CUST_436_PI416562355	TAAACTACGTGAAAAGCGTTGAGGATTCGAGAACGGAGGAAAAGATCGTGACGCCGAAAT	ref|XM_392177.2	gi|66501229
CUST_437_PI416562355	GATTGGACAGACATGGATGAATTGCATAACATTCACTTGAGCTCCTGCCCAGTACAATGA	ref|XM_394251.2	gi|66501387
CUST_438_PI416562355	TACAGCCCCTACGCGATGGGCAATTTCAGCGTGAACAGGTTGGACGTGTACACTCTGTGA	ref|XM_624607.1	gi|66501396
CUST_439_PI416562355	GAGAATTCCACAGTTACAATAGGTGAAGGTGCAACTGCATTAGCAATTAATGAAAATTTG	ref|XM_392829.2	gi|66501444
CUST_440_PI416562355	TTCTGGCGATTGACCTGTCGAAAATGTTTCAAAAGTAGAACCAATTTGGATCCCAGTAAC	ref|XM_394231.2	gi|66501455
CUST_441_PI416562355	ATTTGCGAATGTGGAGAACCTGAATGGCAATGCTTGGGTCATTCACCACCCTCATCTTAA	ref|XM_395573.2	gi|66501613
CUST_442_PI416562355	AATGGTTAGAATTTGGAATACGATATCTTGGAGGATGTTGCAGAATGTATGCAGAGAATA	ref|XM_623179.1	gi|66501632
CUST_443_PI416562355	ATACGTGTTTGAAGTGTCGACGTCCGAGCACGGTGCACAACATCACATATACAGATTGAT	ref|XM_392157.2	gi|66501639
CUST_444_PI416562355	TCTCTTGCAGAGTTCAAAACCGACAAGCATAAATCACACTTGCCTATCGATAAATCGTGA	ref|XM_394281.2	gi|66503778
CUST_445_PI416562355	CTACTAAAGCAGAATTACCTTCATTTGTAACAGTAGAAAACGAAGACGCACAAAAAGATC	ref|XM_394280.2	gi|66503785
CUST_446_PI416562355	TTAAACGCCTTTGCTCGAAACAAACTCGAGCATCGCAAGATTCCAGAATTGGTTACCGAG	ref|XM_394278.2	gi|66503803
CUST_447_PI416562355	TATTATCAGCAACGTTACTTCGAACGTTGTTGAGAAAGTTGGGAGCATGTTTGGCAAGGG	ref|XM_392192.2	gi|66503817
CUST_448_PI416562355	AGGTATAAGGAGCTGGTCGAACTTGTCAAAGCAAAAAAGGCTGCACAAGTAATGAAATAA	ref|XM_396658.2	gi|66503902
CUST_449_PI416562355	CGCGCAATTATTTGCCGATAATGGAAATCTAGGAATTAATGTTACAATTTCTATGGCATG	ref|XM_394284.2	gi|66503908
CUST_450_PI416562355	GAAACAACAAATCCTATAAAAAATGTTCCACGTATTCAACATACGCGTTGTCCAGAACAT	ref|XM_396593.2	gi|66503931
CUST_451_PI416562355	GGGGATGTGCTTTAAATATTGTGAAGATTATAAAGGATATGACGAGGTTGAAATCGAATC	ref|XM_623901.1	gi|66503965
CUST_452_PI416562355	TAAGGTATCTGCAAACGTTGAGCAACATATCCGCGGAGAAGAACTCGACCATCATCTTTC	ref|XM_624076.1	gi|66504000
CUST_453_PI416562355	TAATTTGATCGACGAACACTCGAGGAGCTTCCTGGACGAGCATCTTCTGTTGACTGATAT	ref|XM_395231.2	gi|66504043
CUST_454_PI416562355	AATAAAATTCCAGAATGTTTTGGTCTCCTTGCACCCACCTCCAGTATGCCTGATCTACCA	ref|XM_394301.2	gi|66504134
CUST_455_PI416562355	GGTCGACATATTGTTGAAGATGATTTTGCAGTATGTCCACAATGTGATTTTCCTTGTATA	ref|XM_625152.1	gi|66504267
CUST_456_PI416562355	TTTTACGAGTTGCATGGCTATGTTGAGGATTCAGCCGATTATCTTGTATGTAGTTCGTAA	ref|XM_623518.1	gi|66504483
CUST_457_PI416562355	TGACGCGCGAAGCAGCTACTAAAAAATTAAAGCAAAGACTCGATGAAGATTATTCAGAAC	ref|XM_394326.2	gi|66504486
CUST_458_PI416562355	GGAGGCCTTTTTACATATGTGCTGTTTTGGACATTTTTATATGGAATGGTACATGTATAC	ref|XM_623872.1	gi|66504523
CUST_459_PI416562355	TAATCAAGCTGACGGCACACACGTTGATTCCAGTCGATTTGCAACTGATTCTGATCATCG	ref|XM_394329.2	gi|66504527
CUST_460_PI416562355	TTTAGCCAGCAAAACTCCTCCGAGTATGAGACTGAAAATAATTAGCGCGAACAGCTCGAG	ref|XM_624300.1	gi|66504564
CUST_461_PI416562355	AGGATCAACAATCGAAGAGTTACCGTTGCTCCTATTGCAATTTCACCACCACCGTACTAC	ref|XM_394337.2	gi|66504571
CUST_462_PI416562355	ATCGGTTCCACTCAGCCATATGTCTGTTCGAGATATGGAAGACGTGCTACAAATGCAGAT	ref|XM_394346.2	gi|66504624
CUST_463_PI416562355	GGGAAACTGTTCCTCGCCAGATCCGAGGGGACGTGCCAAGCGGACAAATCGATTTGCTAA	ref|XM_624159.1	gi|66504745
CUST_464_PI416562355	TATGAAAGAGATCACGCTGTTGTTGTTGGAGTTTATAGGCCACCACCTAAAAAAGCTACT	ref|XM_624375.1	gi|66504776
CUST_465_PI416562355	TCTATAAGAACAGGATCATACATTGCGACATGAAGCCGGAGAATGTTCTCTTGAAGCAGC	ref|XM_395338.2	gi|66504815
CUST_466_PI416562355	TCTACATAAACCTGAGGAGTACAAGAAGAAAGTAGCAGATTACGTGAGGAAATACGCGAC	ref|XM_395791.2	gi|66504857
CUST_467_PI416562355	TGTTAGCGACAGAATTCGAAGAAAAGGCACCAAAAGTACCAAAGGATATAATATTACTAG	ref|XM_394359.2	gi|66504920
CUST_468_PI416562355	ATATCAAGGGCAATTGAGTCTTCAAGTAGTCCTATGTCAACTCGATGGCAGCATCTATAA	ref|XM_394362.2	gi|66504948
CUST_469_PI416562355	TGTGCAATTGGTCCTGGTCCAGCTGAATTAATAGATCAAGTAACAGGACATTTAAAATTG	ref|XM_395591.2	gi|66504955
CUST_470_PI416562355	GCGAATTTCAATTACGACAAGGTGAAGTAGCTTTGTTATGTACAGTATATCATTTACCTC	ref|XM_623902.1	gi|66504974
CUST_471_PI416562355	AAACCAGTCACAGTAACGACAGTGGTTTTACCTGCTCTTAAAGAAGATATTGAAGTTTAA	ref|XM_393245.2	gi|66505050
CUST_472_PI416562355	CCCGTGGAGCTCAATTAAAACGACTTGGAAATGAAAAATCTTATAAACGAATACAAAGCA	ref|XM_624160.1	gi|66505099
CUST_473_PI416562355	CTGAATCACGTGTATCAAGGTTCTTTACGGGAAACAGGTTCGACTTTGGAGCCATTCTTC	ref|XM_394364.2	gi|66505110
CUST_474_PI416562355	GTGCAGATGCTGCTGCATATTGCAAGGATTATGATACAGAATTAGCTAAATTAGCATTAT	ref|XM_624234.1	gi|66505113
CUST_475_PI416562355	CAATGTACTCTACAATCTAGTAATTCTCGATTGGACGATGCAGACTCGTCGTCCCTACCT	ref|XM_394927.2	gi|66505215
CUST_476_PI416562355	CAAAAATATAATCATCCCAAAGGTGCACCAGATGCCGATCTTATTTTTGGTCCTAAAAAA	ref|XM_396597.2	gi|66505259
CUST_477_PI416562355	GAAGCCAACAATTGCATTCAGTACATAGACAACAAAGTTTGTTAAGCATGTATGGTTTTG	ref|XM_623356.1	gi|66505301
CUST_478_PI416562355	AAAGTTCTATCTCAGCCTGAAGGCAAAATAGAAGAATTGGACGATACATTACTTACATGA	ref|XM_392968.2	gi|66505328
CUST_479_PI416562355	GCCTATATTTGTTGGAAAATTAACGCACGGAAATCAAACTATAGGAGCATGGAGAATTAT	ref|XM_394396.2	gi|66505422
CUST_480_PI416562355	AAATTACGTAAAGTAGAGAAAATCGAGCAAAAGGAAGTGGAACGCGTGAACGCGTTGAAC	ref|XM_394398.2	gi|66505425
CUST_481_PI416562355	GATGCTCAAGAGGGAATCAAAAGTTTTATTGAAAAAAGAAAACCTGTTTGGAGGCATGAT	ref|XM_623932.1	gi|66505494
CUST_482_PI416562355	GTTTTATTCGCACACAAGCTTACAGATTGAAAGAATTTAATCGCTTCAAAGAGCAATGTG	ref|XM_396374.2	gi|66505537
CUST_483_PI416562355	AGGATAGGACCAAACGGTCAGACTCAATATCTAATCGAGTGGGAGGGACTTAACACTTAA	ref|XM_396733.2	gi|66505587
CUST_484_PI416562355	AATCCACCTCTCTGTGCCAGCGGCGATTTTGAGATTAGGGTACTAGAAGTATACGGATTT	ref|XM_397230.2	gi|66505598
CUST_485_PI416562355	TCCCCGTTCAAGAACAGAGAGTATAAGGTATTCTATTCCCTTAATCCGTCTAATAAATCA	ref|XM_397268.2	gi|66505679
CUST_486_PI416562355	ATTATGAACAATATGGCAAGGTCAAGAGCACCATTGCCTGGTTTCTCATCATTCGTATAA	ref|XM_623562.1	gi|66505697
CUST_487_PI416562355	GGGTGAATGTGGAATAAAATCAATTCGGTTAAGACCATGCCTAATATTTGGAGAATATCA	ref|XM_395640.2	gi|66505709
CUST_488_PI416562355	TGGACCATTAGTAAGATTAAGTCCTCCACCTAGTGAGAAGGATTATCATTTTAATCTTAG	ref|XM_624282.1	gi|66505803
CUST_489_PI416562355	TTAATAAACGCAAACTTGGAGATCGAGAAGTCGGATCGTTCCTCCCGAGGAGATGGATAA	ref|XM_394454.2	gi|66506270
CUST_490_PI416562355	GGGAGGGATCTAAACGTTTGAGTAATGGTACACCAAAATTTGTGAATTTAACATCACTTT	ref|XM_392306.2	gi|66506300
CUST_491_PI416562355	CTAGGTTGGCAAGCTACTAAAAATATAGACAATATGTGTTTAGATACATGGAGATGGCAA	ref|XM_395102.2	gi|66506313
CUST_492_PI416562355	ATGAAGAAGTTATATATGGACCAGATGAAGATAGTCGACGGCCTTTAACTCAAACATCTA	ref|XM_624571.1	gi|66506330
CUST_493_PI416562355	AATCATTCGACTGATTCGATTAATGGGGATACCGATGACGAGCAATACGTGCAAGTCTAG	ref|XM_394462.2	gi|66506403
CUST_494_PI416562355	TAAAAACGAAGACGAGGAGAACGAGGATGAGAACATACATATGGTTGCCAACTCTTCCAC	ref|XM_392309.2	gi|66506433
CUST_495_PI416562355	ACACGTCGATTCGCCTTACGACGTGTCCGGTCTACCCTATCAGGAGAACTACGACGAGGA	ref|XM_396867.2	gi|66506523
CUST_496_PI416562355	CGTTCATAGGGAACACGACCGCGATCCAGGAATTGTTCAAACGTATCTCGGAACAGTTCA	ref|XM_394469.2	gi|66506579
CUST_497_PI416562355	TTGTCCAGTTGTTGCTATAGAAGGTTTTCAAAGGTTTCAAGATCTGGTACAAGTAGATAA	ref|XM_392316.2	gi|66506598
CUST_498_PI416562355	CGTTCTCAAAGATTATTTTGATGCCGAATTTATCAAGACTACCGATTTTCTGTGGAAAGT	ref|XM_396589.2	gi|66506611
CUST_499_PI416562355	CGAATACAGTGTTTGGCGGAACAAGGTGCATGGAATGAATTAGAAAAATTTTCTAAAAGT	ref|XM_392642.2	gi|66506639
CUST_500_PI416562355	ATCCGAGATCGCACACAATTACAAGAAGATATAAATAATCCAAATAGCATCGCGATAAGT	ref|XM_625217.1	gi|66506680
CUST_501_PI416562355	GGGAAGCAGCAAACATTCGGAAAGCGAAATTTTTAAGAGCATTAGCAAAACAATATGTTT	ref|XM_395965.2	gi|66506775
CUST_502_PI416562355	GGCTAGATAAAGTGTTAACACAAATGGGTTCTCCTCATAATGCTATAAGTTCTGTATCAT	ref|XM_392819.2	gi|66506781
CUST_503_PI416562355	AGTGGTGCCGGAACAATTGCACCGAGAGATCTCGAGGCATCTCGACCAGTTCCAGCAACA	ref|XM_394681.2	gi|66506831
CUST_504_PI416562355	GGGTACACATTTCTGACGAAGATTGTAAAGAACTTCACTACATGTATCAAGAACAAAAAG	ref|XM_394680.2	gi|66506836
CUST_505_PI416562355	GTAAAATTTTGCAAGCAGGAAAATATTCCTATAACAGCTTATTCACCACTTGGCTCACGT	ref|XM_394676.2	gi|66506852
CUST_506_PI416562355	GTACGCTTGTGATATTCTCTCTGTTGGCGTTAATATTCGGTTCCTGGATCTCTATTTCTG	ref|XM_396568.2	gi|66507073
CUST_507_PI416562355	CGGTGGGACAAAATGGAAGGAAAGAATTTTTTAAACAAAATGGAATTACTTATGGCTTCC	ref|XM_394516.2	gi|66507374
CUST_508_PI416562355	TGGATGGATATCAATATGCAAGTGATCGAGCAATGGCTGATCTCTCGTGGATTCAATTAA	ref|XM_624456.1	gi|66507419
CUST_509_PI416562355	TGCACAACTAAAGCATCCTCTAGTCCACGTGATACACCTCCACCAAAACGAAGGAGAATA	ref|XM_623203.1	gi|66507460
CUST_510_PI416562355	GCAGGAGGACCTTCCTTAGTAATTCAGTTTTTAAAAATGCAAGGACCTTATCGATCCATG	ref|XM_396017.2	gi|66507469
CUST_511_PI416562355	GGAAAGAGAGATGATGATTTTGGTGATGAAGAACTTGGCGATGATCTATTACCAGAATAA	ref|XM_394520.2	gi|66507472
CUST_512_PI416562355	GAAAGGAGAGCAAAGCGAATTCGTTGGGCGTAGACAATATAGGCGGAGTATTTGTTGTAC	ref|XM_394522.2	gi|66507484
CUST_513_PI416562355	TTGATCGTGAAATACGCTTCATCCGTGAACAATATCGGAACAGGATGGAGAGCGGTCTTT	ref|XM_394526.2	gi|66507567
CUST_514_PI416562355	CGATCAACAGAACCACAAAAAATATCTAAAATACCGAGAAGTCCAGCACTTTCTTTATTG	ref|XM_395929.2	gi|66507589
CUST_515_PI416562355	CCTCGAAGAGTACAATTAATTACACTTTCTAGTCCAAAGGGACTTAAAAAGGAACAATCT	ref|XM_624304.1	gi|66507611
CUST_516_PI416562355	GAAAAGATAAATGAAGGTTTTGATTTATTGCACTCAGGCAATTGTTTAAGAGCTGTGCTC	ref|XM_393266.2	gi|66507627
CUST_517_PI416562355	CCCCGAGATGTGATTGTGAATTATTCCAGTGATATTAGTTCTGAAGTTGAAATGTTAGAT	ref|XM_623313.1	gi|66507691
CUST_518_PI416562355	GTCGGATTATCACCAAATATAAATTCTTGGACCCGTGGAATGAATAATCCCACAATTTAA	ref|XM_395376.2	gi|66507695
CUST_519_PI416562355	CAAGCTGAACAAGGAAAGGAAGATTTAATTGCTGCTGCAGATGAATTACAGTTACAGAAA	ref|XM_623483.1	gi|66507710
CUST_520_PI416562355	GCAGCTGAAGATTTTTCCGCGGAATCAGAAGGTTCAACAGAATCGAAATGTCCTATTTGA	ref|XM_395000.2	gi|66507725
CUST_521_PI416562355	GCTATTACTCCACAAGGCAAGCAAACATACACATTTTACGATTTACTATGTACGTCACTG	ref|XM_397369.2	gi|66508206
CUST_522_PI416562355	GAAACTGGATTGACCCTCGTCGATAAACGAAATAGATTGTTTCAGAAGGTTCACGGCGTC	ref|XM_396310.2	gi|66508252
CUST_523_PI416562355	CAGGAGGCATGAAGCTGGAAAAGTAATATTGGAAGGTTGCATTTCAGAAGATTATTATAA	ref|XM_394940.2	gi|66508340
CUST_524_PI416562355	ATGTCCGAGTTAGCACGACGTAGAACACAAGCCAAACCTATTGGTCCTACTGAAATTTGA	ref|XM_394955.2	gi|66508465
CUST_525_PI416562355	GGCGAGAACACGAAGTTGAATTAGAAATTGTACCGTATCATAAAACCAGATGCATATATT	ref|XM_394550.2	gi|66508512
CUST_526_PI416562355	GAACGAAAATTGACTGGAACAAAATTGTATCGTACAGTATTGGCAAAGAGCTTAAAAGTC	ref|XM_624859.1	gi|66508516
CUST_527_PI416562355	CCTGGCGTTTATACTAGAGTAACGCATTTCCTGCCTTGGATTTATAAAAATGTGAAATAA	ref|XM_625048.1	gi|66508545
CUST_528_PI416562355	ATTAGCTCAATTATCCATTCAAGACTGCAAAGATGCGACCGAAGTTAGTCCCGTGCTCTC	ref|XM_624134.1	gi|66508682
CUST_529_PI416562355	GATGATGATGATAACGCTAGCAATACGTGGTTCTTTTCGTGGTTCAACGGCTGTCAATAA	ref|XM_625263.1	gi|66508686
CUST_530_PI416562355	ATGAATAGCAAGCTCTTTGATGAACTTACTGCCAGCTATAAGTCTGAAAGGCAAAAGTAA	ref|XM_623649.1	gi|66508740
CUST_531_PI416562355	GTTTGATAGTGTGAAAAAAGACATCATATGTTGCTATACCGCTGGTTGTTTTACAGAAGA	ref|XM_624482.1	gi|66508762
CUST_532_PI416562355	ACTCACAGCAAATGCGGCATTTGTATTAAAAGCTGACACATGCAATTGCAATAATAATAC	ref|XM_624733.1	gi|66508797
CUST_533_PI416562355	CTGTTGAAACAGAAGAATCTCATGCTGGAAAAGTATTGCTTAGATCTTGGTATGAAAGAA	ref|XM_624080.1	gi|66508833
CUST_534_PI416562355	CTCGAGGTTAACTTTTCGCCTGATTGTAAAAGAGCTTGCGAATATTATCCAAATTTCTAT	ref|XM_394564.2	gi|66508868
CUST_535_PI416562355	GATGAAGTTGTTAGACTTGGTGCAAGTAGAAAATTGTCTTCTTGTTCAAGCTGCTCATAT	ref|XM_624573.1	gi|66508943
CUST_536_PI416562355	AATTTAATGAAGGAGATCATTATCGCCAACTCTATACCTGGTCCAGAAAGTTGTGTATAA	ref|XM_396815.2	gi|66508968
CUST_537_PI416562355	AATTGAAGAACATGCTGTATCAGAAATATCAGAAGGTTGTGTTCGGGACCAGCGACGTGG	ref|XM_624899.1	gi|66508984
CUST_538_PI416562355	TTGAAGAAGATGCTGTATCAGAAATATCAGAAGATTACGTTCGCCTCTAGCGACGTGGCC	ref|XM_392584.2	gi|66508988
CUST_539_PI416562355	GGTGTTTGTCCTGTAAGAAAAAATTGTTGTGATGTTGGTGATGTTACACCTACAAAATGC	ref|XM_624981.1	gi|66509067
CUST_540_PI416562355	CTGAGAGGACGTTTAGAAGATGTGGTAGTAAATAATAAATACCGTGGTAAACATTTAGGA	ref|XM_395224.2	gi|66509075
CUST_541_PI416562355	GCTATTGAATTAGGAGCTAATTTAATGGGTGAGGTTATTATTTTTAGTGTTGCTGGTGCT	ref|XM_625035.1	gi|66509082
CUST_542_PI416562355	GCGAATAAAATCTTACATGAATTTGAAAAATATTCGCAGGAATTGGCGAAAACGCAAGCA	ref|XM_396764.2	gi|66509091
CUST_543_PI416562355	CTGCACCTGGTCAAAATCACCAATGGTATTTGAATAATATACCATACGAACTAAAGCAAA	ref|XM_394580.2	gi|66509099
CUST_544_PI416562355	GAACTGCATCGGGAAAAATTTTGCGTCGAGTATTACGTGATACACTCAAATCAAAATTAT	ref|XM_394579.2	gi|66509102
CUST_545_PI416562355	GAATCGTCGCCTTTATTAGATCCGAAATTTGGATGTCCCCCTCATACAACTTTGAAAAGA	ref|XM_394576.2	gi|66509111
CUST_546_PI416562355	TGTCTTTGTGAACCTGGTTGGTTTGGAAAGTTGTGCAATAAAAATAAGCCATGGGCTTGA	ref|XM_625180.1	gi|66509148
CUST_547_PI416562355	CTATTGGATTATTTGCAGTATTGACAGAAGCTATGCTTGGAATACCACAATTTCTACGTA	ref|XM_624757.1	gi|66509430
CUST_548_PI416562355	AATGCGAAACTTAAAAGTGATGAAGCAACATCATCTGGAGAATCAGTTATTCATGATCCT	ref|XM_624804.1	gi|66509433
CUST_549_PI416562355	CCAGATTCATTACCACTTGAAACATTACTCATAGATGACACACCAAAAGCGAAAGCAAAA	ref|XM_624935.1	gi|66509458
CUST_550_PI416562355	GAGAACTGCTATGCTAATTCATCCATTTGAAACAGATCCAATAGAAATCTGTGTTGCTAT	ref|XM_397264.2	gi|66509466
CUST_551_PI416562355	GATGAAATTGCGAGAGCATGGACATGGCGATATGCTATGCATGATGTTGTAACTCCATTA	ref|XM_395429.2	gi|66509470
CUST_552_PI416562355	GGATAAAGACAAGAAGAAGCAAATGCCTACTTTCACTTCAACATTGACTAGAGATCTATA	ref|XM_394855.2	gi|66509572
CUST_553_PI416562355	TTAGCTAGACAGAAGGCTGCATCTGGATCCAAAAGCATTACTAGCTTCTTTAAGAAAAAA	ref|XM_395945.2	gi|66509658
CUST_554_PI416562355	TACGAGGCATTGAATGTGTGGCAAGTGAATCAGACAAGAACGCAAATTACTTTTATCTAA	ref|XM_393469.2	gi|66509669
CUST_555_PI416562355	GCCGTTTTGAATATTCGCAGAGTAATTATTATTTAAGCGATGATTATAGCGACGATGAAG	ref|XM_395764.2	gi|66509678
CUST_556_PI416562355	GCGCCTGGAACTGCTAAATATGCCATTAAATTGGCAAAAGAAATGCATAAATCATCTATT	ref|XM_625066.1	gi|66509728
CUST_557_PI416562355	TATGTGGAGAACTTGCACATTATCTCGTCATATTATGATCACGCGAGCTGGTGCATCGTC	ref|XM_625157.1	gi|66509922
CUST_558_PI416562355	GCGGTAAATTAATCTGTCGTAGACATGTTAGAGATATTCGAGGACTTATGATTACAATTC	ref|XM_396035.2	gi|66509946
CUST_559_PI416562355	CATAACTGCTCTTATTATCTCTTCCACTAGAGAAGGCAGAGCATTAATAGAATATAGAGA	ref|XM_625222.1	gi|66510073
CUST_560_PI416562355	TATTTAAGCAGTCAAGAGCAGTTCCAGCTGACAACGGAAGAAATGGAGAACTCCCTCTGA	ref|XM_396522.2	gi|66510339
CUST_561_PI416562355	AAACTTCCTGGGCCGTCGATCCTCAAGAATTCTAGTAAAACCGACTTGATCACATCCCAA	ref|XM_394655.2	gi|66510349
CUST_562_PI416562355	TACACCTTCATGTGGATCTCCGTCGATCGGTATTTAGCTATCAGGAAACCATTGCGTTAC	ref|XM_396491.2	gi|66510458
CUST_563_PI416562355	CCGGATATACACTGTCGTTAACGGACCGCCGCAGGTACCGTTTCTTCACTTCGCGGTAGT	ref|XM_623935.1	gi|66510516
CUST_564_PI416562355	TCTCCACCAACCGCGAATGTATTCAAAGAAATCGACAGCGACCATGACAACCAATTGTCT	ref|XM_397224.2	gi|66510527
CUST_565_PI416562355	ACCGCTGGTGGACCTCTTCCCGTAAATCTTTATGGTAATTATGCAGGATTATGGCAATAA	ref|XM_396383.2	gi|66510585
CUST_566_PI416562355	CAAGGAGGACCAACAACTATTTACTTACAACGAGTAAACATCCTAATTGCAAATCAAGAA	ref|XM_393127.2	gi|66510616
CUST_567_PI416562355	GAGATAATAATGGGACGTCTTCTGATGAAGGGCAAATTCCTGAGCTTATATTTTATACTT	ref|XM_397407.2	gi|66510639
CUST_568_PI416562355	TTGTGATACGAAACTTACAAGATGCAGTAAAACACCAACACAACATACTGCACCGGCGGC	ref|XM_393390.2	gi|66510644
CUST_569_PI416562355	AATGCTTATAAGATCACGAATTCGACAGATAGCAGCGAAGAAAAGGTCTTAACACCTTAA	ref|XM_393389.2	gi|66510648
CUST_570_PI416562355	TACGTGAAAGAGCCGAAGGGGGATACCTCGAACGAGCAGACTTCGCAAGTAACCGAATAA	ref|XM_397556.2	gi|66510745
CUST_571_PI416562355	GTCTATAGCAATGTTGGGTTTTGGCATTGCAAAGGGATTCCGTTATTTCATAAAATGTCA	ref|XM_396888.2	gi|66510770
CUST_572_PI416562355	AGGTACATCGTTACCGGTTCAGGTGACAAGAAAGCGACCGTCTACGAGGTCATGTATTGA	ref|XM_394649.2	gi|66510902
CUST_573_PI416562355	AGTTGGGAGAGGAAGCAAGCGGTGAGTTTGCACATTCCCATTTTGTTCGTACAATATTTG	ref|XM_392426.2	gi|66511053
CUST_574_PI416562355	GAAGGGTAACATTAAGAAGTTTAGGTGATAGTGGACATATGGAACCACAACTTATTTCAT	ref|XM_623571.1	gi|66511102
CUST_575_PI416562355	CAGCTCAAGGTGCTTTATGGATCAGTAAATAAGTCGAACGCTGCAAATGCTATTTATAAT	ref|XM_394638.2	gi|66511124
CUST_576_PI416562355	TCCAGTGTCGAAGATGCCCTCACTATTTCTTGCCCAATTTGGATCTGTTCAAAGGGAAGT	ref|XM_623263.1	gi|66511240
CUST_577_PI416562355	AAGAAGTCGACCAACGGGCCTCTTTACGAGGATGAGGGTGAGGACGGTACGGAAGTATGA	ref|XM_394632.2	gi|66511265
CUST_578_PI416562355	GGTTATCAAAACTTAAACAAGAAGAAGAAGAAGAACCTGCTTCATTTCCTAAAGCAACAG	ref|XM_392408.2	gi|66511274
CUST_579_PI416562355	CGGGAACAAGATGAAACAGTACCCCAATTTGGATGTTCGAGTCAATCAAATAAGAATTTA	ref|XM_394630.2	gi|66511338
CUST_580_PI416562355	CTGTGTGTAATGGAAATATTTCAAATGGACACGCTAATGGATATGCAAATGGTGTATGTA	ref|XM_395160.2	gi|66511403
CUST_581_PI416562355	TGACCAAACATGGACCAAAAATAAATGCAGCACTTCAAATGCCAATATTGTTGATGTTGC	ref|XM_623486.1	gi|66511411
CUST_582_PI416562355	ATGTTTCGTTTAACGGTACGTTCGAGTAAGGAGTCGATGTCAGTAGAGATCTGTGACCTG	ref|XM_394621.2	gi|66511474
CUST_583_PI416562355	GCAACTGCAGATGAGTTATTATCCCATCCATTTCTAGAAAATTGTGCAGAATTAACAAGT	ref|XM_624048.1	gi|66511556
CUST_584_PI416562355	TTATCTGATATACAATATGGTGTTATACAAGATCACCCTTGGGCGATACCTATTGAATGA	ref|XM_396341.2	gi|66511561
CUST_585_PI416562355	AGATTAAGACTTCAAGGACAAATTCCAAATGGTCGTGCCTATAAAGCATTTTTCCGATTA	ref|XM_394618.2	gi|66511592
CUST_586_PI416562355	AACACCATAGGAATCAGTGCCAGTTTTGTCGATTGAAAAAGTGCCTGAAGATGGGCATGC	ref|XM_392402.2	gi|66511615
CUST_587_PI416562355	CTATTCCAGACGTCGGCTAATGTTGTGTTCAATGTTCAAAAGGGTATTAAAGCTGTATGA	ref|XM_394661.2	gi|66511994
CUST_588_PI416562355	CTAGTGCTACCACTTCTGATACACCTGTTATATATAGTTATACTTCCACTGATCAAATGC	ref|XM_394667.2	gi|66512022
CUST_589_PI416562355	GTAGATGTACTTTTGGGTGATGCTACTAAAGCAAAAGAAAAAATTGGTTGGAAACCTACT	ref|XM_395164.2	gi|66512109
CUST_590_PI416562355	GTACCAAAGGACAATCCAGCAGCAATGGGAAGGATACTGCAAAAATTCACAGGACAATAA	ref|XM_392686.2	gi|66512115
CUST_591_PI416562355	AAATCTTATTATTTGAAAATCACGGCAAGATCCGACGTGACAAACTGCTCCACTATATAA	ref|XM_623572.1	gi|66512126
CUST_592_PI416562355	ATACAGTTAGAAGACGTATGATGATGCAATCTGGACTTAAAAGAGCAGAAGTCATGTATA	ref|XM_395934.2	gi|66512140
CUST_593_PI416562355	TGGTCGCCGATTGCAGCAAATTATTCTCAAAAAAGTGCACATAAAGATAGGAGAGATTTA	ref|XM_394669.2	gi|66512206
CUST_594_PI416562355	GAGGTTGAAATCTGGAAATCAGAAGTAGCTAAACGTCTGCCAATGTTAGAAAAATTAGAC	ref|XM_394671.2	gi|66512262
CUST_595_PI416562355	ATAACCAAATCTTTTAACTCAAGGAATCGAATTGCCTCAGGATACTTCGTCTTCGGATAG	ref|XM_394674.2	gi|66512298
CUST_596_PI416562355	TTACCAAGAGGATGATAGAAGGATCATTCTTCCCCTGCCGAAAAACTGCCCCAAAGACAT	ref|XM_394687.2	gi|66512376
CUST_597_PI416562355	GGAAAATGTGAAGTGGATCAAGAAATACGTGCCCAAAATCGCAGAATATTTTGAGATTAT	ref|XM_623619.1	gi|66512409
CUST_598_PI416562355	ATGCTGCAACTAACAGTGTTCGTAAATTGCAACGAGCAAATGAAGATCTTTTAGAACAAT	ref|XM_396257.2	gi|66512415
CUST_599_PI416562355	TATTCGAGTCGATAGCTCGATCGTGTATGGTTCAAAAACAAGTACAGCCCACTCCAGAAC	ref|XM_395830.2	gi|66512419
CUST_600_PI416562355	ACGATGGGTGGAAGCCAATCACGCTACAATTCAAGATTGGTTGAAGAGATATACCGCGTA	ref|XM_396261.2	gi|66512449
CUST_601_PI416562355	TGCTTACGAGGTTAAGTTGAATCAATTGGCGGAGAAGGACGAGAAGGAGAGGTTGAATCA	ref|XM_396262.2	gi|66512453
CUST_602_PI416562355	GATCCAAGTATCAAAAGAGATCTAGCTTATATGTTAGGGATGATATGCATAGGATTATGC	ref|XM_624163.1	gi|66512519
CUST_603_PI416562355	TCCAAAACTTATAGGACGGAGATTAGCTAAGCAATTACGTATGCTGCCAGAGGAATCTAC	ref|XM_394689.2	gi|66512548
CUST_604_PI416562355	AACATTCGAAGAAATTCTAGCTTTATTCAGGCATGGTAACGACAGGAGCAGCTTGCGGGA	ref|XM_393425.2	gi|66512638
CUST_605_PI416562355	CTTCGTGAGATTCGCAAAGGCAATACTAAGCGCCGTGTTGATCAATTTGAGAACATGTAA	ref|XM_396252.2	gi|66512736
CUST_606_PI416562355	CACAGATACAGAAAACATCAGATTTGTATTTGCAGCAGTGAAAGACACCATTCTACAATT	ref|XM_623366.1	gi|66512821
CUST_607_PI416562355	TGTGTCAAGAGTCCACGTCGGTTTAAATTGGTACAACAGGAGTCGGAAAACTATGATTAA	ref|XM_395069.2	gi|66512833
CUST_608_PI416562355	GGAACTTGGAAAAGATGCGAAATATGCTGGTCTCAATTTCAGAAATCCTTTAGCTAAATA	ref|XM_623077.1	gi|66512882
CUST_609_PI416562355	GACTCGGCAAACTTTTCCATGGCCAGTAGCGGTGATTCCGACACGTGTTTGCCTCACTAG	ref|XM_623526.1	gi|66512920
CUST_610_PI416562355	TCGCTGAAAAGGCTGCGGATATGATAAAAGAAGATTGGAAAGTATTGAATACTGAATTTG	ref|XM_396549.2	gi|66512941
CUST_611_PI416562355	AAGCTTTTCACACCTTATTACACGTTCCTGTCGGATTGTTTCGATCGAATAGCCGAGGAG	ref|XM_392474.2	gi|66512998
CUST_612_PI416562355	GGTATTCGTAGGTTGCAGCAATATTGCGAGAATATGCAACATCTAGATCAAAACGAGTGA	ref|XM_397176.2	gi|66513109
CUST_613_PI416562355	TGGAAAGATCGTCGGATCAAATTATAAAGCCGGTCAACCTGGAGGCATTAACGAAATGGG	ref|XM_624654.1	gi|66513134
CUST_614_PI416562355	ATATGACTATGATCAGATCACAAAGCAGGTGCGCGCCATAAGTCCAGAAGCGCTAAAAGT	ref|XM_396778.2	gi|66513160
CUST_615_PI416562355	CTGACTGAATCCGAAGGCGCGGATTTATATATACTTGCTGGACACGAAGCCAGTTATTAA	ref|XM_396779.2	gi|66513164
CUST_616_PI416562355	TACAGCAACAGCGCGATGAACCCGATCCTGTACGCGTTTCTCAGCGATAATTTTAAAAAA	ref|XM_396335.2	gi|66513173
CUST_617_PI416562355	GAAGGAAACACATGAACCAAAGCCAAAAGATTTTATGTCAAAGTTTTTATCGGGTCAAGA	ref|XM_623438.1	gi|66513179
CUST_618_PI416562355	TTACTCGGTAACTTTGCTGAAAAAGTAGGAATTCTTTCCGTTCAGCGCACATCCTTATGA	ref|XM_396855.2	gi|66513182
CUST_619_PI416562355	TGAATTGTCGCTTAGATTTCGTCATCTGGACACTATGGTTCGCTTGAAAGCAAGCGGTAC	ref|XM_394424.2	gi|66513290
CUST_620_PI416562355	TATCCTCCTGATCACGAAGAAGTATTAAGCGATTTTTCCGATTGGGATACTAATTTCTAA	ref|XM_624103.1	gi|66513302
CUST_621_PI416562355	ATCATTTGGAACGAGTACATCGCCCCGAATCTCGAGAAGAATTCGCACAAATTGTTGTGG	ref|XM_624570.1	gi|66513389
CUST_622_PI416562355	ATCGCGACAGTTATGGTTGCCTTAAACATCCGTATAGAGTAAGGGACTTTTGGTCAGAGC	ref|XM_623825.1	gi|66513605
CUST_623_PI416562355	TAAATCTCTAGTCACTGCCTTTCCTCAGATGAAGATTTTAACATCGGAAATTCATAGCAT	ref|XM_624330.1	gi|66513611
CUST_624_PI416562355	GCACTCCATTATCGCAAACAAACTCATAATACATCATTGAATACCGCGTCAACCAGTTAA	ref|XM_395348.2	gi|66513631
CUST_625_PI416562355	AATTGAAAGAGACCAAAGATATTGACGTGGATCTGATAGAACACTACGAGGAGAGCGACA	ref|XM_623439.1	gi|66513637
CUST_626_PI416562355	GGAATGCAACTTCGTTCTAATGCTACTTGTACTCAAATAATATGTATACAGGATGGTTTG	ref|XM_623481.1	gi|66513639
CUST_627_PI416562355	GATAGACATGATGATTCTGATTCTAGTCAACGATCTAAAAGAAGTCGTAGCGAACTATAA	ref|XM_394444.2	gi|66513641
CUST_628_PI416562355	TATTGCATTATTGTGCCGGATTACAACACGCGCAAGAAGTATTAGATCGATCTCAAAAAA	ref|XM_623822.1	gi|66513656
CUST_629_PI416562355	GTGGATGATCTACAGATTAGCGAGGGAGATCATTATCTGTTTTGGTATAAAAAACTATGA	ref|XM_624165.1	gi|66513670
CUST_630_PI416562355	ATGGCATTACCAAAAGGTGAAAGGCTATTGCAATATTGGCAATTAACAACAATGCACTGA	ref|XM_394878.2	gi|66513682
CUST_631_PI416562355	CACCTTTGTTTTTGCCAACTATGGTACCAGTCTTGCTTTCCTTAAAAAGTATTTATCGTT	ref|XM_397105.2	gi|66513694
CUST_632_PI416562355	TTTGTATATCAAGTTTCAGGAGAATATGCTATGCTTTATCATGGTGCTCAAAATGGTGCA	ref|XM_397149.2	gi|66513704
CUST_633_PI416562355	CCAGTTCTAGATTACAAATTCATAGTGGTTTGGATATGAGTAATCATTCTATGGAGGCAG	ref|XM_395241.2	gi|66513709
CUST_634_PI416562355	CTCTAGAAGCAGCTAGAAAAACAGAAGCTAATAGTAGTTATGGTTATGTTCCTAGTGAAA	ref|XM_395243.2	gi|66513716
CUST_635_PI416562355	ATCATTGTATGGAACTGCGAGAAAATGCTGGTGGAGATAAAAATTTATTTTCCGTGGAAC	ref|XM_624403.1	gi|66513805
CUST_636_PI416562355	TAAGTCTATGTATGTAAAAGCTGTGGCTGGACTTGTTGCATTTTTAGTCTTCCTGTTATA	ref|XM_396838.2	gi|66513814
CUST_637_PI416562355	ATTATTTGCAAGGTTGCTTGGAACAGATCGAAGAGATGGTTTCTCAAGCAGTAGGTGCTG	ref|XM_396634.2	gi|66513843
CUST_638_PI416562355	CTGGAAAGAAATGGTGGCATTTGTTAAAGTGGTTTCCTGGTTTGAAATCTTTGAAATTCT	ref|XM_623963.1	gi|66513896
CUST_639_PI416562355	AAGTGTGGTGAATCGTATAAAGCCGCAGAAATTGGTAGAGAAGCATGTGGAGCATGTTGA	ref|XM_397060.2	gi|66513917
CUST_640_PI416562355	ATCCAAGAAAACCACTTTTTCACCACTTTACCACTGCTGTAGATACAGAAAACATAAAAG	ref|XM_394382.2	gi|66513951
CUST_641_PI416562355	AACAGTTTGCTACAAATGAACAGTCTTCTTGCCAGACTTTGTAAAAGAGCAATGCAGTGA	ref|XM_623934.1	gi|66513961
CUST_642_PI416562355	ACATCCACGTTATGGTTATGCATTTGCCATAGTTGGCATAAATTTAACAAGTATGGCATT	ref|XM_624377.1	gi|66513972
CUST_643_PI416562355	GGAGTATACTTTTCTGGACATATATTACATGTAACACACAGCTGGTCTGTCGTATTTATA	ref|XM_396075.2	gi|66513987
CUST_644_PI416562355	ACTGGATATTTTGGAAGCATTGGCCGATGAACGTAGTGAAGCTCGAACATGCCAAGACAT	ref|XM_394735.2	gi|66513989
CUST_645_PI416562355	TTCTTAACAGAGGATCCTACAAAACCCAGTAAATATTTCTGGGGTCCATTGATAGATTAA	ref|XM_396321.2	gi|66513994
CUST_646_PI416562355	CAGCGTAAAACCAGCTGTATTCGATCTTTTTCTTACAATTGCCATAATTATATATCTGGG	ref|XM_394739.2	gi|66514018
CUST_647_PI416562355	GAAGAGGAACTACAGCGAAGATATGGCTTGCTTCAAAAGGAGCAAACTATAGAACAATGA	ref|XM_394738.2	gi|66514024
CUST_648_PI416562355	CACGTTTTGGTATGGATCGTTTAGTAGAAGATTTAATTCAAGAAGCAATGAATAGAGGTG	ref|XM_624261.1	gi|66514066
CUST_649_PI416562355	TTTAATCAGGTGGACGTAACTAGGGACTGCAAGCCTATTTTGAAACTCGAGGATCACGTC	ref|XM_396947.2	gi|66514090
CUST_650_PI416562355	GTCTGGTTTTGGTAAAGATCTGGGTCAAGAAGCTTTGAACGAATATCTAAAAACAAAAAC	ref|XM_623795.1	gi|66514093
CUST_651_PI416562355	CAACAAGGCGTTCGTTTATGTATGCTTCCTTTAGTTTTACAATATACACCTAAACGATGA	ref|XM_392262.2	gi|66514119
CUST_652_PI416562355	GTAAGATCACCAGAAAATGTTCCACAAAAATCTACAGGTTTAGTCTCAAAAGCAATGGAA	ref|XM_396287.2	gi|66514126
CUST_653_PI416562355	GGGAGCAAAAGATTTCCAGTTTCTTTGCCAAATCACCAGATAAATCTTTCAAATCTCAAA	ref|XM_396289.2	gi|66514131
CUST_654_PI416562355	GAAATTTGTACACTACTCTGTCGGCAAATCCCAATGTATTTTTTCAGCGAGCAGCTCATC	ref|XM_392264.2	gi|66514134
CUST_655_PI416562355	ATCTGAACGTGACTAAAACCTCGCTAACTGGCACCAAGACGAAACAGAGGTTAAAGGATG	ref|XM_396290.2	gi|66514146
CUST_656_PI416562355	TAGGAAGGCACAACTTCTACTTCAACCACACGAAAGGTTTCTACTGCCTTCGAAACGAGA	ref|XM_396407.2	gi|66514149
CUST_657_PI416562355	AAATGGTCCTGATCAAGAATTAATGCAAGCAACATCATCACGTGGTGCAGTCAGTGGTGC	ref|XM_396071.2	gi|66514159
CUST_658_PI416562355	GAGCTATGCATTTGGCTCTTAAAAGAGAAAAAGAAGATAACACTGAAGATGTATCTCAAG	ref|XM_395066.2	gi|66514251
CUST_659_PI416562355	TCCATGGATCAAGGCGTCTTCCGTGGATTTTCCTATACAAATCCAAATGCAACAGACTGA	ref|XM_394743.2	gi|66514337
CUST_660_PI416562355	ACATGAATACTAGCCATAAAAGAAGATTTCTTTCTGATGAAGATGGATGGCAACAAGAAG	ref|XM_395323.2	gi|66514410
CUST_661_PI416562355	AGAGACTAGTACAGCCGCAAGCACGAAACATGAAGAAACTAGAGGTCTCAGTGGACTTTT	ref|XM_392499.2	gi|66514481
CUST_662_PI416562355	GGAGCTTCTGTTGTTCTTTGTGGAACATTTATTTCATGTGTAGATAATGGGACAGCAAAA	ref|XM_624166.1	gi|66514509
CUST_663_PI416562355	GGGCAAACGTGTAGACGTTTTGGTATACAATCAAATTTTCGCTTATATGGAACGATTTTA	ref|XM_394827.2	gi|66514512
CUST_664_PI416562355	ATCTGAAACATCAGACGTGTAGAAAATTGATCAAGTTTCTCGATGACATCGACAATGTGG	ref|XM_624592.1	gi|66514557
CUST_665_PI416562355	GTTTTTACTGATACAAATAATACGGTGCCCGCACCATCTTCGATACCTTCGATGATCTAG	ref|XM_395119.2	gi|66514623
CUST_666_PI416562355	TTTCTGTGACCACGATGGAAACGCGGCACAAGCTGAAAAATTGGGTTACGCTTTGGTTAT	ref|XM_394772.2	gi|66515316
CUST_667_PI416562355	CCAGCGTTTGTGAAATTACATTCTGTGGAAATTGGAAAGCTTACTAATCAAGATGATACT	ref|XM_396268.2	gi|66515349
CUST_668_PI416562355	GTATCATAGCACTTATGTTATAGGAAAAAACTTCAGCTTGACAGTCACTTCTGAATATGG	ref|XM_624860.1	gi|66515364
CUST_669_PI416562355	CCTGCGCAATATATATCGGCTATAAAAGATGCTATTCTTGGCAAGTGGTGCTACTTCTGA	ref|XM_624874.1	gi|66515367
CUST_670_PI416562355	GCGGCAAGATAAGGCATCCTTTTATTCAAAAATTAGCATCTGAAATTATTGCAAGAAGAC	ref|XM_624890.1	gi|66515370
CUST_671_PI416562355	AAACGAAGTCTTATTATGAGTCATCAAATTGCAAAAACAATGATTTGCTGCCATGCAGCA	ref|XM_624900.1	gi|66515373
CUST_672_PI416562355	ACTCCTTTGGAGAAACTCATTCGTTCCAAGTGGCAAGATGCGTATATACAGTGGAACGGA	ref|XM_624937.1	gi|66515379
CUST_673_PI416562355	CACGGAAAAAGCGATCGAAATAGCTAATGATTGTTGGTATGATGTTCGAAATAAAATTGG	ref|XM_394779.2	gi|66515512
CUST_674_PI416562355	GTTTTCTAACCGGTCTGGATAGTTTAAAGCGACTTCTACTTGAAATTTTAACTGAAGGTT	ref|XM_394780.2	gi|66515515
CUST_675_PI416562355	GTGAAATGTATGGCTTTCAAGAAGGATTTATTAGTTACAGCTTGCAGTTCTGGAGAAATT	ref|XM_395312.2	gi|66515522
CUST_676_PI416562355	GAGATCGACGAAGAAATAATAGCTTTCTATAAAGCGAAACGATCTGGAGGTATTTATTGA	ref|XM_394791.2	gi|66515662
CUST_677_PI416562355	TTGTATCAGCATGACCAAAGAGGACGGGAATTACAGATGCATCTGCCCTCTTGGGTATAT	ref|XM_394792.2	gi|66515668
CUST_678_PI416562355	TGTTTACTGAGACAAACAACCAAAAGAACTATCCATCAAATGGATACTGAAAGAACAGAG	ref|XM_394795.2	gi|66515675
CUST_679_PI416562355	TTCAATAGAACGTTCAGGGCTGCGTTCATCAGATTGTTGAAGTGCAAGTGTTCCAGGTCA	ref|XM_394798.2	gi|66515743
CUST_680_PI416562355	GTATTTCTCATTCTTAGCTCTGGCATGTATATTGCTAGTGCTGCATTTTTACCATCCTCT	ref|XM_397356.2	gi|66515839
CUST_681_PI416562355	CTGGCAGCAAAGTTATTCACAGAAATGAATACAATGATATGATAACGATGGCTTTGAAAC	ref|XM_397207.2	gi|66515852
CUST_682_PI416562355	CAGCAAGGGTTGAAACAAATTCCATGTAATCGACCAACAACCAAAATTCATCAGCCTTAG	ref|XM_624551.1	gi|66515869
CUST_683_PI416562355	GCTGACGTGGATCGGAAACGTCAAGAAAAACTTGCAATTTGTGAAACTAACACATCTTAA	ref|XM_394814.2	gi|66515903
CUST_684_PI416562355	AATTTTGGGTTTACCTACCTTACAAGATTTGCAACGACGAAATCGTCGTGCCTCCTAGCA	ref|XM_624716.1	gi|66515908
CUST_685_PI416562355	GAACGAGATGTGGTTAATATTAATGCTTGTCCCTTGTGTCATAGTACAGTTACATATATG	ref|XM_394812.2	gi|66515912
CUST_686_PI416562355	TTTATTCGAGCGTGGAACCTGCGTTATCTTGGTTGCGAAATTCCGTACCTGCTTTGCAAA	ref|XM_396216.2	gi|66515965
CUST_687_PI416562355	GGTGGAAGACAAGTTAAAGCAGGTTTCTATTCCAGTGAAAAACTTGATAGTTTACAGTTA	ref|XM_393194.2	gi|66516088
CUST_688_PI416562355	ATTCTACAAATAAAGTTCGATGTGCACCTCCTGTAATGGGTCAACATACTACAGAAATAT	ref|XM_624506.1	gi|66516139
CUST_689_PI416562355	CATATCTTGGTATGCCTGCATTTAAACCTGGTGAAAAAGTAGTTTTACCTGAAAGTCAAT	ref|XM_624760.1	gi|66516192
CUST_690_PI416562355	TTCCCTGAATAGTGTGGCTTGCCAAACATATAGTACAGGTGATATAGTAATTACCAAAAT	ref|XM_623212.1	gi|66516300
CUST_691_PI416562355	ATTGCAAGTCCTTCTGGTTCTGTAAATGATGAAGCAATAATACAAGCTTGTGATGAACAT	ref|XM_395924.2	gi|66516303
CUST_692_PI416562355	CGGACGAACAAATTGCTATGTTACCACCTGAACAAAGGCAAAGTATCTTATTATTAAAAG	ref|XM_623318.1	gi|66516307
CUST_693_PI416562355	ATGCACTCCGTCCCAGGACGCACCGACAGCCTCTGTAAGTTGTACGACACGGGATATTCA	ref|XM_396702.2	gi|66516451
CUST_694_PI416562355	ACGAAGAATCGATAACACGGCGCAATCGATGTCATCCAGGGATTCTAATTCGAATTTTCA	ref|XM_397461.2	gi|66516769
CUST_695_PI416562355	AGGATTATGAAATTGCCGCAATTGAGTACGTTAAATCTTGGTCTTTGGCACGTGCGGTGA	ref|XM_393659.2	gi|66516814
CUST_696_PI416562355	GGCTGAACTGAATGAAGATGGTGATGATAATCAAGATCAATCAATTGTGCAACCTTTAAA	ref|XM_396989.2	gi|66516820
CUST_697_PI416562355	CTGGACTTTTCCAGGAGAAAATATTACTGCAATAGAACAAAGAATATCTGAAGCCTCAAA	ref|XM_624205.1	gi|66516861
CUST_698_PI416562355	CTGAAAGAATGTTCGACGAGTATTCCATTGGACAACAACAATCAACAGACGTCTACCGTT	ref|XM_391824.2	gi|66516869
CUST_699_PI416562355	AATTTCGCGTAACATCACGCTCTCCTCGCACTCAAAAGCAACGAATTAAAGTACAATCGC	ref|XM_624325.1	gi|66516876
CUST_700_PI416562355	AGTTCTGGACAAGTACAAGATCTCGAAAACGTTCTTCGTGAAGACGAATCAGGAGGACTG	ref|XM_623784.1	gi|66517004
CUST_701_PI416562355	TTTAGCCAGTTGATCGTCTGCCTTCAAGATTTCCACACTCAATTGACCAGATACGTTTAA	ref|XM_393673.2	gi|66517009
CUST_702_PI416562355	GTTCCTCCAATGGAGGAAGAATCTCGAGAACAGCAAGAAAGTGATAGTGATGATACTTAA	ref|XM_393674.2	gi|66517086
CUST_703_PI416562355	GCACCACGAGAACATTCAAGAGAGGATCTAGCTCAAATATTTGAAAACTCTTTTAGAATA	ref|XM_624447.1	gi|66517099
CUST_704_PI416562355	GACCTGGTAGAATAGATGTAAAAGAATATATAGGTTGGTGTAGTGCAAATCAAGTGGAAC	ref|XM_624629.1	gi|66517206
CUST_705_PI416562355	GGACAAGCATTAACTCCAGAACAAGCAAGAATTTTGAAATTACTTGATAAGCCTTTAGCT	ref|XM_393683.2	gi|66517224
CUST_706_PI416562355	ATAAATTCAATATTTTGTATGATAGGCAAGGTGTTGGTCGTCGTTTGCGAAGCCTTTTTT	ref|XM_393678.2	gi|66517237
CUST_707_PI416562355	TCAGTTATCAATCATACTATAAATACCGAGACTAAAAAACGTGGTAGACCTCCAAAACGT	ref|XM_393681.2	gi|66517250
CUST_708_PI416562355	GAAAAAACCGATGATCGACACTCTGGAAGACGGAGGGATCGATCCAAATTTCATTAATTA	ref|XM_393685.2	gi|66517322
CUST_709_PI416562355	CAGTGAAACCATATAATCCTGATGCTATAGATATATCAGTGGAACCACCACAATTATTAG	ref|XM_623891.1	gi|66517445
CUST_710_PI416562355	CTTCAGATACAGATGAATGTATTACTGAAAATGGATTAAACTCGAGTGAATCACCAAGTG	ref|XM_393689.2	gi|66517469
CUST_711_PI416562355	ACGATATTCCAAACGGATGAGCAGGATGGAGTATCAAGTGCAAAGAGACAAAAAACTTAA	ref|XM_393688.2	gi|66517473
CUST_712_PI416562355	TGGGATAATGGTAAAGATTGGAGTAAACCATGTACAACTGCCAAAGAAGTGCACAAGAAA	ref|XM_624349.1	gi|66517483
CUST_713_PI416562355	AAGGAAGGAATCAGTCCTGATAAACGAAGACTGCCAATATATATCCCATACAGTTCAAAA	ref|XM_624421.1	gi|66517498
CUST_714_PI416562355	GCTATTGCAGATGTAAATGATGCATTAATAGCAGAAATGACTCCTGTAGAAAAAGAAGCA	ref|XM_395253.2	gi|66517503
CUST_715_PI416562355	TCGCGAACAGTCAAGAAGTACAGTTAAGATCATTTTCAACTTCTCTTCATAAGATGGATA	ref|XM_393696.2	gi|66517546
CUST_716_PI416562355	TGCATGAACGGTGGTACCTGCCTGTTTTTCGAGACCGTCGGTGAACCAGCATGCAGGTGA	ref|XM_391848.2	gi|66517549
CUST_717_PI416562355	GTAGAAAGTAGTGGAGCTTTAAAACCTGAAAATATAGTAATGATGGGCATTGCAGCATTG	ref|XM_624833.1	gi|66517557
CUST_718_PI416562355	AGTAGAAGAGGTCTTAGAGTTCCAGAAGGTGTTACAGATATACCATTACCAACAGTTAAA	ref|XM_624932.1	gi|66517580
CUST_719_PI416562355	CCATGAATATCGATATATACAGGTTCAATGGTGGACAACAGTATTACAATTGTTGCTAGA	ref|XM_397462.2	gi|66517606
CUST_720_PI416562355	CGATATACAGGAAGTCCACAATCAGCTATAGATAAAGCGGAATTTCGAAATGAGAAAGAA	ref|XM_625014.1	gi|66517652
CUST_721_PI416562355	TCACAATGCTGTGGCTGTAATCCTTTATGCAACTGTGGCAGTCATTGCAGAGAACAATAA	ref|XM_395521.2	gi|66517709
CUST_722_PI416562355	GCCACTTGAAGAAGTCACTTGTTATAAATGTGGAACTAAAGGTCATTATGCCAATAAATG	ref|XM_396082.2	gi|66517748
CUST_723_PI416562355	TTGCTTCAAGAATATGTGTCCAATATCGTGATACGTCTGCGAGACAAATTGAACTTATAG	ref|XM_391850.2	gi|66517856
CUST_724_PI416562355	TTTCAAGGCGTTCAACGCGAGGTACAGGCTTATCGCGCCGTTCAAGCAATTGCGACGTGC	ref|XM_624095.1	gi|66517860
CUST_725_PI416562355	TTTGGAGAACCTGAAGGAGCTCTACCTGCAGAACAATCTACTGACGTACATAGATAACGG	ref|XM_393712.2	gi|66517900
CUST_726_PI416562355	TTTCGCGTGTGGTTCCACTCGAGATTCGGGGTGAGGATATTCTACAGGAGCCACGAGGTG	ref|XM_393713.2	gi|66517906
CUST_727_PI416562355	TCTGTCCTCTTTGTAAAGCTAAATCTCGATCACGTAATCCCAAGAAACCAAAGAAAAAAG	ref|XM_395763.2	gi|66517923
CUST_728_PI416562355	AAATGTCGTGTATGTGGATCATCTAGACTTGAACAAGAGGAAGGTGACACTGCAACATAA	ref|XM_393708.2	gi|66517971
CUST_729_PI416562355	CTACTACATTAATGACACGTATAGTTATCGGACAAATGCAAAAGCGAGGTAAAGGCGCAA	ref|XM_393710.2	gi|66517977
CUST_730_PI416562355	TTAGATCTAAGATTATTCGATTACTCGCTCGAGGACGTGCTGGGATTCTCGTTGGCTTAA	ref|XM_623393.1	gi|66517980
CUST_731_PI416562355	ATAGTCATCATCTTCTCGCCCGTGTTCCTCGCCAACGAGTGGCAGCACGCGGAGTTCCGC	ref|XM_393717.2	gi|66518003
CUST_732_PI416562355	CAGTATTAGTCAAATGTCTACAACTGTTGGAACAACAACGTTCCAACAAATGTTAGTTCA	ref|XM_395767.2	gi|66518006
CUST_733_PI416562355	TGTGGAACAAAATCAGGCATCCCTATTCAAAAAGTTATTGTAACAGCTTGTGGAGAATTA	ref|XM_623845.1	gi|66518018
CUST_734_PI416562355	GCCTTGGTTGGATAATAAACATACTGTATTTGGTAGAGTTATAAAAGGAATGGAGGTTGT	ref|XM_396986.2	gi|66518073
CUST_735_PI416562355	AGAATTCTGAAACACCTGTTGGGTTTCAAGAGGAAAACGAAAAGCTGCGAGGACCTGTTC	ref|XM_393394.2	gi|66518077
CUST_736_PI416562355	AGCTACTTGGAAGATTACAAGGAAAAAGTGCAAAACCAGGAGAGTTTCGACTGTGGCCTC	ref|XM_623301.1	gi|66518168
CUST_737_PI416562355	CAAAGGGAGGTGATCCCTATGAACGAGATGGCTGAAAGTGTCGGCAATTATTTAGGATAA	ref|XM_396715.2	gi|66518242
CUST_738_PI416562355	TTTGTTGAAAATAGCAAAAAAGCACTCCAATATGCGAACCATCATGCTGCTGAGTCATAA	ref|XM_396952.2	gi|66518309
CUST_739_PI416562355	ATAAGAAACTTTGTGTTCCATTGCCAGGATTGTTCGGCAAAGGCCGGTTGTACAAAGCTC	ref|XM_396953.2	gi|66518313
CUST_740_PI416562355	AAGTCTCATTCAGACAAATGCACGGATGACGGTTCTCATTCCCTGCCAGAATGTTGGAAT	ref|XM_391857.2	gi|66518335
CUST_741_PI416562355	CGCAGTACAGATGCACAAGGAGGCGCTATCGGTTCTAATATCGATACAACGTCACTTTAA	ref|XM_393729.2	gi|66518338
CUST_742_PI416562355	AAACGATTCTATCTGGATGCGGTGTTAAAAAGTCAGAGAACGCAGGAAGGTTCTACAGCG	ref|XM_395932.2	gi|66518355
CUST_743_PI416562355	ATGTCGAACTACGTTCGCTGGATAAGCAGAGTGATGAAAGAAACCGATGACTTTAATTAA	ref|XM_393727.2	gi|66518453
CUST_744_PI416562355	CTCTTTGCAATTCGTGGAAAACTTCATTAAATTGGGCCTCTCATAATATGTCCAAAAACA	ref|XM_623894.1	gi|66518862
CUST_745_PI416562355	GAATTAGTCTTATGCTTAGAGAGGTTATCCGTAGCCACGAAAGCACGCGATTCCACTTAA	ref|XM_396538.2	gi|66518989
CUST_746_PI416562355	TTTTTTCCCGAATCATCGACCCAACCTCGTGCTAATTTGATTGATCTTTTACCATTGTGA	ref|XM_624918.1	gi|66519012
CUST_747_PI416562355	GATAAAAATTCCACTGTTTCGAAACTCACCCTTGATGATCTTAAATCACTGTTTGCTCTT	ref|XM_393754.2	gi|66519054
CUST_748_PI416562355	CAAAAACCAGATACAATAGAAACTGATGTTTCAGAACCAGCTCCTCCTGGTTTAGATTAG	ref|XM_625128.1	gi|66519102
CUST_749_PI416562355	TGGCCAGCTGCAGCGAAATGTCAAGTGGAAACTGGAAAATTGAATTCCTGCTTTCAATAA	ref|XM_625138.1	gi|66519126
CUST_750_PI416562355	TGATTGGCTTGTATAAAGGAATTTTTCCTACATGGATGAGAATAGCACCACATACTGTAT	ref|XM_395514.2	gi|66519130
CUST_751_PI416562355	AGCAACGGTCGTGGAAAGGACCGTGCCACAAGGAAGAAAAAGAAGTGCAAAATTCTATAG	ref|XM_396784.2	gi|66519140
CUST_752_PI416562355	TATGTTAAGAATTTGTCGCGACACGAGTACAGAGTTGGAATCGAACACACGCAAGGCGAA	ref|XM_396872.2	gi|66519170
CUST_753_PI416562355	GCTAGGTAGTTTAACTGCAGTTGCAGTAATATATAAAAGGACAAAATACAAACAGAGTCG	ref|XM_393434.2	gi|66519236
CUST_754_PI416562355	GGACGAAGCATTTCATTATAGAGCCAAGCATACTATATACGGGGATTTTAAAAATTTGGA	ref|XM_625207.1	gi|66519257
CUST_755_PI416562355	TCCCAGTGCAGACTTGGCTACATTAGCAATTGATTATGCAAGAGAACTTGAAATGATTGT	ref|XM_625214.1	gi|66519266
CUST_756_PI416562355	CTTTTGGTAGAACCTGAATTAGGAAATCTTGCTGCATCAAGTAATTTTCAGTTCCTGATA	ref|XM_395203.2	gi|66519278
CUST_757_PI416562355	GAAGCAGTACAATTAAACGCTCTTGTTTCAGCGTTTCAAAATGCTCGCGATATCGAGACT	ref|XM_393747.2	gi|66519330
CUST_758_PI416562355	TGGGCAGAACAAGGTGCTGCTTTAGTTTGTCTTTTTTCTTTAGGCTTAATCAGTGAAAAA	ref|XM_393745.2	gi|66519331
CUST_759_PI416562355	ATTAGAGGCTGATCTTGCCTCAATGGCTGATACTTCTCATTATCTTCTTGATACATTACC	ref|XM_397355.2	gi|66519383
CUST_760_PI416562355	CAAAGCAGTCAAGACACACATACTGTGCTTGAATTAATTTTTTACATACTCGACGATTGA	ref|XM_396901.2	gi|66519406
CUST_761_PI416562355	TTGTCACTTACGAAGGTACGGATAATATCCACACTTTGATACTCGGCAGAGCGATTACCG	ref|XM_393736.2	gi|66519565
CUST_762_PI416562355	ACAACATTATACGAGGACCTCAAGGTATGATGATGTTTAAAGGAAGAGAAGAAGTGCAAG	ref|XM_625063.1	gi|66519575
CUST_763_PI416562355	CTCTGTTAATGATATTGATTTCCATCCAAAAGAACCAATTGTTTGTTCTGGTTCCAGTGA	ref|XM_625090.1	gi|66519587
CUST_764_PI416562355	TTATCGGACGTCGGATTAACACACAGAGAAGTTCTCCATGTCAATGATTTAGATGATTAA	ref|XM_395871.2	gi|66519590
CUST_765_PI416562355	CAATTGAGTTTAGTTCATCATTTAACTTTGAAGAAGGAGAGGAAAAAGGCCCAACTCATT	ref|XM_393829.2	gi|66519668
CUST_766_PI416562355	AAGTGCCTCTCCTGTTTCGAGAAGCTGTCTACGATCAGAGGTATCCTGTTGAAGAAACAA	ref|XM_393828.2	gi|66519671
CUST_767_PI416562355	CGACTGTTATGTGATGCATATATGTGCATGTATCAATCTCCAGATGTTATGATGTACAAA	ref|XM_393824.2	gi|66519698
CUST_768_PI416562355	GCTGGAATACTTCCGTATCGTATGCCAAATGAAACAAATAGTAAACTTGTACAAATGGAA	ref|XM_393823.2	gi|66519702
CUST_769_PI416562355	AAGTACAGAGACCCGAAACCATCCGACCTGGTCATGTATCTGCACGCGTGGCGCTATTGC	ref|XM_624653.1	gi|66519849
CUST_770_PI416562355	GTCCGTTGCCCAAACAATTATCCGTGGGTGAACGATCCGACCGGTGACGGGTTCTTCTAG	ref|XM_391915.2	gi|66519858
CUST_771_PI416562355	TTTTTGATCAGATTTCTGAGAACGAGGAACTTCAACGTCAACCGGGCGCATCGATTGATC	ref|XM_624782.1	gi|66519871
CUST_772_PI416562355	GCCGCGTTAGATGCTTTAGCAACCGAGCATCAATGGGTTCCGGTGAATTGGATATATTAA	ref|XM_391909.2	gi|66519887
CUST_773_PI416562355	TCGTGATGCTGGTGCTGTTCATCAACATATCCTTAGCCCTGATGTTCTTCAAACTGCTGA	ref|XM_624953.1	gi|66519904
CUST_774_PI416562355	GTGCCTACCACTTACACAATTGTGGATCTTCTAAAAGATGGCATTAAAAATACCTTATGT	ref|XM_625026.1	gi|66519916
CUST_775_PI416562355	CGTTTGGCAAAAATAAATTTGGAGTGGGATCAAGAAGAATTAGATGCAACATTACAAGAC	ref|XM_625139.1	gi|66519971
CUST_776_PI416562355	GGACTTCAACTCTAGAGTATTATAGTGGATATAAAGTTGATGACATACGAGATATCGTAC	ref|XM_397108.2	gi|66520052
CUST_777_PI416562355	ATAGATTGTCCGCGCTGCATTCGTTTACGTGCTAGACAAATATCTAGAGAACAATTTTGA	ref|XM_397109.2	gi|66520055
CUST_778_PI416562355	ATATCAGCAGATAGTGTTTTAGTACTTCGGTATCCAATTCCTAGACGTACGAATAATTGA	ref|XM_395635.2	gi|66520065
CUST_779_PI416562355	ACAGGGTTCTCTTCATGATGTTGAAGTGAATTATGTAAAGAAGTTTCAGAAGTTCCAAGA	ref|XM_625203.1	gi|66520069
CUST_780_PI416562355	CAAGCTGGAAGTATTGTACCAGATGTTGATACATTAATTGCAAAACTAAAGGAAAGTGGA	ref|XM_393789.2	gi|66520255
CUST_781_PI416562355	TCTCCGTATCTTGTCACTGGTCTCAAATACGAGCAACTAAGCTGGAAGGTGATGTATCCA	ref|XM_397345.2	gi|66520353
CUST_782_PI416562355	GAAGGTTCAGATGATGAACAAAGAAATATTGCTTCAACTTCACAAACAGCACAAGAACTT	ref|XM_395262.2	gi|66520404
CUST_783_PI416562355	ATCCTTATCCAACGAAGGGCGAGAAGATCATGTTGGCGATCATCACTAAGATGACTCTGA	ref|XM_396291.2	gi|66520560
CUST_784_PI416562355	ACATTGACAACAGTGTTAGCTGTTCTGGGACATCGGTAGCTGTTCATCCACTAACGAACT	ref|XM_396824.2	gi|66520563
CUST_785_PI416562355	TGCTTAATCTTCACCTACTTGAGCAGCAGTCGTATGTTCTCGATAAGGACGGAGCATCTT	ref|XM_396825.2	gi|66520565
CUST_786_PI416562355	TAGGAGTTTCTATTTTCTTGGCTGTAACACCGATCGTGCATGAACCAACACCGAAATACT	ref|XM_393777.2	gi|66520615
CUST_787_PI416562355	TGCAGTTGGACCAAAAAATGATGCCGCCGCCAAAGTACGCGCCTATAAAGAAAAGAAGAA	ref|XM_393780.2	gi|66520625
CUST_788_PI416562355	GTGTAAAACCTTCTGGTTTAAAATGTAGTTCTAGCGAACTCGAACTTAACGATTGTTTGA	ref|XM_397373.2	gi|66520713
CUST_789_PI416562355	AAATCGACGTTGTCGAAGGTTATGTGCGAGAACATGGACAATCAAAACGACATGCAGAGG	ref|XM_396505.2	gi|66520740
CUST_790_PI416562355	GCCTACAAATACAAGAATAGATTATCGGATAGCGTTGGGAAAACCTGGTCCGACCTAAGC	ref|XM_624371.1	gi|66520748
CUST_791_PI416562355	GATACAAGTGGCAGCTGTGCACTCGATATCAATTCCGTGCAAAGAGTCATGGAAGTTTGA	ref|XM_393772.2	gi|66520797
CUST_792_PI416562355	GATGATCGTCCGTGGATACTTAATATAATCTGTTCTGTGAATGTCAGTACATGTTCAACA	ref|XM_391887.2	gi|66520807
CUST_793_PI416562355	GACGAAGACGAAGAAGATGATCCTTTACTTGTTGTGCATCCTAATTATATTATCGATGTT	ref|XM_396515.2	gi|66521019
CUST_794_PI416562355	GCGATCAGTTGTTTTCTTGGAATTATTTTTATACTCTTTATGGTCCCAGAAACAAAAGGG	ref|XM_396250.2	gi|66521046
CUST_795_PI416562355	GCAACGCATATATACTTTTTTACAGTCGGCAAGGGACCAATTTAAAATCGTGCAATATAT	ref|XM_396574.2	gi|66521199
CUST_796_PI416562355	AATAAATCTCCTTACTTCAGCAACGGAAACACGGAACCGTTGACGCCCATCAAGTACCAA	ref|XM_393843.2	gi|66521316
CUST_797_PI416562355	ACCGAGGATACTATGAAGAATCTTCGGAAAACGTTCGCAGGAATCTTCGGAGACATGTAA	ref|XM_624125.1	gi|66521321
CUST_798_PI416562355	TTTATTTTTCGCGGAGAAATGGGAAACGTACTCCTTAAACGGGAAGCAGGGATACGCTTC	ref|XM_624152.1	gi|66521325
CUST_799_PI416562355	ATGTCAAGTATTGAATTTGCTGGCAGACAAGTACCATGTCCAAACAATATTAGGGATTTT	ref|XM_396090.2	gi|66521351
CUST_800_PI416562355	GGGATGAACCACCTGATTACCGTCACTTGCATAGACTACATCGATACCGACGACAAAAAA	ref|XM_393277.2	gi|66521377
CUST_801_PI416562355	GTCGTCACACCAGGATCCATCAAAGAGGTGAAATTTTATTTCTTATTAATCTCGTGCGTT	ref|XM_391929.2	gi|66521448
CUST_802_PI416562355	GAATTCGGTCGCTGCCTTAAGGAAATCATAGAATCTGCACATAAAGCTGAAGCTACCTAG	ref|XM_392991.2	gi|66521452
CUST_803_PI416562355	TGGATAGCAAAAGCCATGGAAGATCAGATGGCAATATTTTATCTGAAGCATGTAATGTGA	ref|XM_623681.1	gi|66521455
CUST_804_PI416562355	CTTACTGCAGCACAAAACATTCTCAATGGATTAGAGGATAAGCCATTGGTATATGAATTA	ref|XM_393528.2	gi|66521470
CUST_805_PI416562355	AAGCGTGAAGAACTTGGAAATATTCTTGTCCAAATGAGGAAAGCTGCTGCACATCATTAA	ref|XM_624256.1	gi|66521530
CUST_806_PI416562355	TTTCCACATTTACCATCCGACCAACAAATCGACGACAAACGGTTGGTATAGTTCGACGTC	ref|XM_391937.2	gi|66521540
CUST_807_PI416562355	ATTTCGATAAACGAGGCGCTGCTAGTAAGGTTCAGAACGGACGACACGATATCGAACAAA	ref|XM_393866.2	gi|66521547
CUST_808_PI416562355	GTCCAAATATTTCGTCTTTTCATAAAAGTACATCAAGAGAATCGACACAATCGTTCATCG	ref|XM_396025.2	gi|66521555
CUST_809_PI416562355	CATGGTTTTACCGTTACTGTGGTTTGAAATCGGAATGAACGAATTACCATTATCAATGTA	ref|XM_396241.2	gi|66521635
CUST_810_PI416562355	TAATCTTTCTGACGAAGAAAGAATACCAATTTATAATTGTGCGGCGGGACCGCCGGTGCA	ref|XM_624769.1	gi|66521638
CUST_811_PI416562355	TTATCCCGAGTTTCTAGAAGCTAAAGAAGAATTAAGAGGAACGACCAGGGAAGAAACGAA	ref|XM_391941.2	gi|66521743
CUST_812_PI416562355	GAATGGTTAAAAATACAGCGAGGTGAAGAAGCATCTTCAACAGAAACTAGAGGCAGCTGA	ref|XM_393874.2	gi|66521751
CUST_813_PI416562355	TTCATTCCTTTTTGCAACTGCCCTACAGAGACCAGACTATCCTACTGGAGGAATCTTGGA	ref|XM_624039.1	gi|66521771
CUST_814_PI416562355	AAAGAGTAAGGGTCAAGCATTTATAACTAGAATGAAAGCGAGAGCGGAAGAACGTGCCGA	ref|XM_393863.2	gi|66521797
CUST_815_PI416562355	ACTGCGGGTAACAATTCGATGGATGATATATCGATTGAGTGGATTCTTAGTAAGAAATTG	ref|XM_393886.2	gi|66522031
CUST_816_PI416562355	TATAATAACTCCACAGTTAATGTCACGCGCGAAAAGGAAAATGGTGGTGATGCATCCGTT	ref|XM_393888.2	gi|66522050
CUST_817_PI416562355	TTCGGAGGTGATACAAAACAGGAAACGTTCTGCAACATTAGCCGATGTCGCCTAGATTTC	ref|XM_624281.1	gi|66522077
CUST_818_PI416562355	GTTCCACGTAAATTGGATCCTTGTGTATTAAGAAATGCTATTACAGCACACAAAGTGAAT	ref|XM_624770.1	gi|66522186
CUST_819_PI416562355	TCTCGAGATAGAGATGTAGAAAAATCAAGTAAACATCGCAGTAAACACAGACGACATTGA	ref|XM_624847.1	gi|66522196
CUST_820_PI416562355	ATGCTGCATTCCATGAGGTCGTTCGCATTATCAGAAATCAACCTCCAGCCGAATTGGAAA	ref|XM_393895.2	gi|66522205
CUST_821_PI416562355	ATAGACGATTAACCGCGGCTCAAGCTCTCAGACATCGGTATTTTGCTGAAGATGATTCGT	ref|XM_391955.2	gi|66522237
CUST_822_PI416562355	GTTGGCAACATAAGTATAACTTAGAAAAACTTGTAGAATCAATGGTGCGCGATGTAAGAA	ref|XM_393912.2	gi|66522337
CUST_823_PI416562355	ACAGCAACTCATCAAACTACTCATCATCCTCAACATCACGTAATGCACGGTATGGTTGTA	ref|XM_393914.2	gi|66522391
CUST_824_PI416562355	CAACAGTCACAAAGTGGTGATATTGGCGATTCGTTAAATTTATCAAAAGATCGTCAATAG	ref|XM_393926.2	gi|66522595
CUST_825_PI416562355	GGTCGTTTTACAACAATCGAAGAAATTGATTATACCGCAGAAAATACGATTCGACATGTT	ref|XM_393524.2	gi|66522601
CUST_826_PI416562355	CGATTAGTTCTCATCACAGTGCCAAATGTTCCTCATTATGAATGGCATAAAAATATATCC	ref|XM_391973.2	gi|66522625
CUST_827_PI416562355	GGTTTCAGTTTCTCAGTTCTGGCCGTGTTCCATTACATGATGAAGAAACTAGACGTGTAA	ref|XM_391975.2	gi|66522634
CUST_828_PI416562355	AAGATGAAATATACGTACACGGTCGAATTAAGGGACACCGGCAAGTACGGTTTCGTTCTA	ref|XM_393932.2	gi|66522637
CUST_829_PI416562355	AATTGACTGATGAACCGGATAAACGATGCTACCCACTCGATGGTAGACTTATGTGTCGTG	ref|XM_391978.2	gi|66522652
CUST_830_PI416562355	GCAACTTCTAAATCGAAAGAAGTAACCGAATTAAAATCCGATACTCGATCCAAAGATGAA	ref|XM_391981.2	gi|66522684
CUST_831_PI416562355	ATGAAAAAATGGGGTTGCGATTGGTTGCGTTGTTCAATGTGCAAGACCGAGATATGCTGG	ref|XM_393942.2	gi|66522702
CUST_832_PI416562355	TATTCGTGCACCTCGTGCAGCAAAACGTTTAGCAGAATGTCGTTGTTGACCAAACATCAG	ref|XM_393944.2	gi|66522726
CUST_833_PI416562355	GGGTTTATTGCTGGTAAAAGTTATTATTTTGGTGTTGGAGGAGGAATGAGACAATTTGAA	ref|XM_623512.1	gi|66522800
CUST_834_PI416562355	GCATCCCAAGAAGGCTTCAATTACGCTAAAATCGATTTCGCTAAACTTAAGCAAAACTAA	ref|XM_391985.2	gi|66522901
CUST_835_PI416562355	CCACAGCAACAACCACAACAACAGTACGGAAATTATGTGCAACAACAGCGTTTTTATTAA	ref|XM_623870.1	gi|66522962
CUST_836_PI416562355	CAACGAAGACTCGCTAAAAAACGAGCACCCAGAATGAAACAACTTAAGGTTAAAGCATTA	ref|XM_396386.2	gi|66522969
CUST_837_PI416562355	GCAGCTTATATTAATTCAATCGAAAAAATATTTACTACTTACTCCGAAGCTGGTCTTGCG	ref|XM_392776.2	gi|66523389
CUST_838_PI416562355	GAACCTAGATCTCTTTCAGAGATTAAAGAAGGTTATGCGACAAAAATAGGTCCATCTTGA	ref|XM_394035.2	gi|66523470
CUST_839_PI416562355	TTGAGGAAATTCGAAGAGGAGAGCAATCCATATTATTGTAGCGCTAGGCTTTGGGACGAC	ref|XM_394033.2	gi|66523487
CUST_840_PI416562355	TACAAAGCTAAAGTAACGAAAATGCCCTTTGTCAAGACGAATTATTACACTGGAAAGTGA	ref|XM_394029.2	gi|66523499
CUST_841_PI416562355	GAACAATCTTTACGAAATGCTGTACGTAATGCTGTATCTCGTCTTGAATTAATTGGATGA	ref|XM_625190.1	gi|66523544
CUST_842_PI416562355	GCTTCAATTGGAACTTTTCAACAAATGTGGATATCAAGTCAAGAATATGAAGAAAGTGGC	ref|XM_625199.1	gi|66523551
CUST_843_PI416562355	GCATAAAGGGTCAAAACCAATTTTTCATTTAGAAGCATTTGTTGCGCGATTTATGGCAAT	ref|XM_624373.1	gi|66523692
CUST_844_PI416562355	AGTTGCAGCGTGAGGCAGGAGGAAGTGAGACCGGACAACAACGTGTGGAGGCCTTATTAA	ref|XM_394014.2	gi|66523724
CUST_845_PI416562355	TTATATAATTGGCGTTGTCCCAGTATGACACCTGGAAAAATTGGTTTGGTGCTTCAATAA	ref|XM_624858.1	gi|66523747
CUST_846_PI416562355	AATGTCAGCACGATGAACTCTATTGCCTCCGTTGATTGCGAGAAAGTCGAAAAAGTCTGA	ref|XM_392015.2	gi|66523765
CUST_847_PI416562355	TTGTCCAAAGATTTCGCGGATAAAATGGGCGTTAAACCTATGCAACTTGTCCCGAAAAAA	ref|XM_393999.2	gi|66523769
CUST_848_PI416562355	ATGCGAGCGATACGATAAGAACGATGAATCGAAGGAGAAACGGATCGTTGGATGGTACAA	ref|XM_393994.2	gi|66523942
CUST_849_PI416562355	GCTTCTTCTGCAAATGGAAATCGTGCAAAAGTTACTGATATTGTTTCAGGGCTTTATTAA	ref|XM_393985.2	gi|66523962
CUST_850_PI416562355	GATAAATTCTGGCGCGTAAATCGACCCCTGGAAATGTATTATTCGTGGAAAAAGACCTAG	ref|XM_393984.2	gi|66523965
CUST_851_PI416562355	GCAGCCAATAGTCACGATAATTTATGCAGAATGGATCCGTCTTGGCATCCATGGTTGTAA	ref|XM_393981.2	gi|66523981
CUST_852_PI416562355	CTCGAATTGCACGTGTAACACACGACTTAAATACAGTTATACGAAATACAAACATTGTAG	ref|XM_393980.2	gi|66523985
CUST_853_PI416562355	CCTGTAATGGTGGAATTAGAAGGAGAAACTGATCCATTACAAATTGCAATGAAAGAATTG	ref|XM_393973.2	gi|66524011
CUST_854_PI416562355	ACGTTCGAGGCTATCAAACAAATTCACCAATATGTCACCTCGAAATACGCTTCTCGTTAA	ref|XM_623724.1	gi|66524123
CUST_855_PI416562355	GAAGATGTTTTAAGACATCCTTGGATTGTGCAAAATCGAACAACAGAACCACATGTATCA	ref|XM_395732.2	gi|66524153
CUST_856_PI416562355	GTAGAAAATTGATTAAACAAGGATCATTAATGAGAGTTTCGAGACGTGGAAGTTCTGTGT	ref|XM_624128.1	gi|66524167
CUST_857_PI416562355	CGATCCAATCGGCAGCAGAGGAGGGTAGATTGCAAATGAAATTCGAAGAAAATTCAAAAA	ref|XM_391999.2	gi|66524210
CUST_858_PI416562355	GCATTTTCAACAAACGGAAAGCATGGAACTATACGTCGAAAGGATACTGCACTTTCATAG	ref|XM_393964.2	gi|66524296
CUST_859_PI416562355	AATTACGCTGGTTATAAGGAAACCGGGCAAATGTTTGAGAAGTACGATTCGATCGTGCCC	ref|XM_393963.2	gi|66524359
CUST_860_PI416562355	GGTGGTAGAGAACGTAAGAACGCAATATTTCGAGCAACTTTCAGTTTCACATCTCATGGC	ref|XM_393962.2	gi|66524363
CUST_861_PI416562355	TCCACATGTTCAACTGCCCTGTGCATTTAACCTTTGACAATGGCGCTGGAGCATGTAATT	ref|XM_391993.2	gi|66524372
CUST_862_PI416562355	CAACCTGTGCTCGAAAATTATCAAGGACTCTTAAGTGAAAGCGTGGAACTCAATATTTGA	ref|XM_393961.2	gi|66524378
CUST_863_PI416562355	ATAAAGGACGTTATTGCGCACATCAATCACATTCGAAAGGTGGCGGGGATCAATCACGTT	ref|XM_396377.2	gi|66524421
CUST_864_PI416562355	TCAATGGAAATTGTGTGGTTGTATGAATTATAGAAGACTCGGTGGAGGTGTGGGAGTAAT	ref|XM_397065.2	gi|66524470
CUST_865_PI416562355	GTAATAACAAAAGAACAACTCGAAGAAGGTCTCGATATAATGACTACCGTCCTTAGAAAT	ref|XM_394061.2	gi|66524971
CUST_866_PI416562355	GATTATGAAGAAGTTGCACTCGAATCGTCAACTACGCCAGATGCTTCATTAGAATATTAA	ref|XM_625142.1	gi|66525049
CUST_867_PI416562355	TAGTGCATTTAGTCGTTGGGTTAAAAATGTATCTGCTTTGGAATTACCAAGAGAAGAAAG	ref|XM_394075.2	gi|66525106
CUST_868_PI416562355	TTAGCTTTATGGGAAAAATTAAAAGCTCAGAAACAAGCAGAACGTTGGCAGCCAGAACAA	ref|XM_397399.2	gi|66525113
CUST_869_PI416562355	CGATATGTTGAAACAAGATGGTCTGAAATCTATTAAAGATGCGATTGGGAAAGATGTCAA	ref|XM_394081.2	gi|66525305
CUST_870_PI416562355	GCGATTGGAAAAATTACATGTCCGAGAAATTATCTCAAAGATTTGATGAATGGACCGAAA	ref|XM_396447.2	gi|66525321
CUST_871_PI416562355	TGTTTGCTCGTGTCTGGTTGTCTCAGTGGAAAAATTGTTTGGCATCAACCCGTGGTTTAG	ref|XM_396448.2	gi|66525325
CUST_872_PI416562355	CATCTACTCATGGACCATATGGAGATGGTCTTACATGGAAAACTATTCATGATACAAAAA	ref|XM_395490.2	gi|66525341
CUST_873_PI416562355	AATGGACAAGTAAAGTACGAAGATTTTGTTAAAATAGCTTGTGCACCTGTACCTGATTAC	ref|XM_394088.2	gi|66525357
CUST_874_PI416562355	CAACCAGGCTATGTAATACAAGTAATTGTAAATCCAGAAAAATTAGATGACAGTCCTGTG	ref|XM_625223.1	gi|66525396
CUST_875_PI416562355	GCGGTAAAAGCAAGAACAAGATGGTTTTTAGTTGGTGCGCCAGGAATATTAAAAGAATAA	ref|XM_625224.1	gi|66525399
CUST_876_PI416562355	AAAGTGCAAAATCCGATACACGCATTATCTGAATTTCAGAGTCCTACAGAAAGCGTTTAA	ref|XM_625226.1	gi|66525426
CUST_877_PI416562355	AGGAAGTGGTGAATTATGGCATTGGAATAATGCTCAACATTCAAAATTAAGTTTGGATCC	ref|XM_624209.1	gi|66525530
CUST_878_PI416562355	TAGTAGATTTACAATGGGATGGTCAACTTAAACGAACAAAACCGAAAAAGGAATGGCGAG	ref|XM_392789.2	gi|66525563
CUST_879_PI416562355	ATAGTGAGTAACGATAGGTGTAAGTCAATGTTCCTGAGGGCTGGGAGACACGAGTTCATA	ref|XM_394101.2	gi|66525605
CUST_880_PI416562355	TCCAACAGGTGCTCCAATTCTGGCGTTGGCCAAACAGTTTCTCGTTCGCGACTGCGAGGA	ref|XM_394104.2	gi|66525640
CUST_881_PI416562355	TCGATTATTATCACGCAGGTCGCAAAAAGAAGAAGAACATGAGCGGTCTTCTCGCCATTC	ref|XM_624919.1	gi|66525645
CUST_882_PI416562355	ATCAAGTACAAAGTATTCTCGTACGTGGACAAGATGCTGGCCGATAAGGAGGATTTCACG	ref|XM_624934.1	gi|66525649
CUST_883_PI416562355	AATCCAAGAGAAATGTTGCTCTTGTTGCAAAGGAGAATAGTGGATGCAACTACGTATTAG	ref|XM_394109.2	gi|66525730
CUST_884_PI416562355	ATTACGGTGACCAAGGGATTTCCGTGAATTGCAGCGACATATACAGGCACAACATCGATT	ref|XM_392090.2	gi|66525733
CUST_885_PI416562355	GGAGATATGGACAAAAGCTGTAGATGCATCATACAATGTCCAACCAGAAAATATCAAAAA	ref|XM_395316.2	gi|66525748
CUST_886_PI416562355	GAGTTGTAATTGATACTCGGGGATCAATAGATTTGAGTACATTAGATACACAGGCTATAT	ref|XM_392953.2	gi|66525752
CUST_887_PI416562355	CATTACGAAAAGAGTTCAGAAAAGTAGCAAAAGTAATTCCAGAGCATGTTATTGCAGATC	ref|XM_624450.1	gi|66525810
CUST_888_PI416562355	GGAACGCTGGGAGCCCGAGAATTATGAACTTTTAAAGAAGAATTATTGTAGTAATAAAAG	ref|XM_623309.1	gi|66525916
CUST_889_PI416562355	AAGATTATGCGAGTTTCTTCACGTGGAAAACTCTCAAATCGTCGCTGTTGTCGGCAGAGT	ref|XM_397472.2	gi|66526154
CUST_890_PI416562355	GTGCATGTTTAGATTTGAGTAACGACAGTTACGGGACAGTGGTGAACATGGGATTAGACG	ref|XM_394135.2	gi|66526235
CUST_891_PI416562355	GTACAAACAGCAGTAACAAAATTGCATCAATCACTTGCACCTCCCTGTGATACAATTTAA	ref|XM_395515.2	gi|66526262
CUST_892_PI416562355	GTGTGGTTCTGCAACCAGCGGCAGAAGCAGAAGCGCATGAAATTCGCTGCCCAACATTGA	ref|XM_394134.2	gi|66526268
CUST_893_PI416562355	TATGTTTTGCTCACGGATAAGGAGGATAATGACGAGAAATCAGGGATAATAGAGATCTAG	ref|XM_396852.2	gi|66526280
CUST_894_PI416562355	GTAATATTTATGTTAAAGGCCATACTTTGTCAGAAAAAACTATGCGGATAGCTGTACCAG	ref|XM_396018.2	gi|66526437
CUST_895_PI416562355	ACTCCAGATCCGTGTAATCCATGTGATCGTATTATGTGTAAAACAATAGATGATATGATC	ref|XM_396630.2	gi|66526463
CUST_896_PI416562355	CTGACTACTTCTGAACACGAAGAGGAGTTTGATAAGATTATGTCGGGCGGAAAAATTTGA	ref|XM_393270.2	gi|66526482
CUST_897_PI416562355	TGGCGAGCATGAACATTGTACCGTACCACATGTCGCCTTACGGCCACCCTTACCAGTTCG	ref|XM_623900.1	gi|66526536
CUST_898_PI416562355	TTTCTATTCAACGCTTACGTGTCGAAGCAGAAACGATGGGAGCTCGCGCGAAATCTAAAT	ref|XM_394119.2	gi|66526655
CUST_899_PI416562355	CATTATACTTAGATAAAGAACGCGGACAATGGTTACGCTCATTTTATCCTACGACTATTT	ref|XM_392103.2	gi|66526658
CUST_900_PI416562355	GCAGGCATGATTCGAGCACAGCCAGTACAACATAATCCACCATTAGCAGTAGTACAGTAA	ref|XM_624374.1	gi|66526700
CUST_901_PI416562355	TTGGATTCTACTTTGACAAGTACTACCAGTTTACCACCATCATTAGCTTTACCTCCGCCA	ref|XM_624399.1	gi|66526706
CUST_902_PI416562355	CCTTTGATTCCTGAAGAAGATTTGAAAAGGCCTTATTTTCCTATGGAGAGGAAACGTTGA	ref|XM_396831.2	gi|66526827
CUST_903_PI416562355	ATAAAGACTAAACCTGTAGTTGAAACACCATCGGAAACAACTTCTGTGGCAACAGCTTAA	ref|XM_623726.1	gi|66526845
CUST_904_PI416562355	CTGGTTTAGAGGAAGAAATTGAAGAACCACCAGCAAAGAGGGCATTAAGAGAATCAGATA	ref|XM_623857.1	gi|66529172
CUST_905_PI416562355	ATACTTGATGAAGCAGATTTAGATGATGATGGTGCACTTAGCTTTGCAGAATTTGAACAT	ref|XM_623996.1	gi|66529196
CUST_906_PI416562355	TTCTTTCAACATGATGGTTATCAATTCCGCACGGATGGTTTCACTTTTCATTTTGGTTAA	ref|XM_393522.2	gi|66529251
CUST_907_PI416562355	GTATTGATGGTTTTGTGATTGCACCACCTATGATGGATATTATTGCTGTTCAAAGATTCT	ref|XM_624023.1	gi|66529391
CUST_908_PI416562355	GGAGGCTGCTAGATTAGAAGCTATGCCTAAGAAACCTAAATTGGATAGTCTTTTACTTAC	ref|XM_396212.2	gi|66529466
CUST_909_PI416562355	GAAATTCAAGGTTTATTATCCAAAATGCCAAAGCCTACACCATCACCACCACAGCACTGA	ref|XM_395475.2	gi|66529475
CUST_910_PI416562355	TTATGGATTTATCCTCCATTAAGAGCTGTTCATTGGTGTGGCACGTCCTGTGGCATGTGT	ref|XM_395474.2	gi|66529479
CUST_911_PI416562355	GAACTACCTCAAGCAACAAGAAATTTCTATGTAGATGGTCATACACCAACTCCACATTAA	ref|XM_624484.1	gi|66529482
CUST_912_PI416562355	CATTGTACTGCTTGTTTAACAGGAGATTATCCTGATGAACTTCCTAGTAATTTAGATTGG	ref|XM_396074.2	gi|66529542
CUST_913_PI416562355	GGGTTTACCATGGATGATAAAATGTCTCATGGAAAAAAGATATGTGGAAATTGAATCAGG	ref|XM_395248.2	gi|66529609
CUST_914_PI416562355	GGACGCACTAAAGCAGTGGGCAATGTAATAAAATTAATTCCATATTCTAGCACTACAATT	ref|XM_623578.1	gi|66529733
CUST_915_PI416562355	CCCTGAAGAAAATTCATGGTGCCTTTTATAATCTTGATTCAAAACTTGATTCTCCTCAAC	ref|XM_396099.2	gi|66529740
CUST_916_PI416562355	GAAAACATTTAGCATTGGCTTGGCAAGCTTGTTTAGATTTAGGCCCATTTAATACAAAAG	ref|XM_623858.1	gi|66529792
CUST_917_PI416562355	GTGCTTGTGAAATGGTACAAATGGAAATTGCTTGTTGGTTTGTACAAGACCAACTAAAAA	ref|XM_396163.2	gi|66529796
CUST_918_PI416562355	GATGAAGCAGATAAAGATGGTGATGGAGAAGTTTCCCAAGAAGAATTTTTACGTATTATG	ref|XM_395906.2	gi|66529822
CUST_919_PI416562355	GTAATTTGGTATGTCCTCTGGAAATTTCACCTCCAGGTACTCCATCAACCCCTACTTCAA	ref|XM_395100.2	gi|66529863
CUST_920_PI416562355	CTGCTACCGAAGAAACACATCCAGTAAATTGGAGACCAGATATAATAAAACGAAGAAAAT	ref|XM_624575.1	gi|66529874
CUST_921_PI416562355	CATATGGCTGTTCTTCCATCTCATGAAGTTGGTAAAAAAGCAATTGTTGAAGGAATTTGT	ref|XM_624612.1	gi|66529879
CUST_922_PI416562355	CTGCAGATTTTGATGAAGCTGTTGAAAGATGTAATAAGAGCGTTTCTCAAGAAGATTTAG	ref|XM_397402.2	gi|66529881
CUST_923_PI416562355	TACAAATGTCAGCTCTAATGCTTCTGCTAGCAACAATGACTCCACAGACATCGCTCTCAG	ref|XM_394951.2	gi|66529940
CUST_924_PI416562355	AATCACCAGATGCTACTCTGACAATGGATTCTGAAAACTTTTTTGCTATGTTTTCTGGAA	ref|XM_625092.1	gi|66530009
CUST_925_PI416562355	ATGACGACTTTCGTGGAAAGGATCTTTGCTCAGGTACCATACGATGCTTGGATTCTAGAT	ref|XM_396220.2	gi|66530057
CUST_926_PI416562355	GGATTTTCGAATTCATCGTGTTCATCATCAGCCCTCTGTACGGACAATACTTGCACCGAA	ref|XM_625158.1	gi|66530063
CUST_927_PI416562355	CCGCATCCATTTTTGTAATTGAAGTGGATGTAAATCACATGGAATCTGTTCATAAAAAGG	ref|XM_394893.2	gi|66530099
CUST_928_PI416562355	GGACACATTATATGCCATTTTTACCGACTTACAAACCTGGAATTTATTCATGTGGTCAAA	ref|XM_623909.1	gi|66530105
CUST_929_PI416562355	GCATGCTATTACAGATTTGATAGCAGAACTTTCTCTATTTGAAGAACGTTTTAAGGAAGC	ref|XM_623998.1	gi|66530113
CUST_930_PI416562355	GAGGAGACAGTGTTGCTTTAGCTGTAATAAGTGCAAATATTATTTTTCCAGAAGATGCTC	ref|XM_395536.2	gi|66530149
CUST_931_PI416562355	GAAGGGAAGTTACTGATAAAGCTTTAGTAGCATTGGCATTTATATTTTTTCTTGCCTGTG	ref|XM_624532.1	gi|66530242
CUST_932_PI416562355	TGAAGCAAGGGAAAAAGTTTCATACATTTTAGAAGCTCAACGTAATCGTAAAACTCCACA	ref|XM_395502.2	gi|66530327
CUST_933_PI416562355	CACTGTACAATGCTGTTACTATAGAAGAAGTAGAAATATTGGCAGAATACATGATGTGGT	ref|XM_396126.2	gi|66530337
CUST_934_PI416562355	CAGTTGGTTGGTCACAAGATAGAGTAAAAGAATATTTTAAGTGGGCCAAATCTGTAATTG	ref|XM_624958.1	gi|66530340
CUST_935_PI416562355	CGAAAGTCAAAGAATCTCATTGGATTAAAAGAGGAGTAGCTTGTTTATGTCAATTAGACG	ref|XM_395692.2	gi|66530380
CUST_936_PI416562355	TGGTTCAGTCGTAATCGACAATGTCCTACAGGCTGCGGTCATATATGTGAATACACATAA	ref|XM_397394.2	gi|66530429
CUST_937_PI416562355	ACTAGCACGGGAAACCTGGCACGTCATAATTTCTTCAAAGATCCTCGCGCAAGATACAAT	ref|XM_397561.2	gi|66530488
CUST_938_PI416562355	TCAGATATTGCAAATAATGATCATCAAGCTACTGCTTGGACACCGTTGACACCACCACCG	ref|XM_396427.2	gi|66530687
CUST_939_PI416562355	GCTGATTTAAATGAATGGAGACATACAAGGAAAGCTGCTGAAGCTCCCTTAATTAGTTTC	ref|XM_395804.2	gi|66530729
CUST_940_PI416562355	CCCGATTTATAATACTGCAACGATGTTAGCTACATCATCAGGTTTTCTATATAGTGTTTC	ref|XM_397416.2	gi|66530775
CUST_941_PI416562355	CAGCTATGGAAACTAATACGGAAGGTCTTGAAATTGGGATTTTGGATATTTATGGATTTG	ref|XM_623699.1	gi|66530792
CUST_942_PI416562355	ATTACACCAGGAATGCTTTGCGCTGGATTGAAAGATGGTGGAAGAGATGCTTGTTTGGGA	ref|XM_395567.2	gi|66530829
CUST_943_PI416562355	CCTTTATCATTATGGCGCAGATGGTTATGTTGTTGTGAAAGACCTTCTAATAGTGCATAA	ref|XM_395770.2	gi|66530908
CUST_944_PI416562355	GGACCAGTTGAAACTGATATGTATCATGAAGTTTGCACTAAAATAGCTGATGAAGAAGTT	ref|XM_624242.1	gi|66530911
CUST_945_PI416562355	TTGGCATGTGAAGAAAATCGTGTTGATGAAGCAAAATTATTAGTACAGAATGGTGCTAGT	ref|XM_624336.1	gi|66530951
CUST_946_PI416562355	GTTCGAATCCTGATATATGTTATGAAGAAGAGAATCAAGATGAACATACCTGTATAGCAC	ref|XM_396332.2	gi|66531161
CUST_947_PI416562355	CAAGATGTTCATGTACCTTTGGAAGTTTTCGATTACATTGATCAAGGAAGAAATCCACAA	ref|XM_624776.1	gi|66531175
CUST_948_PI416562355	CCTGGGTAGGTGAAGGTAATAATTGGTGTTCTCCTTACAAAGGATGGCAAATTATTTATG	ref|XM_624790.1	gi|66531178
CUST_949_PI416562355	GAGGCAGAACCAGTTTCAAACAGAAACGGCATTACAATTAACGGAGTGTCTGTGCGATAG	ref|XM_396985.2	gi|66531378
CUST_950_PI416562355	ACAGCTGTGCAACTATTAAATGATCTTCAATCCGGAAGCGAGGGCGATTTAGCTTCAAGC	ref|XM_396827.2	gi|66531605
CUST_951_PI416562355	CCACCTGCTTCCTATATTGCAGGTCAATTTCTTACAAATGAATTTTTGCGTTATGCTACA	ref|XM_396738.2	gi|66531675
CUST_952_PI416562355	AATATGCTACCACATAATAACATAGGAGAACCTATAGGTTTCACCACTACTACAGACTAA	ref|XM_395126.2	gi|66531728
CUST_953_PI416562355	GGTTTGGGGAAAATATGCTCAAGTTACAAATAATCCTGAAAATGATGGTTGCATAAATGC	ref|XM_623623.1	gi|66531793
CUST_954_PI416562355	GCAACAAACAGTAAGCGAAACTAGTATGAGTGGTAGTACTACATCTTACAATGATTTGAT	ref|XM_624220.1	gi|66531953
CUST_955_PI416562355	GATATTCTTAATCATAGCTATATTAATGGCGTCTTTCGTCCAAGTATCCGCAAAGAAAAG	ref|XM_624243.1	gi|66531970
CUST_956_PI416562355	GAAAATCAGAAGCACAATTACATGAAGAATGCGGATTCGGTGAAGCTTGAGTTTCTATAG	ref|XM_393396.2	gi|66531973
CUST_957_PI416562355	CCTGAACAATTGGAGATCCCAGCTTACATCACGGAATATGATATGACGGTGAGGATTCCT	ref|XM_396878.2	gi|66531976
CUST_958_PI416562355	CCTTGTAGGAACTGTTCATGAAGAAGTTGGTGGATATTTTCCAGATCTTCTACAAAAATT	ref|XM_624509.1	gi|66532060
CUST_959_PI416562355	CACGGCAAGTGCAGACGGTGCTATAATGATTTGGAAATATCCTTTTTCAGAAAAATTAAT	ref|XM_624614.1	gi|66532170
CUST_960_PI416562355	GAAGTTGAATCGAAATCTTCTCAGGAATTAATCAACGGAACCGCGCGCAAATCAATGTGA	ref|XM_624718.1	gi|66532263
CUST_961_PI416562355	GTAATGCTCGAGAAATAGCAACACAAACATCTTTACCATTGGACATTTTAGAAATGGAAG	ref|XM_395373.2	gi|66532482
CUST_962_PI416562355	TTAATTCTGCCATACTTGAATCGAGTAATTTACCTCGACGACCACCTTTGGAAGTGGCCG	ref|XM_397391.2	gi|66532522
CUST_963_PI416562355	GAAAGTCCCTATCAAAAAGGTTTGCAAGTAGTTTGCGATTTAGTATTGAATCGTACGAAG	ref|XM_396188.2	gi|66532618
CUST_964_PI416562355	CGAAGCTCTTAATAAATTTGGAGAATCATTTTCTATGAAAGCAGAAGGTTGGTTAGCTAG	ref|XM_395080.2	gi|66532759
CUST_965_PI416562355	CAAAATTCTTACATAGATTTGCACGATCTCGCCACCGCCAATGCCAAAGCCATTGAATCG	ref|XM_395081.2	gi|66532762
CUST_966_PI416562355	GATTTACCATTATCACGCATAGTGTCACGCACTATGCATCCTGACGAGGGTTATCACGAT	ref|XM_624839.1	gi|66532789
CUST_967_PI416562355	TTGAAAAAGCTACTGGCTGTAAACCCAGAGCAGATGATTTAAAATGGGCACAAAAACGAT	ref|XM_396481.2	gi|66532831
CUST_968_PI416562355	ATAGGTTTCGGCGATTACGTGCCACAGCATCCCGTATACATGATGGGTTCGATAATATAC	ref|XM_395425.2	gi|66532889
CUST_969_PI416562355	CACCTTTATCAACTTCGATAAGAGCAATAGTGCCAAAAAATAGGAGTCCCAAATTTCTTG	ref|XM_624167.1	gi|66533003
CUST_970_PI416562355	GCTAGAAAAGGTAGAGGTTTAGTTGTTTCACCCAAAGATTATTCTACAAAATACCGCTAT	ref|XM_624357.1	gi|66533105
CUST_971_PI416562355	GGAGGTCTCATTGTTGCAATGGTTGTTAAATATGCAGATAATATACTTAAAGGTTTTGCC	ref|XM_624383.1	gi|66533108
CUST_972_PI416562355	CCTTGTCCTAAATGTGGCTTTGAAACATCACAAACAAAAGATCTTAGTATGTCAACAAGA	ref|XM_624431.1	gi|66533115
CUST_973_PI416562355	TGTCCCAATCCAGAATGTGGTAATACAAATTTTGCTTGGAGGGATCAATGTAATCTTTGT	ref|XM_624678.1	gi|66533165
CUST_974_PI416562355	AACCAGGAGAAGTGCCTAGTGGTCAAGAAGCAACAACAACAGACATTGGTGGTTCAGATA	ref|XM_395809.2	gi|66533168
CUST_975_PI416562355	AGCAGTCTCAGACTTCACAGTTTAAGTCAGAATGCGTGGAGAGAACAAAACAATATCTGA	ref|XM_395114.2	gi|66533337
CUST_976_PI416562355	TTACTAAGTGATCTTTTAAATAATAGCTGGCCACGGCCTTTCCAAGGTATATCTGCTAAA	ref|XM_393301.2	gi|66533398
CUST_977_PI416562355	CCACTTCCTACTATGACTGAAATTAAGATTATTGGTGAAGGTAATGATACTGTTTGGGTA	ref|XM_624432.1	gi|66533768
CUST_978_PI416562355	TTGCGCACCAACAGGAGTTCTCAATGATATTAAAATTAAAAAACCACAATGTATGCCTCT	ref|XM_623275.1	gi|66533862
CUST_979_PI416562355	AATGGTGAAAAGCAAGCTGCGGTTCATCATGATCAATGGAATGCAGCGCGAACAAATTGC	ref|XM_393199.2	gi|66533886
CUST_980_PI416562355	TACCAGATGTGACGATAGAGGAAGAAAGATCGGAGAGATTCGATGTACCATCCTCTGATG	ref|XM_624269.1	gi|66534018
CUST_981_PI416562355	GACAAAACAAATGATTTGAGACATCCAGGACCACACCCAATACCTGAAAATTATAAAGAA	ref|XM_397231.2	gi|66534026
CUST_982_PI416562355	GTTGCGGAATTGCTTCCGCAAAGAGCTCGAGGAATTGGCGGTGGTTTCAATTATTTTGTT	ref|XM_623449.1	gi|66534329
CUST_983_PI416562355	ACATTGCAAATAAAGGAGTCTGAGATAAAATGGCAGAGGCTGTATGTCTGCGAGGTGTAA	ref|XM_395695.2	gi|66534427
CUST_984_PI416562355	CACATTTACACCAAATTCAAGGAACTCTAGATATACGACTTGCATTTTTGCGAGATATTG	ref|XM_395179.2	gi|66534440
CUST_985_PI416562355	GCAGAGCATTTATTTTATTTACTATGATTGAAGCTGAACCACGTATGCAAACAAAACCAG	ref|XM_396529.2	gi|66534537
CUST_986_PI416562355	GAAGAAATGGAATTACGATTTGATAAACAAAGAGCTGCACGTAGGCGTCAACATATGCAA	ref|XM_624737.1	gi|66534674
CUST_987_PI416562355	TTCTCAACCCTGTAAAGAAGGGTGGTATGGAATGCGGTGTAAGGAAAAGTGTCCAAAAAA	ref|XM_624852.1	gi|66534730
CUST_988_PI416562355	CATGTGTTACTCTTCCGTAGACCAAGAACTGATATTTTATCAAATACAAGAAGCACTACT	ref|XM_624972.1	gi|66534762
CUST_989_PI416562355	GCAAGATATCGATATGAAAGTGAACCTTATCCTCCACCCCCTACTCCAAGATCTGTTTAC	ref|XM_623416.1	gi|66534827
CUST_990_PI416562355	GGAGCTGGACTGCATTATTATGCTATATTAAATCATGTCTTTCCTATAGTTTGCCCATCA	ref|XM_395667.2	gi|66534918
CUST_991_PI416562355	CTGGCTTAGATGTTATGACTCCTGAACCTATTCCATTAGATAGTGAGCTACTGAAATTAG	ref|XM_624025.1	gi|66534941
CUST_992_PI416562355	GCAGTTCCTAAAATCGGCGATTTACTATTTCTTAACGGATAAAGAAAATCATCATGGACA	ref|XM_396101.2	gi|66535072
CUST_993_PI416562355	CCAGAACCTGATTCAAAAGAAGCAGAACTTGTTAATGTATTGAGAAATCCTAAAGAATGG	ref|XM_624462.1	gi|66535119
CUST_994_PI416562355	CAAAAATAGAAAATTTAGAAGAATTGAAGAATTTAGACCAAATATATTTATCTGAAAATG	ref|XM_396616.2	gi|66535192
CUST_995_PI416562355	AATGATGATTTCGTTATCGAGTTATGGGGTGCTGTGACTGATGCCAGAGCTGGAAGACAT	ref|XM_624878.1	gi|66535273
CUST_996_PI416562355	GGACGACAGTCATTTTAGGACACTTTTTATTGAGCGATTAATTGAAGATCGTTTTGAGAA	ref|XM_394884.2	gi|66535302
CUST_997_PI416562355	GCTACAAATACAACAATGAATGCCACTGTCACTGCCAATGGCAAGCCTAAACTAACATGA	ref|XM_623277.1	gi|66535329
CUST_998_PI416562355	ATTATAAATGGGATGCTATAGATCCGACACCAAATCAGCTACGATGGAAACCGTTCGATG	ref|XM_623860.1	gi|66535478
CUST_999_PI416562355	AAACCTAAAACTATTAAAGGACCTAATGATTCAAATTCTGATGATTCAGATGAAAATTAA	ref|XM_624084.1	gi|66535524
CUST_1000_PI416562355	TTTTATCACCACCAAGACAAACACATCAGCAAATGCCTTCTACTCCAATTCCTGTTTTAA	ref|XM_624141.1	gi|66535527
CUST_1001_PI416562355	TACGTACATAATTGGTGGCTTCAAAATTATTCTGGTGATGTTGAAACCAACAGAGTTGAC	ref|XM_392950.2	gi|66535628
CUST_1002_PI416562355	GGTGGTATGGTAGATTAAAAGGAAAAACTGGACTGTTTCCTTCAAATTATGTTGTTAAGG	ref|XM_393036.2	gi|66535764
CUST_1003_PI416562355	AAGTAGAGGCGAATACTTGAAGTTGCGACGTCAATTCGCCGTTGATCTTCTGCAACAAGT	ref|XM_623418.1	gi|66536769
CUST_1004_PI416562355	TTAATGGCTATAACTCGTCATGGAATTAATAGACAAGACACTGGTGCTCTTATGAGGTAA	ref|XM_623278.1	gi|66536932
CUST_1005_PI416562355	CAAGATCCATCAAGAATGGGTGCATCTCAAGGAATAGGAAAACCTTGGCCCGAAGAATAA	ref|XM_395009.2	gi|66536940
CUST_1006_PI416562355	AGACCTCATTATTATCGTCGAGATGAAACCACCGGTGTTTGGCAACCCATACGATATTGA	ref|XM_396337.2	gi|66537416
CUST_1007_PI416562355	CCTTGTAGGTCCAAATAAAGATATGCTCAAACTTCACATTGTTATATCACCAGCTAACTA	ref|XM_624864.1	gi|66537733
CUST_1008_PI416562355	AATGGACAAGTAAAGTACGAAGATTTTGTTAAAATAGCTTGTGCACCTGTACCTGATTAC	ref|XM_625042.1	gi|66537891
CUST_1009_PI416562355	CACCATCTGTACTTTTATCCAATTCAAACTCTGAATTCTCCAAAATGATGATTTCAGCAG	ref|XM_397384.2	gi|66538119
CUST_1010_PI416562355	AAATTCTGAAACAAAGTTGGCCGAAATGAGGAACAATTATGGTATATCTGCCGGATTGAA	ref|XM_624002.1	gi|66538385
CUST_1011_PI416562355	GCATGGCAACATGCACAACTTTTTCGACAAAGTTTAGAAATTGAAGATGATCAATCTTTG	ref|XM_392561.2	gi|66538926
CUST_1012_PI416562355	AGTCGAGAATATGGAGCCAGTCAACTTAATAGCAAAGAACAGGAATCAACTGATCGTGTT	ref|XM_624853.1	gi|66539088
CUST_1013_PI416562355	GCACTTGTAATGAGATATGAAGCACCAGATAATAAAAATCGTTGGGATGCACCATTATTT	ref|XM_396405.2	gi|66539108
CUST_1014_PI416562355	GACAGTCAACATCCGACTGGATTGCAGAAGATCCAAACGTTGGAAGATTCGAGCAGATAT	ref|XM_624879.1	gi|66539117
CUST_1015_PI416562355	GCAGAACAAACACTCAGAGAACATAGGGGAAATGTTGTAGAAGCATTAATTACTTTAACA	ref|XM_624929.1	gi|66539172
CUST_1016_PI416562355	GGAAAGTGATTGCTAAACCTCATTTACCAACAAGAAAGTTGAGAGAATTGAAACTTGCAT	ref|XM_624829.1	gi|66540342
CUST_1017_PI416562355	TTGTATCCGTTACAAGTGTAACAGCACCAGTTGCCACGACTACATTTCGACAAAGTCCGA	ref|XM_624906.1	gi|66540409
CUST_1018_PI416562355	CACTGGAATTTTTGCTATTGGAACATTGATGGATGATTATCTAGGACTCGTGTGTAATTA	ref|XM_624973.1	gi|66540555
CUST_1019_PI416562355	TTGGGAGGAAGCTGAATCTTATGCTAAGAGACTTATTAATGGCTATTTGACATATTATGG	ref|XM_625010.1	gi|66540563
CUST_1020_PI416562355	AAGCTGGTCCAGTTATAACAGATAATGGTAATTTTATCCTTGATTGGCATTTTCCTCGTG	ref|XM_623157.1	gi|66540753
CUST_1021_PI416562355	TAAAAATAGCTTTAGAAGCGGGTAATCGAGATATTGGTGTATTACTTTATGCCCATGAAC	ref|XM_623323.1	gi|66540792
CUST_1022_PI416562355	TTCCTGGACATAAAGCTCAAGAAATACTTCAAGAGTGTCGAAAAATGTTTGAAGAAAGTG	ref|XM_623768.1	gi|66541047
CUST_1023_PI416562355	AATCAGATGGTGAACAAACGAAAAGTGAACGTCACTGATATGCAAGGAATATTTTTCGTA	ref|XM_624086.1	gi|66541235
CUST_1024_PI416562355	AATGGTGGGAACAACTCAGACTATGAGAACGGACCACTTATGAAGCGTTCCAGAATCACT	ref|XM_397383.2	gi|66541322
CUST_1025_PI416562355	CCTGTCACTATTGCCTGTTTGTTGCATAATACATTACAAGCAGCAAGAAATACGATAAAA	ref|XM_624272.1	gi|66541360
CUST_1026_PI416562355	ACCTGTGGACAAACCATACATCGTAGAAAAGGAAGTACCTGTACCTGTGGAGAAGGAAGT	ref|XM_624314.1	gi|66541421
CUST_1027_PI416562355	GTTGATAGACAAACATTTACAGTTTTGAGTCCACAACCAAGACCTTTACCAAATACAGTT	ref|XM_623703.1	gi|66541959
CUST_1028_PI416562355	GGTACATGGAATAGAAAAGTACTTCCGAATGCACCATTAAAAAGCGAAGACGGTCAAAGT	ref|XM_623741.1	gi|66541971
CUST_1029_PI416562355	GGTATGTCATAAACCATATGCTGCTCTTAATCAAATTCACTGTTGTGTTGGTGAAATGTT	ref|XM_623884.1	gi|66542054
CUST_1030_PI416562355	TTTTATCAAGCATCAGTGAAGGCCTTACAGCACTAGGTGCGCAAAAAGACTCCTATACAG	ref|XM_397078.2	gi|66542061
CUST_1031_PI416562355	GATTGGCTACGTACAGATGTACAATATTGTCGTTTCAAGAATTATGATTTGACTTGTGCA	ref|XM_624112.1	gi|66542154
CUST_1032_PI416562355	CATCACTTTATCCAAGATCGTTCCAAAAAATCATGTTGGCGAGTCAGACGAGTCGGGACT	ref|XM_624315.1	gi|66542334
CUST_1033_PI416562355	GTCAAGAATTCCTCAAGTAAACCGTGAAGTTTGTGCACGATTACGTAATTGCATTTTAAT	ref|XM_396929.2	gi|66542492
CUST_1034_PI416562355	ATGGTTGAAGGAAAAGATCGCCGACCAGAACTTGGATATAAGTTAGCTATAGAAATTAAA	ref|XM_396928.2	gi|66542495
CUST_1035_PI416562355	GAACCTAATGCTAATCACCTGAGAAGCTATCTTCAAACGGTTGGCATTACCGTTGCATAA	ref|XM_395332.2	gi|66542695
CUST_1036_PI416562355	GCTGCTGCAGAATGGTTACATAAACTTTATGAGAAAAAAGATCGTATGGCAGAAAGTTTC	ref|XM_624942.1	gi|66542932
CUST_1037_PI416562355	GACACCATCTGCAAAACAATCATTGGTGGATATGGCACCAAAATATATATTAGAGCAATT	ref|XM_623538.1	gi|66543278
CUST_1038_PI416562355	TTAGATTGTTATGCTAAGCGCGAAGTCATAGGAAAAAGTGGAACTGACATACAAGAAGGA	ref|XM_623583.1	gi|66543346
CUST_1039_PI416562355	GCAAAAGTTGTAATGCTACTCGTGTGCAAGCATTAACATCACATATGACAACTGAATTAT	ref|XM_396072.2	gi|66543616
CUST_1040_PI416562355	TTCACTCTGTGCATAGGAAACAATGGCAGAATTGGCTTTAATGCAGAACATTCATGGTAA	ref|XM_624087.1	gi|66543708
CUST_1041_PI416562355	TTACCTGGTAATTTTGTGTGGGAATTGCGTAGCCCACGACATGTATGTCAAAATTTGTGA	ref|XM_393000.2	gi|66543943
CUST_1042_PI416562355	CAATGGAATGTGGCTTACCTGAATTGAGACAATTTCTTGATAGAAAAGTTAGAGAACATC	ref|XM_395411.2	gi|66545214
CUST_1043_PI416562355	ACAACCAAAGCTGTATGCACTTCTTCACCTTGGAGACTTGTACAAAATCTTTTTATGATT	ref|XM_624618.1	gi|66545345
CUST_1044_PI416562355	GTTGTGGAAGAGAACTAGATGATACCATGACAATATTGATAAGACTTCGTTTAGCAATTG	ref|XM_624740.1	gi|66545430
CUST_1045_PI416562355	GGCTTCAATCTATCTTATATTTTCTTAGTACTGCTGGATTTGGTGTACCAGCTTTTGTTA	ref|XM_395471.2	gi|66545434
CUST_1046_PI416562355	TGGTCAAGTTTAGATAACATATGCTTAGGCGGACCTAGACGTAGTATTGCCATTCTATCC	ref|XM_623091.1	gi|66545552
CUST_1047_PI416562355	GTCATAGTGAAAGCAATCCCTGGAAGTGTAATATTTGTGGAGAACAATGTTGCAATTTAT	ref|XM_396120.2	gi|66546027
CUST_1048_PI416562355	CGTCGTTTGGAAGAAGTTCTTAGACAATTATGTCAAGCAGCCAAAAATATTGGAAATACG	ref|XM_624028.1	gi|66546087
CUST_1049_PI416562355	AGAGCTGCGATCCAGGATGAAAATTCGAAAGCTCTTGTGATTGCAATAAGACATGGGTGA	ref|XM_396279.2	gi|66546281
CUST_1050_PI416562355	TGGAGTGGACCTTCATTAACAAATCAACAAAATATGCCATCAACATCTCCACGTTGGTAA	ref|XM_394718.2	gi|66546285
CUST_1051_PI416562355	CCTGACACGGTAGCAGATCTTTTAGAGGTGAGAATTCAAAACAGGAAAATTTTTACTTTA	ref|XM_395457.2	gi|66546314
CUST_1052_PI416562355	ATAACCACGACAACATCCCAACCAGAGAACGAAACCGAAGTGGATTATCTGAAACCAGCT	ref|XM_392295.2	gi|66546391
CUST_1053_PI416562355	TCATGGTATTACCCCACCTTTGGAAACACCTCTTCAATGGATGTCAGAACATTTAAGTTA	ref|XM_623453.1	gi|66546401
CUST_1054_PI416562355	ATTTCCACCATCTTTTGTTACTACATGAAGAAATGGTTGTCACCCCGCAAAATGATGCCC	ref|XM_394451.2	gi|66546404
CUST_1055_PI416562355	GCCTATGATTGTCCTCCAGGCTCACCGATGAATCCAACTCAAAAATGTAACGTTTGGTGA	ref|XM_392502.2	gi|66546410
CUST_1056_PI416562355	AGTCAATGATTATTTACATTATAGAATTATTGATGTTAGTACAATTAAAGAATTAGTCAG	ref|XM_624060.1	gi|66546663
CUST_1057_PI416562355	GAATTCAATGAAGCACCACATGTACTGAATAATTATGTGGAACCTCCAGAACTTACTAAA	ref|XM_624088.1	gi|66546667
CUST_1058_PI416562355	TCAGCGTTTCAAGAATTCTACAAGCGAGGACAAATACCAGCAGAAGCATTTAACAAATAA	ref|XM_397092.2	gi|66546704
CUST_1059_PI416562355	GTTTCCCAGAGTATAAAGGTGCTAACACTTATGAAGAATGTGCTTCTTACATTCAAATGA	ref|XM_395172.2	gi|66546728
CUST_1060_PI416562355	CAAAGGCAAAAGTGATGGTAAAAAAGCAGCTACTCCATATAAATGTGGCATTAAAACATG	ref|XM_395978.2	gi|66546873
CUST_1061_PI416562355	GTTGCTACTACATCACCAAAGGATAATGCATCTAAAAATTCGCACACATTGGATACTATT	ref|XM_396773.2	gi|66547199
CUST_1062_PI416562355	AACAAAAAGTTGAAGAAACTGAAAAACCGATCGTCTCACGAAGACCCCTTGCAACAGGCG	ref|XM_396643.2	gi|66547273
CUST_1063_PI416562355	TTTCTTATCAACCAAGAAGTGAACAGGACCAACCACCATCAGAACCAATGGTATCAGAAA	ref|XM_396742.2	gi|66547349
CUST_1064_PI416562355	AAATACAGATCGGAAAGCTTTCGAGGAATGTTATCGAAGACGGAGGATGACGGGGAACAA	ref|XM_624641.1	gi|66547355
CUST_1065_PI416562355	TGGCTTTGGACTTTCAGCAAGAAATGGCTACGGCTGCTGGTTCAAGTGCTTTGGAAAAAA	ref|XM_625012.1	gi|66547470
CUST_1066_PI416562355	TTAACGTGCAGCGATGATTTTAGAGCAAGATTTTGGTTTAGAAGAATGCCAACTCATTAA	ref|XM_393185.2	gi|66547482
CUST_1067_PI416562355	CCACATCTTCCTTTCCATAAAACTTCTCGTCATAACTATAAACAGTATTGGTCGAATTCT	ref|XM_623830.1	gi|66547674
CUST_1068_PI416562355	ACAGAAAGTCCTCTACCTCCGGTGACAGAAGCATCTATACAGGAAACGGAAATGGAGAAA	ref|XM_396604.2	gi|66547678
CUST_1069_PI416562355	CATTGTCCACAAATTGACACTCAAGTTGAAGGTTTACATAGTCCTCGTTTAATCACGTGA	ref|XM_624005.1	gi|66547723
CUST_1070_PI416562355	ACAACTTGCCTGCATTATGGAAGTTCTTGGCCTGCCACCGGAACATATTATTAATCACGC	ref|XM_396369.2	gi|66547841
CUST_1071_PI416562355	CGCGAATGTTGGAGTCTCAATCTCTTCCAACTACAACACAAAGAAGTTATACAGATGAAG	ref|XM_623497.1	gi|66547844
CUST_1072_PI416562355	TTGCTGGTGGCAGATTACTTGCAAAAATTACCCAACATCATAAAACTGTAACATGCTTGA	ref|XM_624030.1	gi|66547929
CUST_1073_PI416562355	GAAGGTGAAGAAAGTGAACCAATTAAGAGTTCCTGTTGTGGTGGTTCTTCACATACATCT	ref|XM_393353.2	gi|66548005
CUST_1074_PI416562355	GTCACTTTCCGCAATAGGTCCCATTAATCAATTTATAGACTTTTTATTTACCCATCAGGA	ref|XM_624223.1	gi|66548009
CUST_1075_PI416562355	GTCAACCACCTACTGTAAGTTTAGCAAAGTTTCTCAATGAAAAAGCGAAATCGATAAACT	ref|XM_624437.1	gi|66548083
CUST_1076_PI416562355	TAGGTACAGCATCCATGTTAACAGAATCAGGAGGACCATTTATACAACTATCACGTTTAA	ref|XM_397338.2	gi|66548093
CUST_1077_PI416562355	ACTCGACGAAAAAACGAAAGAAATCTTGAAAACGTGGCCGTTGACTACCGTTCGACGTTG	ref|XM_623664.1	gi|66548145
CUST_1078_PI416562355	CACGAAACGATAGGATTGAACAACTGAATCAACTGAGGGATTATTTGGAGGAAAAATGGA	ref|XM_397409.2	gi|66548153
CUST_1079_PI416562355	GAGCCGGAAGAGGAATACGAGGAGTATACGGATCCGAATGGAAACCTAGCCGAGCAATAA	ref|XM_623885.1	gi|66548191
CUST_1080_PI416562355	GTTTTTGTTGAAGAAGATTTTTCTACAGCTGCTATTGCAGCTGTAAAATTGGCTTCAGTA	ref|XM_624362.1	gi|66548264
CUST_1081_PI416562355	ACCGGCCAAAATAATCAAGGCCATAGAAACACGCAATCCGATTCTTTTCCTAAGCATCAC	ref|XM_624557.1	gi|66548283
CUST_1082_PI416562355	TCTAGCATGTTGGCTACCTTTTTTCCTATGGTACATCATCACATCTCTGTGCGACAGCTG	ref|XM_397139.2	gi|66548398
CUST_1083_PI416562355	GGGCAGCATCATTAATTACAGGAATTTTTACTGGAATATTGTTTTCTATGGTCATGCCTA	ref|XM_624865.1	gi|66548408
CUST_1084_PI416562355	CTATGAATTCTACGAACGAATCATCGGTGGAGAATGGAAATGTACAAAAAACCAAAGAAT	ref|XM_396708.2	gi|66548656
CUST_1085_PI416562355	GTAGACAAAGGTCGAATAGCCATGGCAGTAGTAGGTGATGAAGCTAGAATTCAAAATACT	ref|XM_624538.1	gi|66548731
CUST_1086_PI416562355	GTGGTGACTTGTTAAATACAACTTACACTGTACCAATACATTATGTAGCACCTATTGCAA	ref|XM_396497.2	gi|66548744
CUST_1087_PI416562355	CAAAACTAGCATTATGTTTAATACAAGCTCATCATGGCCCAATTATAGCTACTCAAGAAC	ref|XM_624812.1	gi|66548773
CUST_1088_PI416562355	GTTACATCTCCATGGCATGTCTTCTGTCTGAAAATAGACAATACAACTTTCAAATGTTGA	ref|XM_395257.2	gi|66548953
CUST_1089_PI416562355	GCACAGTTTGTGCGTCGTCCACCATCTGCAAGGATGCAGAGTTTATTATATTATTTGTAA	ref|XM_395884.2	gi|66549006
CUST_1090_PI416562355	CAACTGGTATAGGGGCAAATTGGCAGTATATAAGTGTGGGAAGTCTTATAAATAAAACTA	ref|XM_395686.2	gi|66549048
CUST_1091_PI416562355	ATAGGTACAGTTACAGGGCTGCCATTTACAACCGTAATCTGCTAAATGGTCAGGACTACG	ref|XM_394938.2	gi|66549113
CUST_1092_PI416562355	CATGATCCTGTTATAGAATGTGTGGATCATAATGATGCACCTTGTCCATATTTAAGCAAT	ref|XM_396806.2	gi|66549381
CUST_1093_PI416562355	CTGTTGGCTCATTTTTGTTATAGTTTGGGCCATTACTTGCATGATTTTAGTATCAGTCAA	ref|XM_624944.1	gi|66549386
CUST_1094_PI416562355	GGAGTATCATATTTGAATGAAGCTGAAATTCCACCAGGTGGAAATGATGAAAGAGAAATT	ref|XM_393536.2	gi|66549452
CUST_1095_PI416562355	ATCAGATTCGACAAGATCCTTGGGCAGCGAATACAACTACTACAGCGAATCCGTTCCTTT	ref|XM_397121.2	gi|66549573
CUST_1096_PI416562355	CTTTACCTGTACCTCTTACAGAAAAATCTCCTCTTCCAGAAAACAATTCTTCGACAAAAT	ref|XM_623770.1	gi|66549613
CUST_1097_PI416562355	TCTGCAGGAGTAAAGAGACGGACGAGATATTTTACACGAGGAAGCATTTGATCGATGGCA	ref|XM_623801.1	gi|66549634
CUST_1098_PI416562355	GAGCGCAACCGATTTTATTTGTTGCAATAGATCCATCTTTGAATGATGTGACTGGAGAAT	ref|XM_395899.2	gi|66549682
CUST_1099_PI416562355	GCGGAACCACCATCTTCATCTTTTGAGGAAGCATTAAAATATTTTGAAAATGCAGAAGAA	ref|XM_395900.2	gi|66549685
CUST_1100_PI416562355	ATAGAGAATAGAAAGCTCGACTTCAGTAAAGCGCAACCGAAAATCGCCGCGAAAAATGAA	ref|XM_393045.2	gi|66549943
CUST_1101_PI416562355	ACTTTGAAACGTGCTACGATGATGATTAAACCGAAAGGGCCAACAACAATAACGATATAG	ref|XM_395740.2	gi|66549965
CUST_1102_PI416562355	GCTAATGAAGGTGGTGTTGCAACAGGATTAGGTGCATGTGACAGTCCATTTTTAGTAGAT	ref|XM_396065.2	gi|66550109
CUST_1103_PI416562355	GGACAAAGGAAAAAGGAAGGTTTTACATTTGAGTACAAGTACTTAGAGGACAGAGATCTG	ref|XM_395261.2	gi|66550448
CUST_1104_PI416562355	GGTGTGCAACAAAATACAGAATTGGCAAACACTTTTAGGTTACGAGCTGAAGAAATAATG	ref|XM_624961.1	gi|66550504
CUST_1105_PI416562355	CGTAAACGTAAAGTGAAAGAAATCTTCGGCGAAGCTGCGATGCAACAAAGTGAATTAAAA	ref|XM_397160.2	gi|66550519
CUST_1106_PI416562355	GATCGCGTGCTTTTAAGTCATGACATTCATACGAAGCACAAATTGATAAAATTTGGTGGA	ref|XM_395159.2	gi|66550552
CUST_1107_PI416562355	TCGACAGTCTCAATCGCAATGAATCCTGTAAGAAATTCTCATTTCGAGGAGCAACCGTAA	ref|XM_392683.2	gi|66550555
CUST_1108_PI416562355	CAAAATAAAGCCCAAGCAAAACCTGGTTATAGTCCCAGTTACTGGACTGGAAGTAATTAA	ref|XM_396877.2	gi|66550609
CUST_1109_PI416562355	TATGGATTTCTATGCTTCAACTAGTCTTGGACCATGGACTCCTAATTATAAAGAATCTGA	ref|XM_624465.1	gi|66550618
CUST_1110_PI416562355	TTAGAGTCAGTGAAGGAAAAACATGGCAAGAAACATTTTTACAAGTTTTACCAGAGAGGA	ref|XM_625000.1	gi|66550833
CUST_1111_PI416562355	GAAAAAAGGAAACAGGCCCCAGAAACTGCACTTTCACGTGACCTATTGGATGTTCTATCC	ref|XM_625044.1	gi|66550871
CUST_1112_PI416562355	CAGTTCCATCTCCTGATATTAGTGTTGTAGAAGCATATGCTACAGGAATTCAAGCTAAAT	ref|XM_625105.1	gi|66550886
CUST_1113_PI416562355	CGCGTAGAACCCACAGAACAGAGTTTAAAAGATTCTATTGAATATGTTAAACGTGGAAAA	ref|XM_624006.1	gi|66551271
CUST_1114_PI416562355	ACCGCTGTGGAAGATGACGAAATTAATATGACTACTAACAATACAGGTTTAGAGGAATGA	ref|XM_624090.1	gi|66551287
CUST_1115_PI416562355	ATTGACGCCGAATTAACGTCCATGATTGGTGCCTATCAGGAAGATGTCTATGATTCTGAG	ref|XM_396275.2	gi|66551373
CUST_1116_PI416562355	GAATACCATCATAAACCACTTAAATATAAAGTTACATTTATGTACGCACCTGACGGGGAA	ref|XM_397170.2	gi|66551410
CUST_1117_PI416562355	CGACTCGAATTTGCAATTGGTTATCGAGAATTTAGCAAACAAACTACAATCTTACGAAGA	ref|XM_395235.2	gi|66551468
CUST_1118_PI416562355	GGAAACTTTGAGCACTTTATGTTCGCGTTTATCTTTATCAAACACATCCAATCAAGTTCA	ref|XM_624856.1	gi|66551498
CUST_1119_PI416562355	GAGGCTACTGCATCATCTAATGATACTTCCAATAAATGTACCGCGGAAAAATCATTAGAA	ref|XM_396821.2	gi|66551623
CUST_1120_PI416562355	TTGCAAGCAACTATGTTTGAGGCTCAAGCATCATTGCGTTATTTATTGAAAACGCAAATT	ref|XM_397385.2	gi|66551630
CUST_1121_PI416562355	GGGGTTTTGTTCCATTTATTAGGAAACGACAAAAAATTATGGAGAAAGAGAGTCCAATTG	ref|XM_394886.2	gi|66551646
CUST_1122_PI416562355	TTTGGTGCTGATACTAAAGATGCAAAAAGGTGGCTTCGTGCTGATTTCTCTCCAATATGA	ref|XM_623744.1	gi|66551761
CUST_1123_PI416562355	TGTGACACATAGTGTTGTTAATACTGCAAAGAGAGCTTCTTTAATTTGGCTCTCTGTTTT	ref|XM_396066.2	gi|66551781
CUST_1124_PI416562355	TTCTTCATGAAACTGAAGAAGTACGAGAAGCATTAAAGCGAGTACCACCTCACATAGTAG	ref|XM_624144.1	gi|66551874
CUST_1125_PI416562355	CACCAGAAGAACTCTGTCCAAATTTAGCAACAAAACCTACACAATTATCTCAACAATGTC	ref|XM_624199.1	gi|66551879
CUST_1126_PI416562355	AGGGAAATTAAATCGTCGAGTAATGGCTATTGAACTTGAAATGTTGCAACGTCAACAAAG	ref|XM_624250.1	gi|66551885
CUST_1127_PI416562355	TTGGGTATGGTATCGACCAGTAATAGGTCTTTGTTTAGCATTAGCATCGATTTTACCATT	ref|XM_624622.1	gi|66551911
CUST_1128_PI416562355	GCGTAACAGTTGTTGATGTTCTACCTCAAGATGAATATAAAAAATGTTATCCAGAAGGAG	ref|XM_624780.1	gi|66551947
CUST_1129_PI416562355	ATGTACCTCCACAGTTCCTACTCATACAGTGAGAATGATTTGTCAAAAAATGTTAAAAGC	ref|XM_625074.1	gi|66552120
CUST_1130_PI416562355	GTTGGACCAAAAATAGATTTGGAAATGGTTTACAACAATCCTATCTGTCGCTTAAACAAG	ref|XM_625144.1	gi|66552160
CUST_1131_PI416562355	ACTGCTCAAAATGGTATTTCAGTGCCAGGAACATCAAATCAAAATAGCATAAGCATGAAA	ref|XM_625165.1	gi|66552209
CUST_1132_PI416562355	CACGTACTTTGGTATCACTTATAATAATGCCGAATTTGAAGGAAATTATTCTTGCCTCTG	ref|XM_395971.2	gi|66552360
CUST_1133_PI416562355	ACGTTCAGGAGTAGGAAGAACCGTAAATTTCGCTCGACCACGGAAAATTCGGCCAATATA	ref|XM_395554.2	gi|66552589
CUST_1134_PI416562355	ATAGTGAAAAGACTGGCACCTGAGAAGAATGGCGAGTACCAAATTTATCAAGGTTCCTAA	ref|XM_624275.1	gi|66552593
CUST_1135_PI416562355	GCAGAAGATAATTGGGATGAAGAAGTAGAAACATTAAGTGCTGCTATTGCATTAGAGCAA	ref|XM_624683.1	gi|66552710
CUST_1136_PI416562355	CCTGCTGATTTGGTTTCTGAAATGATTGCAAATCCATTTGAAACACGTTCAGATTCATTT	ref|XM_396881.2	gi|66552864
CUST_1137_PI416562355	CGTTGGTGTTGTTTTGTTGAATGCAAAACTTGTGTCAAAAGCGTAGATATTTATACTTGC	ref|XM_397473.2	gi|66552873
CUST_1138_PI416562355	CACTGAAGCAATAGGAAGGCTTATAGAAGACTACAGCTTAGTACGTTTTTATCCATTAAA	ref|XM_625023.1	gi|66552882
CUST_1139_PI416562355	CGAACAAGTACTAGTTTAAAGGTACGAAATTTATTAGGTAAGGTATGGTCAAGAGATAGC	ref|XM_395723.2	gi|66552925
CUST_1140_PI416562355	CTTTATTATACTGATTAGCAGGTCAAGAGCACGTACAAAAAGACTTCATTATAAGGGTAC	ref|XM_623379.1	gi|66553026
CUST_1141_PI416562355	AATTTGGCATACGCTCACGAAAAACTTGTATTAATGTTATCGAACCCTCAAACTCGATAA	ref|XM_396707.2	gi|66553033
CUST_1142_PI416562355	CTGTTATTAATCGTGCTTTCCGTAGTATGTTGTATGCTTTGGCGCAATGCCAAAAGGTAA	ref|XM_396706.2	gi|66553040
CUST_1143_PI416562355	TGGGCCATTACAACAAAATCAGCAAAATAGTTTCCAAAGAAATTCGCCAAATCCTCAATA	ref|XM_396705.2	gi|66553044
CUST_1144_PI416562355	GTTTGACGACAATTTGGTCAGAAATTTCTGATCAACCTGATGATGTTTTATCAATTCAGG	ref|XM_393329.2	gi|66553050
CUST_1145_PI416562355	GGAATCGCAATAGCAAATAAGTTGTCTGTAGTGTGGATTTGCAAGTCAATTATACTTCAA	ref|XM_395330.2	gi|66553067
CUST_1146_PI416562355	CCTGTTCCTGGAAATGATGATACACCTTGTGCTATAGAACTTTACTGTAAGTTATTTAAG	ref|XM_395329.2	gi|66553072
CUST_1147_PI416562355	CGAAGGACATATTGCACCAAATTCAGACTTGATTCTTCAATGTGCAACAGAATTTGAAAA	ref|XM_393157.2	gi|66553143
CUST_1148_PI416562355	TTGGCAATGACTTGGTATTCTTTGTCTTATATTCCCTACGCACGTGATGCTGTTAAAAAA	ref|XM_624644.1	gi|66553396
CUST_1149_PI416562355	GCATCTAATACAACTGCAAATGGTCAACAAGCACACGAATTAGTACCAATGAATACATAA	ref|XM_624705.1	gi|66553443
CUST_1150_PI416562355	TCTCCTCTCATTCCTCAAGTTAGTGTTAACATACATAATCATGCTTCTACTAATACGTGA	ref|XM_392569.2	gi|66553450
CUST_1151_PI416562355	CACGCAAAGAAAAGAATAAACTTGCTTCAAGAGCATGTCGTTTAAAGAAAAAAGCTCAAC	ref|XM_397095.2	gi|66553499
CUST_1152_PI416562355	GGAGTTTATACGAACGTGGCACATCTACGATCTTGGATTAAGAGTAACAGCGGAGTATAA	ref|XM_397087.2	gi|66553832
CUST_1153_PI416562355	TACACTAGAAACACTCAGGTGTACGAAATGTTCGTGGCTGGTTACCAATTCAAGGTCCTT	ref|XM_393493.2	gi|66553836
CUST_1154_PI416562355	CTGGATACCAATTGTTAACTGCTGAAATTTATGAGCAGATTCAACAAGGAAATATTCGTC	ref|XM_624493.1	gi|66553903
CUST_1155_PI416562355	GAAAACACGCTATAGAGAAACTAATGGAAAAACGTCATGTAATGCCATCTATACCTGAAC	ref|XM_624515.1	gi|66553924
CUST_1156_PI416562355	CAGAGTATTACCGATGCCTGTATTGGCTGGGAAGAAACAGAAACTATGCTTGCCTTACTG	ref|XM_624539.1	gi|66553934
CUST_1157_PI416562355	ATTCGACCACTTGGATGGCGTCCTACCTTCAGAGTAAGTAATAAATGGAAAAGAATTTGA	ref|XM_624742.1	gi|66553967
CUST_1158_PI416562355	CCCACGAACATATCTACTCAAATGAAATGAGCGAACGAATACTCACTGATAAAATCTATA	ref|XM_395274.2	gi|66554034
CUST_1159_PI416562355	TTCCAGTAGAAGCTTATACACGTGAAGCTGCTATGATCGATGCTTTAGGAATACAAAAAT	ref|XM_395966.2	gi|66554106
CUST_1160_PI416562355	GAGAGCTGTTTAAGGGATGACGTGACTACACGGTCGTTGGCAAAATTTGATTACGCGTTT	ref|XM_395161.2	gi|66554125
CUST_1161_PI416562355	GGATCTACCATATGGATTATTATGGTATGCATTTATTCTCTTAGCATCACAAGTTCACTC	ref|XM_625081.1	gi|66554158
CUST_1162_PI416562355	TGTGTGAAGAGAAACAACGATGTTCGTCCCCCTCGTAATCAGAATGACAGTTGTCTATCT	ref|XM_392858.2	gi|66554169
CUST_1163_PI416562355	CATATACAAATTGCTCAAGTACCAGATAGACATGAACCTGATACTTCTGGAGAAATAGAT	ref|XM_623380.1	gi|66554329
CUST_1164_PI416562355	CGATAATGGTGATACTTGTACAATATGCTATGCACAACCTATAGCAGTAACTTTTAAACC	ref|XM_393619.2	gi|66554566
CUST_1165_PI416562355	TACGCGTTCAGATTAGTGCTGCACATTCACAAGATGATATAAAACAAGCTGTAAATGCAT	ref|XM_395385.2	gi|66554634
CUST_1166_PI416562355	AGACTGCTTGCTGCAAGAGCTATTAGTTTCAGACTAATAATGTTTTTGGCATCCAAGTAG	ref|XM_396554.2	gi|66554656
CUST_1167_PI416562355	AATTGCTTTGCTGGCGATGAGCTTTAATCTGGTGCAAGAGGAGGTCATCAACAACGTGAA	ref|XM_396557.2	gi|66554662
CUST_1168_PI416562355	AACTTCAACGTTAACCGGGCGCATCGATTGATCGTGAATTACTGCAACTTCAAAGAGGAG	ref|XM_391912.2	gi|66554785
CUST_1169_PI416562355	ACTCCAGTGAATTTCCAGTTCGGAGCATTTTCCTTTTATCCTTCCGGTGGGAACATATAA	ref|XM_396892.2	gi|66554912
CUST_1170_PI416562355	TTAGCATCTTCCAAGAGTTCTTATATTAATGGTGCATCCATAGATGTTACAGGAGGATTA	ref|XM_624867.1	gi|66554915
CUST_1171_PI416562355	ATACGCATGGAAAGCGGAACGACTTGCAGTGCTATTGCCAGATTGTATAATGTTGCTCTT	ref|XM_396240.2	gi|66554932
CUST_1172_PI416562355	ATAAAAATTGTATTGATAAATGGTTTCAAGTGAACCGTAGTTGTCCTGAACATCCTGGAG	ref|XM_624988.1	gi|66554969
CUST_1173_PI416562355	GGATTGGTATTTCTACTATTTGCTTTAACGGCACTTTTTATTAGTCCTACGGAAGATGTA	ref|XM_623834.1	gi|66555075
CUST_1174_PI416562355	AAGATCATCGTTCCAGAATTGAAGATTCTTTATGGGATACGAAAAGGTTGTGCCGTGTAG	ref|XM_392768.2	gi|66555118
CUST_1175_PI416562355	GATTTTGGTCGACAATTGCGAATAGTCAGGTTCCCATTGGTTTCCGATAAATTAGATTAA	ref|XM_394934.2	gi|66555129
CUST_1176_PI416562355	CTTATATCAATTGGACGCTTAGATGTACCCAGTTTATACATACCAGGATATGTTCCTAAA	ref|XM_396814.2	gi|66555439
CUST_1177_PI416562355	GAAATATCCGAGAACTCAACTGATAGCGGATTTGCAGCTTTATTTGCAGGACCCACGTAG	ref|XM_396789.2	gi|66555612
CUST_1178_PI416562355	AAACCTAGTCCACCATTGGAATCAAAACCACTTCACATTGAAGGAGGTTTAATAGTAAAA	ref|XM_396788.2	gi|66555616
CUST_1179_PI416562355	TGTGCAGGATTGGCTTGATATTACATCAACTATACCAACACCATTTACATGTTTTCATCA	ref|XM_623542.1	gi|66555654
CUST_1180_PI416562355	CCCGCTAGATTAAAAGAAATACAAGGAACTATATTCAAAGAAAATGTGCACACTACAGGA	ref|XM_394949.2	gi|66555791
CUST_1181_PI416562355	CAAAAACTTCTGGCCCTTGGAATATAAATCTCCGAGAGTGGACATGGAAGCGCAAGAAAG	ref|XM_395479.2	gi|66555862
CUST_1182_PI416562355	TTTTATCTTCCAGATAAATGGCGATGTTTCGCAGCTGTTAAGAACATCCTGAACTACTGA	ref|XM_392824.2	gi|66555865
CUST_1183_PI416562355	CAGTTGAGAGCGTTGAAATTGACCAAAACTACACCTTTGTTGGAAAGCAATAGTTTGTAG	ref|XM_395133.2	gi|66555969
CUST_1184_PI416562355	CACAACAAGTCAACCTTGTTTGGAAGAAAAAAGAATGCATTTCACCCAAAAAAGTAACTG	ref|XM_397168.2	gi|66556119
CUST_1185_PI416562355	CTGGTGCTATGTGTGCGATATGCGATATGAACGAATATCGTAAATGTGTTAAAGAACTTG	ref|XM_624950.1	gi|66556184
CUST_1186_PI416562355	TGGTGGAGCACAACAACACCACGCTGCACGTGCCCTATCAGTTCATGGAGCTGAAACCGT	ref|XM_393292.2	gi|66556321
CUST_1187_PI416562355	CGCTGAAGCCATGAAGAGTCCTCTAAATCATAAAAGCGTGAATGAATCTTTTGAAAAATA	ref|XM_625133.1	gi|66556359
CUST_1188_PI416562355	GAGTTCTACCCTTATCATCTCACATAGCAAATGAATTAAAAGCAAAACCAGATCTTACAC	ref|XM_624033.1	gi|66556673
CUST_1189_PI416562355	GAACCATGTACCATAGTCCAAATTTTGGAAATACTTGCACGAATTAGAGATGAAGAAGAA	ref|XM_395304.2	gi|66556681
CUST_1190_PI416562355	GGATGATGCTTCTTTGGTATTTCATCAATATTTGAATACTTGTCCTCAACAAGGATCAAG	ref|XM_624200.1	gi|66556698
CUST_1191_PI416562355	GACATTCAAAGAGTAGGATTTGGAGCAGAAGCTATTGCAAAATGGATATCTGAACGTACT	ref|XM_624647.1	gi|66557005
CUST_1192_PI416562355	TAATGGTGGAGATAATGGATATCCAAGTGGTGGACCAGGAGGTAATGGTTATTCATCGGG	ref|XM_392701.2	gi|66557458
CUST_1193_PI416562355	TCCCGAAAAACCAGAAAATATTGGAATAAGTGTGCCTGTTGTACTATTTTCTAACAGAAG	ref|XM_624367.1	gi|66557530
CUST_1194_PI416562355	CTGTTCTTACTGATAATTTGCTTAATTTGCCTCTTCAAAGGCAAAGAGCAGCAGATTTTT	ref|XM_395775.2	gi|66557656
CUST_1195_PI416562355	ATCCAATAATGTGTCCTATAATTCCTCCTCATATACCGATACCACCGCAGCATATGCAAT	ref|XM_392675.2	gi|66557662
CUST_1196_PI416562355	ATTAATCAGACACTGGCTGAACTTGAAGAAGAAAAAGCAGAAGTGAGCAGCTTACTTTAA	ref|XM_624951.1	gi|66557774
CUST_1197_PI416562355	TAGTTGCTAGGGACAGGGGCGAACCGTCCTTGTCCTCCGAGACCATGGTTATCATAGACG	ref|XM_624964.1	gi|66557856
CUST_1198_PI416562355	GTCCACGACGTTCTGCTGGTGTTTTACAACTTTTTTCCATGATTCTTGGTTTCGTTATTA	ref|XM_395905.2	gi|66558005
CUST_1199_PI416562355	ATTGGTGTAATCTTTGCATGTTGTCTGGCACGTTCAATTCGCCGTGAATATGAAACTGTG	ref|XM_625096.1	gi|66558037
CUST_1200_PI416562355	ACAGTTGAAACCTCCACTACTGATATTCCAATGCAAACAGGACCTGCCCAAATGCATTAG	ref|XM_395246.2	gi|66558059
CUST_1201_PI416562355	TTCCATTAGAATTCACAAGAGGTTTTCGGAATAGCAGAATGTTTGGCAATACTTCATCTA	ref|XM_623710.1	gi|66558118
CUST_1202_PI416562355	TCAGTTGATGGAAGTGAAGCAATATCTTCTCAATGGGAGTTAGAACTAGAAGCTAATTTA	ref|XM_624541.1	gi|66558427
CUST_1203_PI416562355	TCTACTATTAGTCAAGAACAAGATGAACTCACACAGCGATTAGCAAGACTTCGTGAATAG	ref|XM_624624.1	gi|66558501
CUST_1204_PI416562355	CCGGATTTTTCCTGAAATTTAGCGAGGTGGTATCATATCTTCAACCTTTATGTGCCATTA	ref|XM_395463.2	gi|66558568
CUST_1205_PI416562355	AAGATATTCTCGTAAATCTCGCGATCCTGCCCCCATAGAATATTATTCCGATGGTGAGGC	ref|XM_394921.2	gi|66558620
CUST_1206_PI416562355	GGCGATGTTGTAAAGGCGGCTGCATTATTGAGAAATACTGATGACACTGCTGCAGTTTAA	ref|XM_624952.1	gi|66558733
CUST_1207_PI416562355	TTTTGCAACTTTATCGACTGTATGTAGTTCAGACGGAAAATAGGAGCAAAAGAAAGAAGA	ref|XM_625005.1	gi|66558740
CUST_1208_PI416562355	CCCAATGAAGTACCAGATGATAAAGCATTAATAGGATTTGCTCAAATTTCCATCACTGAT	ref|XM_396480.2	gi|66558745
CUST_1209_PI416562355	CTGGACCTTATATTGTTTACATGCTTAATGATGCAGATATTCTTGAAGATTGGGCATTGA	ref|XM_625060.1	gi|66558844
CUST_1210_PI416562355	CAAACATTATACTCAGGAACGCGATATATACTTTTCTTCATGGAAATCGACCACAACTTT	ref|XM_395272.2	gi|66558847
CUST_1211_PI416562355	CCTGGTGTATATACGAATATCCAGAAATTCGTGCCCTGGATCGACAAAGTTATGAGTTAA	ref|XM_393882.2	gi|66558850
CUST_1212_PI416562355	CATTTGCAAATTTTTTGATGCCTTCAACGGGTTTATATTTGATGATAACTGACGTGGAGA	ref|XM_623592.1	gi|66558892
CUST_1213_PI416562355	GTTCTGCATTTTCTGATGTAGAAACAAAAAGCTTATCCGAATTCATCTCATCTATCTCGA	ref|XM_623919.1	gi|66559018
CUST_1214_PI416562355	TTGTGAAAAAGACTGGTGATAGTCAAGGTATCACTGCTCTCATCAGTCGTCAACTTCAAG	ref|XM_393617.2	gi|66559070
CUST_1215_PI416562355	ATGATGATTTAGACAGTTCTGATTGCGAGAATGATTGCGAGATAAACAACGGGCGACATC	ref|XM_397413.2	gi|66559363
CUST_1216_PI416562355	ATTTTTAATAATCCAAATATCAAAGGCACGTGTGGATGTGGAGAAAGTTTCTCCGTTTAG	ref|XM_624990.1	gi|66559526
CUST_1217_PI416562355	TATGTGGAGAACTTGCACATTATCTCGTCATATTATGATCACGCGAGCTGGTGCATCGTC	ref|XM_395204.2	gi|66559550
CUST_1218_PI416562355	CTCAAGTCCGCGACACGAGGATATGCCAGTTTTGACTATCATATGGATGGCTATGAGAAA	ref|XM_625061.1	gi|66559614
CUST_1219_PI416562355	GTTCAGTTTTATTATGTGTTTGTGATGATGCTACTGTATGGAGATGGAATCGTGAACATT	ref|XM_623805.1	gi|66559863
CUST_1220_PI416562355	GAAGCTGTATTGGGTATAACAAGTGGAATTCCTATTATTGGACGGACTAATGATATAGAA	ref|XM_625248.1	gi|66559866
CUST_1221_PI416562355	GCTCAATCAGAAGGTATATCAGTTCTTTTAGCACGGGAACGATTATTAGTTACAGAAAAA	ref|XM_395542.2	gi|66559872
CUST_1222_PI416562355	TATTCGGGAACATATTCATCTCGGTGGCCGTGCCGCAAGATGCCTCTGATCGCTGCTACC	ref|XM_396829.2	gi|66559979
CUST_1223_PI416562355	GAATTACAAGAGGAGCTACCAAAGCAACAATATAATCATCGAGACTCTGATTCTGATTGA	ref|XM_395308.2	gi|66560041
CUST_1224_PI416562355	TTTCGCCATGGTGAAATGTTGAGAGTTGGTATCGCGTACCATGATTCCTCCAGGCAATAT	ref|XM_624468.1	gi|66560128
CUST_1225_PI416562355	CAGCTTTGGCATTTGTAACATGTTATACATCATGTGTTTTATGGATGAGATATGGTATGC	ref|XM_392589.2	gi|66560301
CUST_1226_PI416562355	GGTCTCTTTGGAAACATCATGAGTATTATTTGCGAATGGATGGAAGAGGTAATTATGAAT	ref|XM_624869.1	gi|66560306
CUST_1227_PI416562355	TCTGATATGCAGTCTACCACGATCACAACAGAGAATAGCAGTAACAGCGGTGTTATCCCA	ref|XM_624978.1	gi|66560411
CUST_1228_PI416562355	GCTTGCTACATGTCAGTAGGGACCACTTATCCATTAACACTCCTTAGTGTTATGGAAGAA	ref|XM_623335.1	gi|66560462
CUST_1229_PI416562355	CAGAGTAAACGGAGATGGCGCAAACCAATTTCATGTATTAATGTTAAGAAATTTCCATCT	ref|XM_623593.1	gi|66560554
CUST_1230_PI416562355	TAACACCAGATGGAACTAGTTATTTGGATGCTGCTGAAAAAGATGAGATTAAACAATTGC	ref|XM_623747.1	gi|66560570
CUST_1231_PI416562355	CGTTTTAGAACTACCTTAAATATTGTGGCGGATGCATTAGGTGCTGGTATAATAACTCAT	ref|XM_624146.1	gi|66560590
CUST_1232_PI416562355	GTTTATTTAGCTGAAGAAGGATTAAGAACAGAGGGAAGATGTTTTGATCATGCTTGGCAG	ref|XM_624201.1	gi|66560603
CUST_1233_PI416562355	CTAGAGCTTAGATATAATATTCCACCAGCACGTACTAGATTTCAACATGGAGGATCATAG	ref|XM_624444.1	gi|66560710
CUST_1234_PI416562355	GAAAAATGGCCACAAATTGATGAAGATTCTATAGATGATCTTGGGGACCAGAAGAGATAA	ref|XM_624915.1	gi|66560995
CUST_1235_PI416562355	AAGCTACATGGCATGTTTCAGTCCTCAGTGGAATGTTTTTGGTATTATTTCTAGGTAATA	ref|XM_624965.1	gi|66561005
CUST_1236_PI416562355	TTACTCCATCACGTTCTACATTTACTGCCTGTTCTCGGAAGATTTCCGAAACACGTTGAT	ref|XM_625137.1	gi|66561231
CUST_1237_PI416562355	ATAGACAATTAGCAGAAGCACGAAGACAAGCAGCTGAATATCGTAAGCGGCTTCAAAAAA	ref|XM_395818.2	gi|66561261
CUST_1238_PI416562355	GCATTAAAAATAAGTAATTTACGTGAATTTACTGGTCGTGATGCACCAACCGTGATTACA	ref|XM_395366.2	gi|66561329
CUST_1239_PI416562355	CCAGCATTTTTAATAACAAGAAATCTGGAAGATTTTGTTACTTGGGTAGACACATCAGCT	ref|XM_623806.1	gi|66561333
CUST_1240_PI416562355	CAGTATTTTGCTGGCAGAGGCTATTAGGCGTATTCATAATAAAGAGTCTATGTCATATTT	ref|XM_624649.1	gi|66561730
CUST_1241_PI416562355	AGAACTAGTATACTTGCTGCAGCCAATCCATGTGAATCTCAATGGAATAAGAATAAAACG	ref|XM_624667.1	gi|66561733
CUST_1242_PI416562355	TCAAGAACATAGACTTGGAAGATGGTGGCGTATACCAGAAGCAAAAAATGTTATTGTTAT	ref|XM_394355.2	gi|66562379
CUST_1243_PI416562355	GTTCCCGTAATTGTATCGGATGGAAATACGGTACAATGATCGTTAAAGTTCTTATTTTGT	ref|XM_625054.1	gi|66562673
CUST_1244_PI416562355	GCCAGAATTACAACAAAATCCTTTAGTACAACGTGTTATAGATATATTCGATGCTGATGG	ref|XM_623748.1	gi|66562740
CUST_1245_PI416562355	GTTGGTAGACCACCTTTTCTTAGTGATTCACAGCAAGAAACTTATGCAAAAATAAAGACA	ref|XM_625108.1	gi|66562763
CUST_1246_PI416562355	CAACAAGCTACCAATAATGAGAATTTATGTCAATGTTATATTGGATGGTGTCCCTTTTGG	ref|XM_625127.1	gi|66562768
CUST_1247_PI416562355	ATCCGCGACCTGAAACAGTAGACAAAATTCAAAAATCTGTTGTTTGGAAGATGGAAAATG	ref|XM_623837.1	gi|66562960
CUST_1248_PI416562355	GGTGAATTATCTTCACCAGTTCATACAGATAGTGGTATTCATATCATTCAGCGAACAGCA	ref|XM_624202.1	gi|66563114
CUST_1249_PI416562355	AAGGCAGATAATGAGCCTACTCCACCTGCACAAGTTTCAGAAGAATCTATGAAAGATTAA	ref|XM_392814.2	gi|66563289
CUST_1250_PI416562355	CATGATCTAGCTGCTGTGGTGAATATGGCAACCAAAGATCAAATAGAATCATTAACTTAA	ref|XM_623595.1	gi|66563504
CUST_1251_PI416562355	TATGCGTAAACCGAGCACCAGACGAGACTCGAAGAATAGTTGGAAGATGGATCACAATCA	ref|XM_396996.2	gi|66563549
CUST_1252_PI416562355	CCCTGATTCATGTAGAGTAACGTGTACAAATGGAATAGTAGATGCACTTAATGAACAAGT	ref|XM_624417.1	gi|66563905
CUST_1253_PI416562355	CCTTCTTCATTAGATCCTGAAAGTTCAATGTATTCTTTAAGATGGATGGATACTTGGGAA	ref|XM_623970.1	gi|66564239
CUST_1254_PI416562355	ATACCGATCTTCTTTTGACATACAAAGTTGTCATAGGTGGATACACCATTGCTACAATTA	ref|XM_624093.1	gi|66564257
CUST_1255_PI416562355	AGACGAGCAGCTGCTATGGATGAATCTCATGGAACTTCAAAAGTATGTTTAATTCAATAA	ref|XM_392662.2	gi|66564286
CUST_1256_PI416562355	GATGAAAATCCTCCACCTAGTAACTGTCGGGGTGCAGTTAATATGCCTGTAAATTTGTAA	ref|XM_395580.2	gi|66564301
CUST_1257_PI416562355	CTGCTTGGTTTAGAACATATATGTGGGGCGTTATATATTTAAGAAATGTTGAACCACCAA	ref|XM_623462.1	gi|66564352
CUST_1258_PI416562355	ATGGAAGCTTTTCATGCAACTAGTCGTGAAATACAGTTTTCAAATGCTTCTGCTACTTCC	ref|XM_624518.1	gi|66564397
CUST_1259_PI416562355	CAAGAAAATCGACCTCGTATAGCTGCATGGATGAAATATGTTGAAAATAAAACAAGTCCT	ref|XM_624689.1	gi|66564437
CUST_1260_PI416562355	TTCCCCTTACCACCGCAAGCTTGTTCAGGTATGGTTCCAGCTAATTTGTCAATTTTCTAA	ref|XM_393494.2	gi|66564594
CUST_1261_PI416562355	ATTTTGTCGTTGTCCAATAGAATGAAGCTTCAGCTAGTGAATTCTGGAGTTATTGGTTGA	ref|XM_624347.1	gi|66564689
CUST_1262_PI416562355	GCAGAATGTTTAATGGATGGCGGTCTTTTTATTTTAAACTTAGTTAGCCGAGATAGGAAT	ref|XM_396079.2	gi|66564816
CUST_1263_PI416562355	CCCCGTTGGATTTGGCAACGACTTCTTTGGGTTACTACCATACTTTCATATCATAGATGA	ref|XM_624816.1	gi|66564820
CUST_1264_PI416562355	GCAAATTTATCTGGTCTCCCATCTGAAGGAAGTTCAATAATTTCTGTAGCTCTTAAAGAA	ref|XM_624916.1	gi|66564837
CUST_1265_PI416562355	TTACCTCCAACATGGAGAGATTTTCGAACTTTGGAACCCTATCATCAAGAATGTAAACCA	ref|XM_396939.2	gi|66564856
CUST_1266_PI416562355	CCCACTGGAAGCAACCCTCATTCAACCATCTTCGAAAACGTTGGAGATCCAATGGAATAA	ref|XM_397175.2	gi|66564902
CUST_1267_PI416562355	AGATAAACCACTTACTCCACAAGATGCAACTGGTGATGGCAGCGCGTCTCATAAGAAAAC	ref|XM_624175.1	gi|66564952
CUST_1268_PI416562355	GATGGGAATTTGAATTGCAAGAACAGGAAAAACATTGGTCAAGTGAAGAGGACAACTCTA	ref|XM_624871.1	gi|66565153
CUST_1269_PI416562355	CAACGAAGGTTCTAAGATCCATCAGGATCCTTTGAGATTCCTAGTCCTTCATTTATTTTT	ref|XM_625062.1	gi|66565294
CUST_1270_PI416562355	GGAGAATCTAGTACAGCTTCAACTAGCCGAGCAAGTAGTAAGGATAGTTTGAGAAAATGA	ref|XM_625120.1	gi|66565383
CUST_1271_PI416562355	GATGATTTTTAACTGGCTACATACTCTTGACGATACTGCTATTGTTGACAGTGTAGAATA	ref|XM_392630.2	gi|66565427
CUST_1272_PI416562355	GAAACCTTCTTACGAGCTTGTTTTTAGTAGTTTCGCTCTTTCTGTCATAATGTTTTGGTA	ref|XM_396693.2	gi|66565460
CUST_1273_PI416562355	TACAAAATAATTGCGCACAGAACTGTGGTGAGGAGAAAGACGATGTATCGGCGGGACAAA	ref|XM_396694.2	gi|66565462
CUST_1274_PI416562355	ACTCCTGATTCTTGCACCAAAATGTTACCTTTAACAGACACAGATACATTATCAGTATCT	ref|XM_623751.1	gi|66565497
CUST_1275_PI416562355	AAGAAAGTGCAGCTTTACAAATGATAGCACTTCTAACAAAAAGAATATCTCAGGAGGGAT	ref|XM_395466.2	gi|66565593
CUST_1276_PI416562355	CTGCTTTGCAAGATATTGCTCAAAGTCAATTAGATATGCAAGATCCGGCATCTACATCTA	ref|XM_396033.2	gi|66565600
CUST_1277_PI416562355	AGGCATGAATATGATTCTCAGGTCTGCAGATCGAGTAAATCGCTATCATTCTCTAAGACA	ref|XM_395461.2	gi|66565751
CUST_1278_PI416562355	CTAATGCTTCAGGAGTAACGATAACGGAAGTAAAGAATGATCAAGAAGAAGAATTACCAC	ref|XM_395799.2	gi|66565820
CUST_1279_PI416562355	CGTTGGAGCACGATTTGCCGTTTATCAAACAAAAGTTGGATTGATAAAAATACTGCAAAA	ref|XM_395671.2	gi|66565902
CUST_1280_PI416562355	CCGCTTCACACCAGTAGATGGTCACCTCCGGTTTGTAGAAGACCATATCCAATAATATAA	ref|XM_624766.1	gi|66566101
CUST_1281_PI416562355	GCCGAGTGTTACTACGAATTTGTTGGAATCGTCGAAAAGTGTTTGCCAACATTTTCCCAG	ref|XM_396731.2	gi|66566180
CUST_1282_PI416562355	GGCACACGTGGATTTAGTCAAGAAAGATCACAGCATACTCCTGGTGCTATCCAAGAGTAA	ref|XM_397449.2	gi|66566222
CUST_1283_PI416562355	ATCGAGCAATCGACTAAGCATGCAGAGTTAAATAATTCTACAACGCTACGACCAATATGA	ref|XM_397447.2	gi|66566225
CUST_1284_PI416562355	CGAAGAATTAGATTTCGTGAAATTGAACCTAATAAGGATAGCGGGTACTGAGAATAAGTA	gb|DQ058012.1	gi|66821890
CUST_1285_PI416562355	GGATTCTTGTTCAATCAACAACGGCAAAAGTATTAGATGTGCACGAGAATGAAAAAGAAA	gb|DQ011226.1	gi|67043603
CUST_1286_PI416562355	GAAAAACATGAATTAGCAAATGTTCATCCTGTGGGAATCAATCCAGGTAAGATGCAGTTG	gb|DQ011227.1	gi|67043605
CUST_1287_PI416562355	GAACCACTCGGTCTTCGTAGACCACAAGAAAGAGAAGAATAATACAGACCAGATGAAGCG	gb|DQ011228.1	gi|67043607
CUST_1288_PI416562355	ATTTGGATTACCACGATTATTCGAGACAATTTCCCAGGGATCTTACCACGCAGACGGTCA	gb|DQ015969.1	gi|67773314
CUST_1289_PI416562355	AGTCCTCCTCCTACAAAACGTAGGACAATGAAAGTTGTGAAATACCATCTTTTTCTTACT	gb|DQ013067.1	gi|67773395
CUST_1290_PI416562355	AGTCCTCCTCCTACAAAACGTAGGACAATGAAAGTTGTGAAATACCATCTTTTTCTTACT	gb|DQ013068.1	gi|67773397
CUST_1291_PI416562355	TAAAAAAGCTCCTTCGTTATAAATTGCTGATCAGTCAGAATGCCGTGTCAGAACTGACAT	gb|DQ071552.1	gi|67848427
CUST_1292_PI416562355	CCAGCTGCATATACAGCAAACGTCTCACATCTCATTGTATAATCAAACTAATTTCTATCT	emb|AM040201.1	gi|68124039
CUST_1293_PI416562355	CCAGCTGCATATACAGCAAACGTCTCACATCTCATTGTATAATCAAACTAATTTCTATCT	emb|AM040202.1	gi|68124041
CUST_1294_PI416562355	TCAGGAGATAGTGATATCCGTCAACGTCCTATTCCTCGTTCAGATGATATCAGATTATCA	emb|AM040203.1	gi|68124043
CUST_1295_PI416562355	ACGTTGCTCTGTCCCTCTATGTGAAACAATCTAACAATTTCAGATGATATCAGATTATCA	emb|AM040204.1	gi|68124045
CUST_1296_PI416562355	AGCCTAAACGGAAAACTTTGCGAGCTTCGATAGCTGCTCAACGAAGGATTCAAAGTAACG	emb|AM040205.1	gi|68124047
CUST_1297_PI416562355	CTTACAGGAGATAGTGATATCCGTCAACGTCCTATTCCTCGTTCAGATGATATCAGATTA	emb|AM040206.1	gi|68124049
CUST_1298_PI416562355	GCGGTGTTTTCTCCAATAATAAGAGTAAAAAATATTTCGAGCAAACGTCTCACATCTCAT	emb|AM040207.1	gi|68124051
CUST_1299_PI416562355	GAGTAAAAAATATTTCGAGCATGGCCAGGAGATAGTGATATCCGTCAACGTCCTATTCCT	emb|AM040208.1	gi|68124053
CUST_1300_PI416562355	CCAGCTGCATATACAGCAAACGTCTCACATCTCATTGTATAATCAAACTAATTTCTATCT	emb|AM040209.1	gi|68124055
CUST_1301_PI416562355	CCAGCTGCATATACAGCAAACGTCTCACATCTCATTGTATAATCAAACTAATTTCTATCT	emb|AM040210.1	gi|68124057
CUST_1302_PI416562355	CCAGCTGCATATACAGCAAACGTCTCACATCTCATTGTATAATCAAACTAATTTCTATCT	emb|AM040211.1	gi|68124059
CUST_1303_PI416562355	AAGCCGATCGACATCAAGTACAGCAAGATCGCGAAGAAGAAGATGATGCTGATGAACATG	gb|DQ026031.1	gi|68165859
CUST_1304_PI416562355	TGACAGGCTATTTCTCTGGATTTTTACATTAGCCGTAGTCGTCGGTACGGCAGGAATCAT	gb|DQ026032.1	gi|68165861
CUST_1305_PI416562355	ATTGATAAAAAATTCAACGAATTCGGAACCACGGCGGTGGTAAACTGTCCGCCACAATAG	gb|DQ026033.1	gi|68165863
CUST_1306_PI416562355	ATTGATAAAAAATTCAACGAATTCGGAACCACGGCGGTGGTAAACTGTCCGCCACAATAG	gb|DQ026034.1	gi|68165865
CUST_1307_PI416562355	TATGAAAAAGGCGGATGAAAGCGACGAGATTATTAGCGACTGGAAATTCGCCGCTATGGT	gb|DQ026035.1	gi|68165867
CUST_1308_PI416562355	TACGGATCGTATGAAAAAGGCGGATGAAAGCGACGAGATTATTAGCGACTGGAAATTCGC	gb|DQ026036.1	gi|68165869
CUST_1309_PI416562355	GTGATTTTCACTTACATCATCATTCTGATCACTCTTGTACCATCCACGTGAAAAATCGAA	gb|DQ026037.1	gi|68165871
CUST_1310_PI416562355	GCACCTCACATCTTCGAGTACGTGGACCAGGATCATATAATAGAGATCTACCGTGGAAAA	gb|DQ026038.1	gi|68165873
CUST_1311_PI416562355	GACACACGTCCGTTTTAATCGGATGGAGTGCTTTTTTATGCATTTCACTTGTTTATATAA	gb|DQ026039.1	gi|68165875
CUST_1312_PI416562355	TCACGAAGAGACGAAACGCATTTCTGACTCGGCCTAAATCGTTTCAAAGATTGAATGAAA	dbj|AB181702.1	gi|68532852
CUST_1313_PI416562355	AGATTCGATACATTCAATAGATGGAGACGAGGAAAATGGTTTGACATCTGAATCAACAGA	gb|DQ091183.1	gi|71836022
CUST_1314_PI416562355	TAGTGATAGGTGTGACATCCTTAGGATTATTACTTCTCGCATTAGTAGCAGTATTATGTT	gb|DQ091184.1	gi|71836024
CUST_1315_PI416562355	ACCAAAGATCGTCTTTTACATATATATTAAACGTACCTAATCGTTACCCTATCGGTGGCC	dbj|AB231585.1	gi|71979913
CUST_1316_PI416562355	AGATTGTATTATGAATGCGTTAGTAGTAATTTCTGCGATAGAGCTGGGACCCCTCAGTCT	gb|DQ139981.1	gi|72539833
CUST_1317_PI416562355	TAGCGTCACATAATGAACATATACGTGCTCAGAATGATGGAGTGTTAGTAACTGGCGACC	gb|DQ139982.1	gi|72539834
CUST_1318_PI416562355	AGTGCGGTCGTGAGGATGGTTATATACTTGAAGGAAAAGAACTTGAATTTTATATGAGAA	gb|AF080430.2	gi|74136912
CUST_1319_PI416562355	CGTAGAATCCAACAAAACAATAAGTAATAACCGATCGTAGGGAATAGTCTTCCTTTTATC	gb|DQ151547.1	gi|76096786
CUST_1320_PI416562355	TTTTCATGAAAGCGGTTAAAGATCAAGCGAAATACGAAAACATCGGCACGGCGCTATCGT	gb|AY620822.2	gi|76262438
CUST_1321_PI416562355	CAACGGACCTATCCGAAGGAGTGGTCGAAGATAGTGCAGCAGTATGCCGGAGTTTCGTAA	emb|AJ973398.1	gi|77415551
CUST_1322_PI416562355	GGACAAATTAGCAGAATGGTTTACTACAAATGAACCAGAAAAATGGAATCATTTCGTGGA	emb|AJ973399.1	gi|77415553
CUST_1323_PI416562355	CCAACGGGAGCTTATAAGCAGCATTATCTTCAGAATCGAGTTAAAGAAGAGTCTTATTAA	emb|AJ973400.1	gi|77415555
CUST_1324_PI416562355	CCAGACAAGAAGTTCAGAGTCAAATTCGAGGAAGAAGCGAAGAAGCTCGGCATTAATGTT	emb|AJ973401.1	gi|77415557
CUST_1325_PI416562355	GGCTTTCTGCAAAATATGATTCTACTGGTGAATATAAAAAGCGTTATGAACATGGATTGC	emb|AJ973402.1	gi|77415559
CUST_1326_PI416562355	AACGATCCACGCTTTTAAGACTGGTTTGATGTTCTGGATGATTAATAGCTAATGATATAG	gb|DQ199622.1	gi|77921678
CUST_1327_PI416562355	TGTAACAACAGTTCGAGCGATAAAGAACGAAATTCAAGCTTCAAATGTTCTATGAGGTAG	gb|DQ201783.1	gi|77921735
CUST_1328_PI416562355	GACAATAATTCCTTACGAATTTGATCCAGGTGCATTTTTGTTGAGTCCAAAAGATGGAAT	gb|DQ232888.1	gi|78217414
CUST_1329_PI416562355	TCGAGATCATCGTGGAGGAAGAGCTCGATCTGCAATTTGAATTTATTCTCGCGCCAAAAG	gb|DQ244074.1	gi|78217416
CUST_1330_PI416562355	AGAGCTGACGGATTCAAGATCAGGCTCGAACCTAGGAAACAAGTAGCTAGTACTGCATAA	gb|DQ244075.1	gi|78217418
CUST_1331_PI416562355	GTTGCCAGACACGACGAAGCTATGATATTTCCGGCAGACGTTAAGATAAATCGTGGTCTA	gb|DQ257415.1	gi|82527236
CUST_1332_PI416562355	CCATGAATATGATCAAAATGTATGGGTGCTCTCTAATAAGTTAGCTATGTATCTTTACGG	gb|DQ257416.1	gi|82527238
CUST_1333_PI416562355	GTGAAATCGTTGGATATAAGCGTTGTTTCAACAGACCGTACATCGATATATCAAAAGATA	gi|82546856_tpg_BK005510.1
CUST_1334_PI416562355	CACCAAATGTGACGTATCTCTCTTGGGTCGCTTTATACCGTCTCAATGAAAATCATGGAA	gb|DQ257631.1	gi|82547240
CUST_1335_PI416562355	ATTCGCGGAAGAATATACGGAAGAAGCGTATTCCGTAGCACAAGAACCGGAAGAAGAATG	gb|DQ288391.1	gi|83701803
CUST_1336_PI416562355	TTGGCAACAGTAAATGCGTTCAAACTGTTGAGAAACTCTATGGGCAAACGACGCGTCAAA	gb|DQ288392.1	gi|83701805
CUST_1337_PI416562355	GGAAAATACAGTAACATGTCAAGAAGCTATGCATATGCTCAAAAATGCAGATTCACAGTT	dbj|AB244761.1	gi|83776501
CUST_1338_PI416562355	CAGAATCCTACTCATCGAACAATAAAACTTTATGCAAATGTGATGCTCAGAATTGTAGAC	emb|AM050259.1	gi|84310020
CUST_1339_PI416562355	GCGCAAGTGCGTTCATACATATGCATACCTAAGTATGTGTCAAATTACACATTTTAAGTA	emb|AJ430463.2	gi|84364010
CUST_1340_PI416562355	GCGCAAGTGCGTTCATACATATGCATACCTAAGTATGTGTCAAATTACACATTTTAAGTA	emb|AJ430464.2	gi|84364011
CUST_1341_PI416562355	AGCCAAAGGTATATGAGATGCAGAGATAGCAAACTTATAGGCAATATTCTGGAAGTCAAT	emb|AJ430465.2	gi|84364012
CUST_1342_PI416562355	GCGCAAGTGCGTTCATACATATGCATACCTAAGTATGTGTCAAATTACACATTTTAAGTA	emb|AJ430466.2	gi|84364013
CUST_1343_PI416562355	AACAATCACAAGAGCATCTATCATCGTAGGCAGAAATAGAGCCGGTTATCGTCGCGTTTG	dbj|AB207270.1	gi|84579536
CUST_1344_PI416562355	TATCATCGCCAACACAGCAAGAACGAGCAGCAACGGAAGGAGATGGAACAGATGCGCGAA	dbj|AB208106.1	gi|84579538
CUST_1345_PI416562355	CACATATATACGTATCATAAGAGCAGACCCGGCGACATTGACATTAAGTTCTTTTGAAGG	dbj|AB208107.1	gi|84579540
CUST_1346_PI416562355	ATCAAGAACGTTCTAGGCAGCATGCAGCACGCCCAGATGCAGCAGCAGCCGCAATGAAAA	dbj|AB208108.1	gi|84579542
CUST_1347_PI416562355	CCTAATTGCATAACACGTAACGTTACCTTATACTCACATTATAGCGCGTGTACGCGAGCG	gb|DQ339143.1	gi|84874621
CUST_1348_PI416562355	GTCATAATGGTATGAATTGGATGCCGACACACTTAAATGCTTTATTAGATATGTCTGAAC	gb|DQ342041.1	gi|85363109
CUST_1349_PI416562355	GTTTGCCTGTTGAAAAATGTAGAATACCTGGTAAGGGAAGAATATTTAGTATAATTCCGG	gb|DQ385502.1	gi|88186466
CUST_1350_PI416562355	CATTAAAGCCACCTGGAACATCAGGTAAGCGGTGGTTGTTTGACATTGAGCTACAAGACT	gb|DQ385505.1	gi|88186470
CUST_1351_PI416562355	TGTAGAATACCTGGTAAGACTAGAATATTTAGTATAAGTCCGGTACAGGTACTATACCGT	gb|DQ385507.1	gi|88186473
CUST_1352_PI416562355	GTAGACTTGGTTATTTAAGGAATAAAAAGAAGGTATGCGTTCCGCGATCTAAATGCGGAT	gb|DQ384990.1	gi|88770349
CUST_1353_PI416562355	TATGCGTTCCGCGATCTAAATGCCTCCCAGGATGAGTTTTATAATTATTTCATGATTATT	gb|DQ384991.1	gi|88770351
CUST_1354_PI416562355	AATCAGTATGCGGTTGATCGTCGTGGCTTTAGAACGGATTATGTTATGATTTCTTATTAA	dbj|AB252421.1	gi|89274059
CUST_1355_PI416562355	CATATCACGCAATACATGATCTCAAACGCAAACTCGAACACAACGAGCGAAGAAGAGAGC	gb|DQ435324.1	gi|90194173
CUST_1356_PI416562355	TGCATCAACGCGAACAAAAGTACGGACAAATGCGAGAACGGATTAAACTTTATAATTTGT	gb|DQ435325.1	gi|90194175
CUST_1357_PI416562355	CAATTGGTTAAATGTTACGTGGAATTTCATCCCGAGGTTTTGCAGACCGTCCCTTTCCTT	gb|DQ435326.1	gi|90194177
CUST_1358_PI416562355	GGAATCGTACACCGTTTGAATGTAGACGACGACTCTCTGTACGGGAAAGAAGTTAATAAA	gb|DQ435327.1	gi|90194179
CUST_1359_PI416562355	AGAAATAGGTGTAGAGATGATTGATTCTTGCAGCAATGTCGATTCAAGTGACAAATGCGA	gb|DQ435328.1	gi|90194181
CUST_1360_PI416562355	GAGTGTGACGTCGCTCTTAGCTTCAAATTGTGCATGTTGAAAGCTATGCGTAATTATCCC	gb|DQ435329.1	gi|90194183
CUST_1361_PI416562355	CAGTGAACAGGTCAATCGATTAGTCAACAATTGTAAAGATATCACTGAATCCAATTCGTG	gb|DQ435330.1	gi|90194185
CUST_1362_PI416562355	CAACCATCTCTGAAGAAAATCCACATTTGAAAGCAAGTAAGTTAGTACAGTGTGTTTCGA	gb|DQ435331.1	gi|90194187
CUST_1363_PI416562355	GTTTCGTTGACAAGGATGGAAATTTCAACGAACACGTATCCAGAGAAATAGCAAAAATAT	gb|DQ435332.1	gi|90194189
CUST_1364_PI416562355	GCTGATCAATTACTTGCCGAATGTTCACCTATTTCTGATCCCAATGCACTTATAAAAATT	gb|DQ435334.1	gi|90194191
CUST_1365_PI416562355	GAAACTGATCAACTAATTGTCGAATGTTCACCTATCTCTGATGCCAATGTACACATAAAA	gb|DQ435333.1	gi|90194193
CUST_1366_PI416562355	TTCGGCTATCTCTGATGCTGACTTAGCTGTAAAATCTGCTAAATTATTGAAGTGTATTGG	gb|DQ435335.1	gi|90194195
CUST_1367_PI416562355	GTGAATTTCGATGTAGAAGATGAGAAACCTCAACGCTACAATGAATGCATACTAAAACAA	gb|DQ435336.1	gi|90194197
CUST_1368_PI416562355	CTTCGATGTAGAAGATGAGAAACCTCAACGCTACAATGAATGCATACTAAAACAATTCAA	gb|DQ435337.1	gi|90194199
CUST_1369_PI416562355	CGATGGTGGAAATTTTAACGAAGTTGTGGTCAGAGAAATAGCGGAAATATATTTAGATGA	gb|DQ435338.1	gi|90194201
CUST_1370_PI416562355	ATTATAATCGATTGGTCGGGAATCGGCAGATGAATCGCTTGTAGATAACGAAGAGAAGGG	dbj|AB257298.1	gi|92380876
CUST_1371_PI416562355	AACATTACCATAATGCACCATCGAGCAATGCTCAATCTCCGACTATTCAACTTAATTGTA	dbj|AB238796.1	gi|92700052
CUST_1372_PI416562355	CAGGCGCTACTATAGTCAATTATTCAATCATGATTTTCTTATCCGCAGTGTTCATATCTT	ref|NM_001040236.1	gi|94158853
CUST_1373_PI416562355	AAATACGAACGTCGAGTGGATACCAGGTCTTATGACGATAAGAAGAAGCTCTTCGAGGGT	ref|NM_001040258.1	gi|94400892
CUST_1374_PI416562355	TTTTCGAGAAGGGATCGTCCATCCATCCATCCAGATAACATCTCGCAACAAGCAACAAAG	ref|NM_001040256.1	gi|94400898
CUST_1375_PI416562355	TCAGCCGTATTCACCAATTACAAATTGTATTGGCGATATTGGCAAGGTGTAGACTGGTTG	ref|NM_001040259.1	gi|94400900
CUST_1376_PI416562355	CTACAGTTTCAGTCGCCGAGATTAAATAAATAAATATATCGTAACCGAACGTGACTCGAG	emb|AJ968562.1	gi|94447960
CUST_1377_PI416562355	TTTCTGGTGCAAAGAAAAATGAAGACCCTTGGCGTTCTATTCATTGCAGCGTGGTTCATC	gb|DQ485318.1	gi|94471621
CUST_1378_PI416562355	ACGTTACAAACTCACATGAAGAAAGTGAGGGAGCAGATGGCTGGCATTTTGTCACGTATT	gb|DQ485319.1	gi|94471623
CUST_1379_PI416562355	GGTTGTTGTTTTAATCAAAATATAAATGATGGATAATTTTACTTTGCAAAGTTTAAAAAA	gb|DQ494417.1	gi|95108247
CUST_1380_PI416562355	ATGGACATCTTATAAAAAAGTTTTTATGAAAGACAACATTTTACGACAATATTTTATCAC	gb|DQ494418.1	gi|95108249
CUST_1381_PI416562355	GCAACATTTACTACCCGAAAAATATTTGAAAACATGGGATTTTGACATTTTGCCTTGGAG	gb|DQ494420.1	gi|95108253
CUST_1382_PI416562355	GGAAATCATTCCAAAATCTTACTTCGGAACAACCACAAACCTCAAACGTTTCTACAAAGT	gb|DQ494421.1	gi|95108255
CUST_1383_PI416562355	AACATCTCTCAATGCGATTAAGTAATGTAGCAACTTTTAGACTATCAAAAGTTATGCTAG	ref|NM_001040681.1	gi|100815791
CUST_1384_PI416562355	GGGAGGTGGATGCGAGTTATTTTTGTAAATTGCCGGAAAAGTTTAGATTTGTAAAAATCA	ref|NM_001040706.1	gi|104294885
CUST_1385_PI416562355	CTATCGCGAAATAGGGTGGGAAGATTGACTTTGAACGAAACCACCTTTGTAACACGTAAA	gb|DQ666693.1	gi|109289359
CUST_1386_PI416562355	GTTAGAAAGTGCGCCGTGTGTTCTTCGAAGTTAGTATATTCATTTAACGAAATACTTGTA	ref|NM_001042460.1	gi|109702896
CUST_1387_PI416562355	TATGGGATAACATAGCAGCTTCACCAGTTAAACTACCCTTACCTCCGCCAGCTCGAAATT	gi|109896180_tpg_BK005823.1
CUST_1388_PI416562355	GAGGCGTGGAACAAAACTTTGGACATGATGTTCGGGAAAATATATCAGGTTTTCGCTTCT	emb|AM158085.1	gi|110082105
CUST_1389_PI416562355	TTCGCGTGCTCGGTCACAGGCAACGACATTCAACCATACACCTATCTACAGGAAATTATT	gb|DQ667181.1	gi|110555505
CUST_1390_PI416562355	GTGTTTCCGGTATGCTTCGTCTGTTTCAACCTAATGTACTGGATCATCTACCTGCACATC	gb|DQ667182.1	gi|110555507
CUST_1391_PI416562355	GCATACTTGTCAAGAAGCGAGCGTATCAATTATTACAACGTGAATTCAAATGGCACGTGA	gb|DQ667183.1	gi|110555509
CUST_1392_PI416562355	ATATTTCCAGTCAGTTTTATGCTGTTCAACGCCATCTATTGGATATTTTATGTCCTCTGA	gb|DQ667184.1	gi|110555511
CUST_1393_PI416562355	GGATACCATGTCGGTGGATAGGATGCAGCACTGCGAATTACATATGCAACCACGAAAAAA	gb|DQ667185.1	gi|110555513
CUST_1394_PI416562355	GGATACCATGTCGGTGGATAGGATGCAGCACTGCGAATTACATATGCAACCACGAAAAAA	gb|DQ667186.1	gi|110555515
CUST_1395_PI416562355	CCTTTCCTCTTCGCCGTGTTGAACGTAACTTATTGGATAATGTTCGCCGAGTACATTTAA	gb|DQ667187.1	gi|110555517
CUST_1396_PI416562355	TTACATCGACAAGGTGTCCAGATTCTTCTTTCCGTTCTCCTTCCTCATCTTGAACGTCGT	gb|DQ667188.1	gi|110555519
CUST_1397_PI416562355	CTTCACAACAGTCTTCATCCCGGGTATTATTTTGGTGACCAGCTCGTTCATTACCTTCTG	gb|DQ667189.1	gi|110555521
CUST_1398_PI416562355	CTTCACAACAGTCTTCATCCCGGGTATTATTTTGGTGACCAGCTCGTTCATTACCTTCTG	gb|DQ667190.1	gi|110555523
CUST_1399_PI416562355	CTTCACAACAGTCTTCATCCCGGGTATTATTTTGGTGACCAGCTCGTTCATTACCTTCTG	gb|DQ667191.1	gi|110555525
CUST_1400_PI416562355	GATTTGAGGAGCAAGGTAACTACAGCTGCCTGAAGGTGGATCTGATTTTTACACGAGATC	gb|DQ667192.1	gi|110555527
CUST_1401_PI416562355	GTCACCTATCAAGAAGAATTTAAATGGCAAGATTCTCCGCTTGGATCAATTTCTCAATGA	gb|DQ667193.1	gi|110555529
CUST_1402_PI416562355	CATGGTTAGATCCTGAATATCCAATGATACGTGTACACAAAACACAATCACAAACAATAG	gb|DQ667194.1	gi|110555531
CUST_1403_PI416562355	GACACCACAAGAAATTGCTCAGTGGATCGATAGACGTAGCAGAATTGTATTTCCTGTAGC	gb|DQ667195.1	gi|110555533
CUST_1404_PI416562355	GTTGCTTTATCTTCATATAATTGGGATTTGGAACGCGCTACTGAACAGCTCTTCAGTTAG	ref|XM_001120470.1	gi|110748672
CUST_1405_PI416562355	GCAAAGATTTATCAAATTTATGAAGGCACTGCGCAAATTCAGAGACTTATAATCTCACGT	ref|XM_392111.3	gi|110748674
CUST_1406_PI416562355	TCAGAAAAACATAATTTCACGGAATGTTTGTACGATGGTGAGATACGTGGATACGCGCGT	ref|XM_623972.2	gi|110748675
CUST_1407_PI416562355	CTGTGGACATGAACTAAGGAAACTGATACGATTCTAAATAAGTGCTTTTTCCTTGTACAA	ref|XM_623949.2	gi|110748676
CUST_1408_PI416562355	CTATGTCGCAAAAATTGAATCATTATAGTACGAATGATGCGTCCGATACAATGTAGCATT	ref|XM_001122090.1	gi|110748677
CUST_1409_PI416562355	CTGATCCTGTAGTAGATATGTGTACGGTTGATGTTAATAACCATTTATTTTTGACAACGC	ref|XM_393432.3	gi|110748679
CUST_1410_PI416562355	GTAAGGCGGACTCACAACGGTGAATCTGTATCGTACCTGTTTTCAAATGTACCGTATTAA	ref|XM_623840.2	gi|110748681
CUST_1411_PI416562355	CGAAGGATATGGTATCTCAACCGATGGAAAAATAATATATGTAAATGCATCAACATGCGA	ref|XM_394142.3	gi|110748683
CUST_1412_PI416562355	GCTGTGTCACAAATCGTATTCAACGGATTCATCCAAATATTAATATCGTATCCGGATAAA	ref|XM_001120565.1	gi|110748685
CUST_1413_PI416562355	AGCGGTGGAGCACCAACTCAAACTCTTCTCATGGAAATGCTTCATGCTAAAAGAAAATGA	ref|XM_001122182.1	gi|110748687
CUST_1414_PI416562355	ATAGAGAAAGTCCACAAATAAAGTCAACGCGTGGTCGAGGTTTTACACGTGGACGTGGTA	ref|XM_392109.2	gi|110748689
CUST_1415_PI416562355	CATAAATGGGATACTGATTCTGTTGATGAGTTCTTAGCAACTCATCTCTCTATGGATTAA	ref|XM_394140.3	gi|110748691
CUST_1416_PI416562355	TCACCATACTTTCTTCCTCTCCTCGTATGAATACGAAGCAAGGTTTCGAGTGGACGAAAG	ref|XM_394245.3	gi|110748693
CUST_1417_PI416562355	GGATGTCGTATGAAAGTTCTTCCACGTGTGAATTATCTTTGTAAAGTTTGTAAGAGGAAA	ref|XM_001122271.1	gi|110748694
CUST_1418_PI416562355	AAAGAGGATTTTTTCCGTACATTCGACCTTACTTGGACGAGGATTCGCTCTAGCTTCACC	ref|XR_015067.1	gi|110748696
CUST_1419_PI416562355	GATGCTGTGATCGTTCATAGTCAGATTGGGATGTTCATCTATAATTATTAGGTTGTTGAT	ref|XM_001120648.1	gi|110748697
CUST_1420_PI416562355	CCAACTGGCGAAGAATTTGCGCTTGGTTGTGGTATTTGCCGTAATGCGCATACTTTTTAA	ref|XM_623715.2	gi|110748699
CUST_1421_PI416562355	TACGATCCCAGAATGCAAGAGAGTCATTACGACGTCGTGAAGCCGATAAAGGTAAAGTAA	ref|XM_394247.3	gi|110748701
CUST_1422_PI416562355	CTCAAGATGCTGCAGTTAAAGCTGCAACTTTGCTGACAGAAAAACAAGAATAATTTTCTT	ref|XM_624067.2	gi|110748703
CUST_1423_PI416562355	ATTGATGCGCTTCAACGCCGATACATCAAATCTCGAAGGTCAAGAAGTGGAGCTTACGAT	ref|XM_001122414.1	gi|110748704
CUST_1424_PI416562355	AGATTTGCGGCAATTTGAAATTGAAAAACAATTACGTAATGCAAACAGACGTAGTACACG	ref|XM_001122476.1	gi|110748706
CUST_1425_PI416562355	GTCTCTCACTTGGCCAAGGATTTGAAGGTGGCGATAATTAACGGGGCGCAACAACCTTGA	ref|XM_394243.3	gi|110748708
CUST_1426_PI416562355	CCGCGTGCTCTTAATAGAAGTATACCAGATTTTCACAAGAATCCTCATAAATGGAAAAAA	ref|XM_001122509.1	gi|110748710
CUST_1427_PI416562355	TAGCTTGCGTTATATTTCCAGGAGAAAATAACGCAGCAAATGGTGCTTGTTTTTTGAATT	ref|XM_394242.3	gi|110748712
CUST_1428_PI416562355	CAGATGATAATGGATCAGATATGGCAGACTTTATAGTTGATGATGATGAAGTTGAAGAAG	ref|XM_001122567.1	gi|110748713
CUST_1429_PI416562355	GGGACCTGAAGCTACATCTGATAAGCTAACAGAAAAACGAAACAATGAATTAATAAGTAC	ref|XM_625257.2	gi|110748715
CUST_1430_PI416562355	ATCGGCAGTTTCAAAAACTGGTTCATGGTTCTCGTCGTATTGGGGATAGTCTCGTTCCTT	ref|XM_001122602.1	gi|110748717
CUST_1431_PI416562355	GTCCTGTGACGGAGTGACGGTAAAACAAGTTGAAGATTAATATTGAAATATAGACGATAT	ref|XM_392167.3	gi|110748719
CUST_1432_PI416562355	ATAATGGTGGATAAGGATTTGCAAGTGAACAGCATCATGTGGAACCCTGATCACACGCAA	ref|XM_001122629.1	gi|110748720
CUST_1433_PI416562355	GGCTTCCAAGAAACCTTTGGAGTGAAATAAACTATTTACTTGTTGGATTTGGTCAAGAAA	ref|XM_623599.2	gi|110748723
CUST_1434_PI416562355	AGGGGAATAGAAACTGACAAAAATTCTGAAAATGATGAAGAAATTGTAGGAATCATGTAA	ref|XM_001120207.1	gi|110748725
CUST_1435_PI416562355	AGACTTGCACCACCTACTTCTTTACCAGATCTTGAGGGTATCTTTTAATCTAGTCTTTAA	ref|XM_393123.3	gi|110748727
CUST_1436_PI416562355	TATAGGCCTTCATATTACAGATATCATAATCATTCTCGTGCACATTGGCAGCGAGGATAA	ref|XM_001120426.1	gi|110748728
CUST_1437_PI416562355	AAAGAAGCGTCACCAGTATAGACATGCTGTTGGCTCAACACAGAGATTTCACGGTTCTGA	ref|XM_397559.3	gi|110748730
CUST_1438_PI416562355	AAATCCTCGTTACTCGAAGCAGAATGGAAATCCTCAGCAGATTCATCGGTCGCTTTACGT	ref|XM_001120570.1	gi|110748731
CUST_1439_PI416562355	GATCTTAAGCATAGTATGTATGCTCTCCTATGGAGATCTGAACATTGGTCAGCTGCTTAG	ref|XM_392166.3	gi|110748733
CUST_1440_PI416562355	GCGTCACGAATGTGCAGAAGCATTAGGTTCCATTGCTACTCAAGATTGTTTTGATATTTT	ref|XM_394239.3	gi|110748735
CUST_1441_PI416562355	GCTTCTACTGTTACTGATGGCGGCCCAACAATTGTCAGGATTCGCAGCCATTTTATTCAA	ref|XM_001120775.1	gi|110748737
CUST_1442_PI416562355	TTACAAAACGGGACTTTAGTTTGGCTATCTAACTACGAGGAAGGTCAATTCGAAGATCCT	ref|XM_001120849.1	gi|110748739
CUST_1443_PI416562355	TACGAGTGCCAGATCAGCACCGAGCCGAAGATGTCGTTGAACTACAGCCTCAACGTGGTC	ref|XM_001120989.1	gi|110748741
CUST_1444_PI416562355	GGCATATGCTAATTGTCAAGAAGATTTGAATTCAGCCATAAGACAACAACAAAAAAGGGA	ref|XM_001121025.1	gi|110748744
CUST_1445_PI416562355	TGTTATTTACCTATTTATCGGCGATGTTTGGCTTAAGAAGTAGTCAATATCCACACAGAT	ref|XM_392988.3	gi|110748746
CUST_1446_PI416562355	GCTGTAGTATATGGAAAAACAGCTGTTGCAGCTAGCATAGATTTACGTACAGTTCTAAAT	ref|XM_624562.2	gi|110748747
CUST_1447_PI416562355	GTTATTTGAAGGTTTAACACATCGTTACTATATAAATTATTGGCCCGAGTTCACTGCCAA	ref|XM_395584.3	gi|110748748
CUST_1448_PI416562355	GAAATCAGATTTGCTGCCTACACTTTAGCATCGAAATCCTTGGTATTAGTGACAATAAAA	ref|XM_624443.2	gi|110748750
CUST_1449_PI416562355	TGGTGGTACTACTGTTTTTATTGGATCACGTCCTCGAACTAGAGAAGTTTTACAAAGAAA	ref|XR_015086.1	gi|110748752
CUST_1450_PI416562355	CGCGAAAATTAATTGCAGACGGATTTACTGTTAAATTAACAACTTTGGGGTGCTCTGGTG	ref|XM_624542.2	gi|110748753
CUST_1451_PI416562355	CTAGTGAAACTACACAACGAATCAGTGGTGGATTAGATGAATTAAACAGTATACTCAATG	ref|XM_001122732.1	gi|110748755
CUST_1452_PI416562355	TTAGAACTTCCACGATTATATCCACCACCACCGCATCGATTTGAAAATTCTAAGTTATAG	ref|XM_396376.3	gi|110748757
CUST_1453_PI416562355	GCAAAATTACGCACACGAAGAAGAGCAAATAGTGTTGCTTTTGCTTGTAATATTGAACAA	ref|XM_395143.3	gi|110748758
CUST_1454_PI416562355	GTGCGTAGTTACCAGAAACAGATATTACCAAAGTTGCTAGTATTGGCAAATTACGAGTCA	ref|XM_395275.3	gi|110748760
CUST_1455_PI416562355	AATGCTGGATTGAATTACTGTTTCCAGTGTTTGCCAGCTTCGCCGACCGTCGGTTATATA	ref|XM_001120850.1	gi|110748762
CUST_1456_PI416562355	GAGCCCTCTATGGATTGAGTTTGGCAAGAGGAAATTCTATATATATTTATGAAAATCAGC	ref|XM_001120937.1	gi|110748764
CUST_1457_PI416562355	ATCGCATGTAGAAAGAAAATGGGAGACAGGGATAAATCTGTGATCATTTCTTTCATTCTC	ref|XM_393342.3	gi|110748766
CUST_1458_PI416562355	CTCGTGCATCTTGGTCATCAAAGAGATAGCATACTAGTTGTTTTGATTGTTCCAAATGTT	ref|XM_392165.3	gi|110748768
CUST_1459_PI416562355	CACACACGTGCTTTCTTTGTAGAAAATTGTACGTATCGTTATATGTGATTCGCAACATTT	ref|XM_623674.2	gi|110748770
CUST_1460_PI416562355	GAGGATGTTAGTGGAACTTGTAAAATAAACGTCACGAATGACGCAAAATTTATCGTATGG	ref|XM_001120031.1	gi|110748771
CUST_1461_PI416562355	GAACGACATGCTAGAAATCAGCATGTATTATGTGTTATTGATTTATTGTTGGTGATCGTC	ref|XM_001120152.1	gi|110748773
CUST_1462_PI416562355	CGTAAATATGGATTTATTCCAAAAGCGTATGCTCGGCCTCCTGCTATGACGAGTTTATAA	ref|XM_623842.2	gi|110748775
CUST_1463_PI416562355	CAGAAGCTATATTGCCATCAAATAATAAAGAGTCTGAACCTGTTGTTCTAGCTGTTAGTA	ref|XM_001120210.1	gi|110748777
CUST_1464_PI416562355	AATCGCGAAAATACAGCATTGTCGTCGGAGCAGCATCGATTGAAAACATCCGTAAGCTGA	ref|XM_394237.3	gi|110748780
CUST_1465_PI416562355	AACGGTCGTACGGGTTATTTCCCAGTAACTTATGTGCAAGTCGTAGTGCCATTACCTTAA	ref|XM_392164.3	gi|110748782
CUST_1466_PI416562355	ACTTTTCCAAAGTATCATAGGATTTCGGAACGCGCCATCCGGCTTCCAACGAAGATTCTA	ref|XM_001120807.1	gi|110748783
CUST_1467_PI416562355	GATCGTAAAGAACAAGACGAAGATTCTTCAGCAGTTGAAGATATGGATAGTGATGATTAA	ref|XM_001120894.1	gi|110748785
CUST_1468_PI416562355	AATAACCTGCTGAACGGCAAGGACTCCCGGTGGCTGCAGCTAGAGGTTTGCAGAGAGTTC	ref|XM_001120939.1	gi|110748787
CUST_1469_PI416562355	TTTCTTTCAGTTACTGGACACCCTCCCGGTGTGCCAAGATTTTAATCGACAAGTGTGCAA	ref|XM_001120240.1	gi|110748790
CUST_1470_PI416562355	GCCTCGTGTACAACGTGAATCAAGAAGTACAAATTTTGATGGATGCTTTGAGAAAATTTA	ref|XM_623297.2	gi|110748792
CUST_1471_PI416562355	GCCTCGTGTACAACGTGAATCAAGAAGTACAAATTTTGATGGATGCTTTGAGAAAATTTA	ref|XM_392163.3	gi|110748793
CUST_1472_PI416562355	TATTTCCATCCACCGCAACATCTGAAGGACCAGCTTTTGATAAACGGGCGCAATCATTTG	ref|XM_001121585.1	gi|110748794
CUST_1473_PI416562355	AACAATAGTAACGTGAATAACAAGCAGCCGAATCCAACGCAGAATCACGATGCCGAGAAC	ref|XM_394234.3	gi|110748796
CUST_1474_PI416562355	GACATGTTGTATAACGAGATGGAATCAGCTTCGAATCAACAAAGATCATCGCAGAATTAA	ref|XM_394233.3	gi|110748798
CUST_1475_PI416562355	TATTCATAGGTTACCGTATTCCACGTTGTCGTTGACATCGATGAACGAACCGAAGCTCGA	ref|XM_001121709.1	gi|110748800
CUST_1476_PI416562355	CCACCATCACCTCAGATGCCTCAGAATATGAACACTAATAATGAGAATCGACAAAATTGA	ref|XM_395435.3	gi|110748802
CUST_1477_PI416562355	GGTCCACAACATGGTGTAGTTACATCTGAATTAACATTTTATGTTGAGGCATTACGAAAA	ref|XM_001121762.1	gi|110748804
CUST_1478_PI416562355	CTTCTTCACGATATGTTAGAAGGTCGAATACCTCAAATTCCTATTCCGGATCCATCATAG	ref|XM_001121791.1	gi|110748806
CUST_1479_PI416562355	TTGTGTTAGACTCTTTTTCTTGAGGATAAGCCACGATCCTCAAGACGAAAGTGCTTCATA	ref|XM_625273.2	gi|110748808
CUST_1480_PI416562355	GGTTGCCCGCTCTACTCCTACACATACATTATATATTACCATGATGCTTCCTAATTTTTT	ref|XM_393273.3	gi|110748811
CUST_1481_PI416562355	AGACGAATCTTTGGAATATAGCAGGAGTCAATATGGCGCCGCATTACCTGACCAACGATA	ref|XM_001120211.1	gi|110748813
CUST_1482_PI416562355	TTAGAAGACCCGATCGCGTGTTTCGCGTTTGTTGTTTTCTATTGGAAACGAGATCGGGAT	ref|XR_014990.1	gi|110748816
CUST_1483_PI416562355	ATCCCAGGACTTCAACTTACACAATCTCAATTACCACCATATAGCAGACGTTCTTAAAAT	ref|XM_001120026.1	gi|110748819
CUST_1484_PI416562355	TGTAAACCTTATATTCTGTTTTACGTGCGGAAAGAGTTTTCCATTCCACCTCCTTTGTGA	ref|XM_392160.3	gi|110748821
CUST_1485_PI416562355	GAGCGTTGTATTTTGCAACGTAATTGACCACCATGTAAAATTATGTGCAAGTGAATAGAA	ref|XM_392161.3	gi|110748822
CUST_1486_PI416562355	GAGACCTTTAACACCATTTCGATATTTTCAAGTTAGAGAACAATGGAGAGTAACAGACTT	ref|XM_392162.3	gi|110748823
CUST_1487_PI416562355	GGTGGTACTTATGAACTAGAAGATATAACTTTTTGCAGTATTCCCAAAGGACATGAAGAT	ref|XM_001120316.1	gi|110748824
CUST_1488_PI416562355	GGTGGGCCAGTATTATTACGTATACTGTACTTATGACAGCTGCTATTTTATGGAATATTT	ref|XM_395780.3	gi|110748826
CUST_1489_PI416562355	TGTGACAAAATCTGAACAAATGCAAGCCGAACCAGCACCATTGCTTTCTGCACAGTACGA	ref|XM_001120424.1	gi|110748827
CUST_1490_PI416562355	AAGTTATTATTTCGTGCACAAACACAGAAAACTGTGCCACGCGAACACAGAAGAGAGGGC	ref|XM_001120481.1	gi|110748829
CUST_1491_PI416562355	GAAACCAGCGACGAGGAAGCCCAATCGATGGACACCATTGATATTATTGACATTATTTGA	ref|XM_392158.3	gi|110748831
CUST_1492_PI416562355	GGACAAACTATTGCAGAGGCAAAAGATGTAGCTGCCATTAATATATTATCTCAGATGTAT	ref|XM_623718.2	gi|110748833
CUST_1493_PI416562355	ACTGGACCTGTTTCAATGCCAATGCCTGTACCATCAGGTTTATCACATTATAGGCCATAT	ref|XM_001120612.1	gi|110748835
CUST_1494_PI416562355	AGTTATCATTATACAGGCAATACTACAGGTAGAATTTATGATTTTGATGAATGGATATAA	ref|XM_001120656.1	gi|110748837
CUST_1495_PI416562355	CTGATAGAAATTCAGCTACTAGCGAATACGATTCTCAACCAGATACTGATGATTGGGATG	ref|XM_001120697.1	gi|110748839
CUST_1496_PI416562355	TGTGATATCAATAATACGTATCAGCAGTGGTCTTTCCATCAAGTTCATCCACAATGGTGA	ref|XM_395266.3	gi|110748841
CUST_1497_PI416562355	TATTATTAGAACAAACTTCAAGATCGGAAGTACAAGTAGAACCACGACCGGTTTTGATAT	ref|XM_397453.3	gi|110748843
CUST_1498_PI416562355	GCATTAATGGAATGTAATCATCCTATAAAAGAAGAACCAACAGATGAGAAACCAACACTG	ref|XM_001120803.1	gi|110748845
CUST_1499_PI416562355	GGATTTACCTGTTCATATTCATCCAACAACTACACCACCTAATACTGCACAACAAATAAA	ref|XM_396690.3	gi|110748847
CUST_1500_PI416562355	CCTATTCAACCATGGGTATTTTCTGCAGGTGCAGATTCAACAATACGAATGTATACTTGA	ref|XM_623926.2	gi|110748848
CUST_1501_PI416562355	CTCGTGTAGTTATGTGGGCATTTTTTGAAGCTATGGTTTTGGTTTGTATGACAATAGGAC	ref|XM_624976.2	gi|110748851
CUST_1502_PI416562355	AAAGTTCCAAAACCTGGTATATTAGTGCATCCAGAGAAACCTTGGGAAATATATGAATAG	ref|XM_625002.2	gi|110748852
CUST_1503_PI416562355	CTGCTCGTTTTACTTATATAAATGGTGCAAATCATTGGGTACATGCAGATAAACCAGGAG	ref|XM_397474.3	gi|110748853
CUST_1504_PI416562355	GAGTAAAGGTACCGTGTTCTGTTAAATTTCATTATGAACATCCACCAGAATTAGATCCTA	ref|XM_001121177.1	gi|110748855
CUST_1505_PI416562355	GGAAGTGCTATTGTTGCTCATGGATCAACATTGACATTTGGATGTCTAATGTTTGTATTT	ref|XM_395599.3	gi|110748857
CUST_1506_PI416562355	GTGCTGCTCTCCACTCTAACTTGAGATGAATCTTGGTTAGTGATGTTACATTTATAAAAT	ref|XM_395967.3	gi|110748859
CUST_1507_PI416562355	CAGATCGTGTAGCAGAAGTAAATACATATGTTCGTATAGTTGGTATGCTTAGAGAACAAA	ref|XM_001121269.1	gi|110748860
CUST_1508_PI416562355	TTGCAATTATTAGTGCCATATGTATTCTGTGTGCAACACAATTACAACCTAAGACTTCGC	ref|XM_397387.3	gi|110748862
CUST_1509_PI416562355	TATCATAATCATGGTCTGTTCTCTATCGAAAGACCACCGTCAATTTTGTCCCCAGGCTCG	ref|XM_001121365.1	gi|110748864
CUST_1510_PI416562355	CATTCACCACCAATGCAACATCATCCAGTGGAATTATACCCAACCAGCGTGAACATGGTA	ref|XM_001121397.1	gi|110748866
CUST_1511_PI416562355	GTGAACTACCTGAAAATCTTTATGCAGATGATGTTCATCCATTTGAGAATCCTACAATTG	ref|XM_625051.2	gi|110748868
CUST_1512_PI416562355	GCTATTTATTACCAGCACCGGCAAAACCCCACGAATACTTGCAAACTTTACCATCTTTGT	ref|XM_001121533.1	gi|110748870
CUST_1513_PI416562355	CTGCAACAGGAGCTGGTATTACTAAGTTTCTTGAGCTTATTAAAGATGCTGAAGAAGAAT	ref|XM_001121554.1	gi|110748872
CUST_1514_PI416562355	GCAAGAATTGGCACAAAGTAATCAAATATCATTGGAGCATGAAAAGGAGTGGAAGTTAGC	ref|XM_623298.2	gi|110748875
CUST_1515_PI416562355	CGTTATATCGCTACAATGATCCTCTATTAGGACCTAGGAATAAACCTACAACTGAAAATA	ref|XM_395743.3	gi|110748876
CUST_1516_PI416562355	ATATAGGTGGATGCTGTAGAACAAATGCCACTGATATAAAGAAAATACGATCAGAGGTAG	ref|XM_001121618.1	gi|110748877
CUST_1517_PI416562355	GATCAAAAATTCATGGTCAAATTACTGGGGTAACGACGGATATATTCTTATGTCTCAAGA	ref|XR_014983.1	gi|110748880
CUST_1518_PI416562355	CTAGATTTTCCCAAGGAGCAATTGATTGTTGGAAATGGTTTACCTGCCTTAAAGGTGGAT	ref|XM_394230.3	gi|110748881
CUST_1519_PI416562355	GTGATTCAGGACATAAAGAAGAAATCGAATTGTCTGACAATTTTATATCTGACACAAGCG	ref|XM_623778.2	gi|110748882
CUST_1520_PI416562355	GGACACACAGTCATTGTATAACGCCTTAGAAATGGGATTTCTGTAAACAGAATACATTTA	ref|XM_395983.3	gi|110748884
CUST_1521_PI416562355	GGTGAAAAATTGCCGATTGCGGCGAAGAAAGGTTTAAATGTCTATTAAATTGACATTAAC	ref|XM_392155.3	gi|110748886
CUST_1522_PI416562355	ATTACATTTATACAACTCGCCACCCTATGGGTCAACCACAGCTGGGAAAAACACCTCAAG	ref|XM_625118.2	gi|110748887
CUST_1523_PI416562355	AGATTGGAGGCTCTATGGTGCTGTTACTCCTGTTAAAGATCAATCTGTTTGTGGATCTTT	ref|XR_014931.1	gi|110748889
CUST_1524_PI416562355	GCTTGAATACTCGGATTTCACGACATGTTTACAAAGATCCTAGAGATAAGTTGAGAATGG	ref|XM_392156.3	gi|110748890
CUST_1525_PI416562355	TTCCACCGAGTTTTCAAGAATTACCACCACCAGCTTTAGAATTATTTGATTTAGATGAAG	ref|XM_623597.2	gi|110748891
CUST_1526_PI416562355	CCACCAACGATTAACGATTATGCGTACGACGTAACGCAGCAGAATCAACAATGGAATTAA	ref|XM_394228.3	gi|110748893
CUST_1527_PI416562355	CAACGAACGACAAATCGGAAACGATCGTCCTCCCACCAGTATTAAGCTTATTGAAGCAAC	ref|XM_394227.3	gi|110748896
CUST_1528_PI416562355	CTATAGCAGCAACTTCTGTTCTTGGTGGAATTATGGGTTATCGTTATTATAATAGTGGTA	ref|XM_001120404.1	gi|110748899
CUST_1529_PI416562355	CCGGTGCTAATGCTCTTGATAACGTTAATTAAAGGTCGCAAGGAATTGGTAGCAAATTAA	ref|XM_001122045.1	gi|110748901
CUST_1530_PI416562355	CACAATGCAGCAGAGACAACAATAACGAAGAATGAGAACACAATGCCGAAAACAATCGAA	ref|XM_397174.3	gi|110748903
CUST_1531_PI416562355	GCACAATTCAAACATTGAATTGACATCGACTCAAATTTTAGCTGATGTTACTAATCCACC	ref|XM_393529.3	gi|110748905
CUST_1532_PI416562355	ATAAGGGCACAACGGTGTCATTCGCAACATCAAGCAAAAAGGATCAGAACGGTCTTCAGA	ref|XM_392978.3	gi|110748907
CUST_1533_PI416562355	CCATAATGAATACGGTAAAGTAGCTGTACAAAAAGCTGTAGATAAATTGGTAGCTGAAGG	ref|XM_001122181.1	gi|110748909
CUST_1534_PI416562355	GCAGATTACGATGGAGTAAATACGTAAAAGGGTTTGGAAGACGTTTCTAAATATTCAGAT	ref|XR_015065.1	gi|110748911
CUST_1535_PI416562355	AAAGATCTATCGCCCGTGGTCACTCCAAATGATAATCAATTAATCATGAGCTCCGATTGA	ref|XM_396612.3	gi|110748913
CUST_1536_PI416562355	TGGGGTTACAAAATGAGGGAGATGCTTCTTGACTTTGTCTATGTTTTCCCCTTGCTTTAA	ref|XM_001119962.1	gi|110748915
CUST_1537_PI416562355	TTTGATAATGACTCACGAAAAGAGTGGCCAAATAGCAAAACGCTATTTTAAGCGTCTTTA	ref|XM_393519.3	gi|110748917
CUST_1538_PI416562355	ACCGAAGCTGAGATCGTCGGTGAAATCATCAATGTGACTCTACAATATCTCAACCAGACG	ref|XM_001120086.1	gi|110748918
CUST_1539_PI416562355	ACATCTGGGATTTTCAGAAGATTCCAATTCACAAAATAGTGAACCAACACCTAAAAGGTT	ref|XM_393518.3	gi|110748920
CUST_1540_PI416562355	GGGCGGTAACGGGGCGCCCATGGATATTGATACTAGTGTTAATAACATTTTAAAAACATT	ref|XM_001120148.1	gi|110748921
CUST_1541_PI416562355	GCAATGTAGAACACATTGCGCTGTATGAAAAATTTGCTTCCTTTGGAGCACAAATAATTA	ref|XM_393517.3	gi|110748923
CUST_1542_PI416562355	GCAATGTAGAACACATTGCGCTGTATGAAAAATTTGCTTCCTTTGGAGCACAAATAATTA	ref|XM_623422.2	gi|110748924
CUST_1543_PI416562355	TCTGCAGATTTTGAGGAGGATTGTGTAGTTGTTGTTTGGGACACTGAAACTGGAATATAA	ref|XM_001120206.1	gi|110748926
CUST_1544_PI416562355	TTTTCATCTTCATTATTGGCTCCTGCCTGCGAATCCGATTGTAAGCATTTATTTGCATTT	ref|XM_001120265.1	gi|110748928
CUST_1545_PI416562355	ACGGACATCTTGGGTATTGAATTTCCGGAGGAAACGAGGGCTGACGATGATCTTAATTAA	ref|XM_397134.3	gi|110748930
CUST_1546_PI416562355	AGTTGCCGAAGCACGACGTATTGTGAAAATGGAAATGAAAGACATCGAGGACAGTAAAAA	ref|XM_395653.3	gi|110748932
CUST_1547_PI416562355	AAGGAAAGTGAGCAAAACAGCCGTTTGTCCACTCGCCAAAATAAAATATAAAAACTGTAA	ref|XM_395652.3	gi|110748933
CUST_1548_PI416562355	TATTTATGTAAAGTCGCGTATAAATGCGAGCGTGTATACGTATATGTGCTCCAATTTACA	ref|XM_392898.3	gi|110748934
CUST_1549_PI416562355	ATCAAGGATTGAGCTCTAATTACGAGTTGCCGGAAGACGACAGACATGGGATTCAACAGA	ref|XM_001120736.1	gi|110748936
CUST_1550_PI416562355	CCACGTTATTCTTCTCAGATATTGATATTGATACAATTGTCCCTGTGTTGTGTACATCGT	ref|XM_625252.2	gi|110748938
CUST_1551_PI416562355	GAGATGATCTTAAACAACATCTTGAAAACGGGGATTGTTGCAGCCATCAGTGAGTCTTCA	ref|XM_397542.3	gi|110748940
CUST_1552_PI416562355	GCTCCCATAGCATTTATTAAAGCTGCTATCTCATTGTTACATGGATATATTTCCTGTATC	ref|XM_394882.3	gi|110748942
CUST_1553_PI416562355	TAAAAACGAACGAAGCACTTCGACCAGGAAAGCCAAAGACTCACGACGACTTATTCGGAT	ref|XM_624148.2	gi|110748943
CUST_1554_PI416562355	ATACCCAAGCAATATTAATAGAAGTAACCAGTGCTTCATCCTATCAAATTTGCAGGAATG	ref|XM_394881.3	gi|110748944
CUST_1555_PI416562355	GAGGACCTGGGTCGGCTGAAAAAAGTTTTTTCATTAAAAGGAAATTTCCTCTGAAATAAA	ref|XM_394879.3	gi|110748946
CUST_1556_PI416562355	CATCGATGTTATATCTAATATTTTCATTGCAATCTAGGTCACCAAATACACTGTGGAGGG	ref|XM_623339.2	gi|110748948
CUST_1557_PI416562355	AGGTATTTCGTGAATTAATGAAGAGTATTCAAGCTGTAGAAGGACGACCACCTTCCCCGA	ref|XM_001121204.1	gi|110748952
CUST_1558_PI416562355	GAGAATACTTCCAAGCACGCTTGAAAGCCAATGTTTTATGAACTATTTTTCTATGTATGC	ref|XM_001121270.1	gi|110748956
CUST_1559_PI416562355	CTTGCCTCCCAAGCTGCACTAGGACAATTAGAAGTGGAAAACAGTGTGTGCACTAAATAA	ref|XM_001121298.1	gi|110748958
CUST_1560_PI416562355	ATAGTTTACGTGGACGTTGCGCAACATTTGGAATGGATACAAAATATGATCTCCTCGTAG	ref|XM_001121433.1	gi|110748960
CUST_1561_PI416562355	CGTACTGTCAAAACTGCTGCTACTAATGGCAGTGCAAATGTGCCTGGGAATGAGATTTAA	ref|XM_394225.3	gi|110748962
CUST_1562_PI416562355	TTTATGCGTATTACTATCACTCTGGCCGAGCCAAAAAATGGCTTATGGCGAGGAGGTTGA	ref|XM_001121499.1	gi|110748964
CUST_1563_PI416562355	TGGAGGTTCAACAATTGCAAAAGCAACTTTCAGATTCCCTTAAAGCACAATTATCTCAAA	ref|XM_001121555.1	gi|110748966
CUST_1564_PI416562355	CTTCTAGTTCAGAATCTATGGCATCTCCTGCTTTATCTAATTCTTTAGAACAAGTACAGA	ref|XM_624418.2	gi|110748968
CUST_1565_PI416562355	TACGTTGTACACAACAATTAAATCCAATGTATGGTCCACCACCAGAAATCTGAAGTTATT	ref|XM_624691.2	gi|110748970
CUST_1566_PI416562355	GCGCCAGAGTCAAGCCATTATCAAGAGCACAACATGTAAACAATTAACATAATAATCATT	ref|XM_624583.2	gi|110748971
CUST_1567_PI416562355	CAACTGCCTTTGAAAAGGAGAATCCTAATATACTTATGCTCAATGCTAATGGTACTGATG	ref|XM_395748.3	gi|110748972
CUST_1568_PI416562355	CCGTCTTTCCCAACGGGCTATCAGAACTATCCTTATTCACAAACGAATACAGAAAGTTAA	ref|XM_624670.2	gi|110748973
CUST_1569_PI416562355	TCGGGGTTACCACCTGGAGAACATGAATACGTTAATCCAATAATAGATATACAAAAGTCA	ref|XM_001121707.1	gi|110748975
CUST_1570_PI416562355	GGAAGCAGCTCATGCAGAGATCTTAAAATATTTTCAATCTGTAACTAATAACAGGTGGTT	ref|XM_624497.2	gi|110748977
CUST_1571_PI416562355	TGCCCCGAAGCTTGTAGAAAATATCGAATATCTCAAAGGAGGGAACAGAATTGTAGTTAG	ref|XM_001121731.1	gi|110748978
CUST_1572_PI416562355	ATAGAAGCAATTAACTCGCAAATAAAGCAGAACGGACCGTGCGAAACGATGAAGGCCAAG	ref|XM_001121881.1	gi|110748980
CUST_1573_PI416562355	CTTCAGGAGAATCACTAGACAAGTCACACCATAACAGCAAAGTTTGAAACTTCTATTTTG	ref|XM_395569.3	gi|110748982
CUST_1574_PI416562355	CGAGCAAGTTTAGGAAGAAATTATTTTTACACATTAGCAGCACATACAACATATTGGAGC	ref|XM_001119847.1	gi|110748985
CUST_1575_PI416562355	GAAGAACATTTGAAGAGGCGAAATCCAAACACACCAACTATAACATATGATATCAGTCAA	ref|XM_001119900.1	gi|110748987
CUST_1576_PI416562355	AGAGTACCCAACCAGTTACAAATCATGATTCATCAACAAACGGATTAATCGCATTTGCTA	ref|XM_623549.2	gi|110748989
CUST_1577_PI416562355	CTGCTGCTAGTTTTATTGGTAGTAAATGGGGCTTTCACAAATGGACCAATTCAAATAAAT	ref|XM_001120027.1	gi|110748990
CUST_1578_PI416562355	ATCATTGGAGAGAAGTTTGTAGCTCGCCGCAGAGGCAGATTGCTGATTGGCACAAATTAA	ref|XM_393448.3	gi|110748992
CUST_1579_PI416562355	GCATATTTTCGGTATATCGAATCATTTCTCGCCTAAATATCCTGTTTTCAATTTTGCAGC	ref|XM_001120149.1	gi|110748993
CUST_1580_PI416562355	TTATCAAAATCATAAGAAGTGCACGCATTCAGGTGAGAGCAACGAGAGTCTTCCACGAGG	ref|XM_001120266.1	gi|110748995
CUST_1581_PI416562355	CACCTGGGCTTTCATCACTTCAAGAAGAATTAACAGCCATAGTAGCTCAATTCTTAATAC	ref|XM_001120317.1	gi|110748998
CUST_1582_PI416562355	AGTGCTATACATCAAAAATTGATTGAGGAAGATGGAAATACGATTCTTCGTCGTTCAGTA	ref|XM_393026.3	gi|110749000
CUST_1583_PI416562355	CAGCATCATTTGACACAACTGTATCACGAAACGTAAAAGTTACTTCTAAAGAGGATATTG	ref|XM_396001.3	gi|110749001
CUST_1584_PI416562355	GGTTCGGCATACTGGGAATGAATTATTTAATAAACGATTACGGAAACTGGTACTATGTTT	ref|XM_001120425.1	gi|110749003
CUST_1585_PI416562355	CGTCATGTAATGATGCTTAGCTTTACTCCACCAAGAGAAGCTTTTCCAGATGAAGTAAAA	ref|XM_623093.2	gi|110749005
CUST_1586_PI416562355	CGTCATGTAATGATGCTTAGCTTTACTCCACCAAGAGAAGCTTTTCCAGATGAAGTAAAA	ref|XM_392875.3	gi|110749006
CUST_1587_PI416562355	CGTCATGTAATGATGCTTAGCTTTACTCCACCAAGAGAAGCTTTTCCAGATGAAGTAAAA	ref|XM_623159.2	gi|110749007
CUST_1588_PI416562355	TGTTGGGATAAAAGACACTACCGACGAATGGATTTTCTTATTGATGGCATGTACAATGAT	ref|XM_001120482.1	gi|110749008
CUST_1589_PI416562355	GTTAAATTGGCTATGGGGAAAAAGTACGCCAAAAGTGGTACATATGTGATGGAATACTAA	ref|XM_001120525.1	gi|110749010
CUST_1590_PI416562355	GATCACGAAGAAGTTGCATATACTACAAATAGTAACGGACCATCATTTTCTATGCATAGT	ref|XM_396281.3	gi|110749012
CUST_1591_PI416562355	ATTGCTGAAGCGGTAATTTACGTGCTAGAAACACCGGAAAGAGTGGAAGAAGTATCATAA	ref|XM_001120613.1	gi|110749014
CUST_1592_PI416562355	GCTAATACCACATCATGAGTCATTCATTCCGAAACTTGCAGTAGAAGTAAGTATTATATC	ref|XM_395915.3	gi|110749016
CUST_1593_PI416562355	CGCGAAGTAGTCGAATCACTTAACAAACAAAGATAATGAGAGCTTTGAACGATTGAATAA	ref|XM_397242.3	gi|110749018
CUST_1594_PI416562355	CCTGAAAGAACACTCATGATTGGTGATAATTGTAATACTGATATCCTTTTGGGAAAACGT	ref|XM_393558.3	gi|110749020
CUST_1595_PI416562355	GCGGTAAAAAACGGTCTTACTGTAACTATATTAGATACTCTGTTAATGGAGACTGTGAAT	ref|XM_393557.3	gi|110749021
CUST_1596_PI416562355	CTCAGGCGTAAAACGATAAAATTTACTCCAAATGATGTAACTGAAGTGTTGAATTTGCAG	ref|XM_001120936.1	gi|110749023
CUST_1597_PI416562355	CATCACAATGAAGCTGAATCATTACATGCTGTACAAAGAATGGATTGGGAATGGAAATTA	ref|XM_397458.3	gi|110749025
CUST_1598_PI416562355	GAACTCAGAGCTTTATGTGTATTTCACTTAAAATGACCAGAAAACAAAGGAGTACTGCAT	ref|XM_397457.3	gi|110749027
CUST_1599_PI416562355	CGCCATCATTTGTTCATATGGTCAGTATTCTCGCCGAAATTATTATATGAAGCTACATAT	ref|XM_001121027.1	gi|110749030
CUST_1600_PI416562355	CATTACGTTTGAAGGTATTGCAGAATTTTGTGCAGATTCCAAATATTTTTGCCACAAAGG	ref|XM_625025.2	gi|110749032
CUST_1601_PI416562355	GCTGATACCAAGAGAGATAATTATTCTACATTTATGTACGAAGCTCGAACATTTTACGCT	ref|XM_001121109.1	gi|110749033
CUST_1602_PI416562355	CCTAGCCTAGGTGTCAGTCAAGCCACAATCTTTTACTCCGTTGCAAAATTAATGAACTAA	ref|XM_393246.3	gi|110749035
CUST_1603_PI416562355	AATATGGGTCTCTGGAAAGGCTGTGTTCAAGGGATAACACCTGAATCTGAAAACTCCACG	ref|XM_001121178.1	gi|110749037
CUST_1604_PI416562355	CTACGCCATGATGTCCAAAAGAAATTTATCCTCGCTCGAGGAAAATATAAAATATAAGGA	ref|XM_001121205.1	gi|110749039
CUST_1605_PI416562355	AAGCCAAGATGGATTCAATTGATACACATTTTGATCAATAAGAAGGAGACAAGGGATTAG	ref|XM_001121238.1	gi|110749041
CUST_1606_PI416562355	AGGATGAATCTGAATAAGAAGAGGTCGAGAATTATCGCGTTGTTGATTGGAGAGGATTGA	ref|XM_001121271.1	gi|110749043
CUST_1607_PI416562355	GGAATTCGTTGCTTATAAGAATTTCCAAAATCGAGGGGGTTTTGTCAAGACTTTCTTAAA	ref|XM_001121299.1	gi|110749045
CUST_1608_PI416562355	GGATGTTGCCAGATTTAGGATATGGAAACATAGAGGAAATATGGGATTAGATGAACTTTT	ref|XM_396520.3	gi|110749047
CUST_1609_PI416562355	CAACATGCAAGAATTCTTGTAAGGGAATGTCTATTGGAAACAGAACATAATGCACGGCAA	ref|XM_001121398.1	gi|110749048
CUST_1610_PI416562355	GGCAGTCGTACTTCTATTGAAAAAATTAAGCGTGGTATTGTACATGCACGTATTTTAGTT	ref|XM_001121434.1	gi|110749050
CUST_1611_PI416562355	GTTACTCTGGATACAGATACCACCAGAGTGATGTTCAGTACATATGGAACAACTGTTTAA	ref|XM_393247.3	gi|110749052
CUST_1612_PI416562355	TTAGAAAATTCACCAGATATCTGTTCAGAAGTTGGAAGGACTATCTGCCGGGGAACGTGC	ref|XM_001121582.1	gi|110749053
CUST_1613_PI416562355	GACGAGCAAGGAAAATTCTTGTACCATTAATTAAGATTGTAAGATAGTAGCAACACACGA	ref|XM_001121651.1	gi|110749055
CUST_1614_PI416562355	AGTTGTCCAAGTCTGCAGTGGAGCGTTGATTATTCGAATTGTTGGGTTCAAAGTGGTTAG	ref|XR_015055.1	gi|110749059
CUST_1615_PI416562355	TATCAAGAAGTCCATACAACTCGTAGACACTCAAGCCCTCAAGCAATGGGACTTCAGACT	ref|XM_394223.3	gi|110749060
CUST_1616_PI416562355	TATGAGCTTGGTCGAGAAAGTTATCGCCTCTACTTGCGATATCGCTAATCCTTGCAACAG	ref|XM_001121934.1	gi|110749062
CUST_1617_PI416562355	GCGGAGAAGGCTGCCGATATGATTAAGGAGGATTGGGGAGAATTGATCGAAAACTTTTGA	ref|XM_624767.2	gi|110749064
CUST_1618_PI416562355	CAAGCACTGACCGGTGTAGATATTTCAAAAGTGTTAGGCAAGATACCAGGAGCAAAGTAA	ref|XM_001121998.1	gi|110749066
CUST_1619_PI416562355	GAAGGACAAAATCGAGCTGCTCTTTTTGAAAATACACCAAAGACAGAACTTAAACATCTT	ref|XM_623110.2	gi|110749069
CUST_1620_PI416562355	CGGCAAATAGCAAATGTTTGTGATCCAACAGAATTAGAACGTTTACAAACATTGATAGAG	ref|XM_397252.3	gi|110749070
CUST_1621_PI416562355	AATTTTAAAATCTGTGGCGCAAATGCCGATCGTGAACGCTCAGTATATCAACACAACCAC	ref|XM_001122023.1	gi|110749071
CUST_1622_PI416562355	GAAAGGAATTTCAGACACTCGAGAAATTGTCTGGTCAAATGTTGCAAAATATTTTGATGG	ref|XM_625247.2	gi|110749073
CUST_1623_PI416562355	GAGCAAACGCAACATACAAATCCTCAAAATAATGGTATTGTACAACCTAAAGTTCCTTGA	ref|XM_393244.3	gi|110749076
CUST_1624_PI416562355	AAGGGAAAACAGCAACTGATCTTTTTGGTGTTGAAGGAACATTCAAGAAACTCGATATTG	ref|XM_396507.3	gi|110749077
CUST_1625_PI416562355	AGGCCTCGAGTAAGTAATATTGCAATAGGTTAATTAAATTGCACTTAAGGCACCATTGTG	ref|XM_394216.3	gi|110749078
CUST_1626_PI416562355	CAGAAAGGGAAATACTTAGAGCGAAATTGTTTTCAGAGGATTGGGTGGATGCGGGAAATG	ref|XM_001122149.1	gi|110749079
CUST_1627_PI416562355	AAGATTGCGAACGATTTTTTCGGTGTCGAAGGAACCTTCAAGAAGCTCGAAATAGATTAA	ref|XM_001122165.1	gi|110749081
CUST_1628_PI416562355	GAACGATTAGCTTATGAAGCTACTTCTATAGTCAACGATGTAAATCTCGATCATGCGTAC	ref|XM_001122183.1	gi|110749083
CUST_1629_PI416562355	TGTCAGTTATGTGATAAACCATTTCCCAGTCTTGAAGATTTGCAAAAACATGTTGCAACT	ref|XM_396506.3	gi|110749085
CUST_1630_PI416562355	CGAAAAGATGGTAGAGTGGGTCTTTATCCTGCAAATTACGTAGAACTTGTGTCTCCGTAA	ref|XM_393243.3	gi|110749087
CUST_1631_PI416562355	CGGATACAAATATATAACCGAAAGAACAATGAAGAGAGACAAGACTAACGTTCGTTCCAT	ref|XM_394215.3	gi|110749088
CUST_1632_PI416562355	CATCTTTGGATCGGCAGAGATTCAAGAATGGAATTATTACGAAGAGAACGAAGAAAATTA	ref|XM_001122272.1	gi|110749090
CUST_1633_PI416562355	CCTATTTACGCATGACGGGGTAAGAGATGAGAATATCAAAGAAGAAAAATATCCGAATAT	ref|XM_001122287.1	gi|110749092
CUST_1634_PI416562355	ATCTTCGGTTCGGCAGAGATTCAAGAATGGAATTACTACGGGGTAGAAGCGGAAGAAAAT	ref|XM_001122304.1	gi|110749094
CUST_1635_PI416562355	CTCCAGTTGTATATTGGAGACCGGGATTAATAAGATATGAATTTAGCTCTCTGTTTCTTT	ref|XM_392146.3	gi|110749096
CUST_1636_PI416562355	ATAGACATGGGCTTCAGATTCAACCAGATAGAAGATTCGGAACCATCATTCGCTTGTTAA	ref|XM_001122317.1	gi|110749097
CUST_1637_PI416562355	AGCAAGTTTATAAAACAAGTCCGAGGAGTAAATTGGAGGAGACGGAATGGATCTGGGAGA	ref|XM_394212.3	gi|110749099
CUST_1638_PI416562355	GCCGATAAAATTTAGTAGACGAAGTCTCGTAACAACTAGCGAGAAAGGATTTTGGCTTAG	ref|XM_001122366.1	gi|110749101
CUST_1639_PI416562355	GCTGTTACGTGAAAAGGATACAATACTTATGCGACATTAGTTGTGTATTGTGTACTTGAA	ref|XM_625242.2	gi|110749103
CUST_1640_PI416562355	CGATACTTTACAAGAAAACGAATTTCTTGGAGGAATACGTTTACCACTTAGACGTTTTGA	ref|XM_396869.3	gi|110749104
CUST_1641_PI416562355	ATGCACAACGGTAGCTCATCTCTGGGTCACAGTTCACAGATGTTTAGTTTGAATCACGCA	ref|XM_001122398.1	gi|110749106
CUST_1642_PI416562355	GGAAAACCTGCATATATATAGGACATAGTTTTGGAGCTCATATTGGGACATATTTCAGTA	ref|XM_001122431.1	gi|110749108
CUST_1643_PI416562355	GACACTTACTAAGGACCAAATAATAGACCTTACAGGTTTTAAAGTTGGGCCTTCTTTAAA	ref|XM_397193.3	gi|110749110
CUST_1644_PI416562355	AGATAATCAGCTAATCACTTACCAACCTCACGAGGTGATCGAACACACGGACAACGTGAT	ref|XM_001122450.1	gi|110749112
CUST_1645_PI416562355	GCCGAACGATTACGACGAGCAGCAAATGCAATAAAAAATGAAGATCTCGTTACTAAAACA	ref|XM_001122463.1	gi|110749114
CUST_1646_PI416562355	CACACATTGGAACAGTGTTAATGATTAATGTTAATATTGTTCCCCGTGTAAATTTCCGCT	ref|XM_623633.2	gi|110749116
CUST_1647_PI416562355	AAGATCAGATACTTCAACTACAGCGTGACAAACTTCGAGGATATCATTCTGGAAGCGGCT	ref|XM_001119848.1	gi|110749120
CUST_1648_PI416562355	GCGGATTTGATTAAACAGGATTGGGGCATACAAGTATAAAGGGTTGTATTATATAGGATA	ref|XM_394210.3	gi|110749122
CUST_1649_PI416562355	CGTTGTTGAAATCTGTGAATGTCATTAAGAATCTCTTAAACACCAAGGTTCTGAAGAAGT	ref|XM_392145.3	gi|110749124
CUST_1650_PI416562355	TATCGGGATGACAATTCACGGAAGGTAAGTTTCTTCAAAATGAATTCAAAAACCTGGAAA	ref|XM_394209.3	gi|110749125
CUST_1651_PI416562355	TTTTACGAACCGTTTTGCAGTTGCTTGCCTCTGACTGATGATATTCTTCTCTCCAGCGAC	ref|XM_392144.3	gi|110749127
CUST_1652_PI416562355	AAGGGGATCGCTACCGTCAATGTAGCACGCAGGATAATTTAAACGAAATAAATTATTCAT	ref|XM_392143.3	gi|110749128
CUST_1653_PI416562355	AGCGTTCTCTCTAACGCTTTCCAAGCGTTATGTGTACAGTTTAGGAAAAATTTTCTAGGT	ref|XM_394208.3	gi|110749129
CUST_1654_PI416562355	ATGGATCAAGCGATCGCGTTCCTTGGAAAAGCAGGTTCTGCAATGCTAATCGAATTCAAC	ref|XR_015099.1	gi|110749136
CUST_1655_PI416562355	ATAATTCATAGTGCCAGTAGTGATCCAGATACAACAATAATACACGAGTCGACGTTGTAA	ref|XM_396802.3	gi|110749137
CUST_1656_PI416562355	TTCTGTGATCACAAATACTACCTCTCACCCGCAGGTAAAAGAAGAATCGGGCGAGGTAAA	ref|XM_393418.3	gi|110749139
CUST_1657_PI416562355	CATGATGCTGATGAATTAGCAGATCTTATCACGAAAGTTGGTGGTATAGTTGAAATTGTT	ref|XM_393417.3	gi|110749140
CUST_1658_PI416562355	TTGGAGGAACAGCAGTGGATCTTAGCACATTTGATAAAATATCACCCTTCTTACAAATAG	ref|XM_624116.2	gi|110749141
CUST_1659_PI416562355	CATGTCACATTGAGGTAATTTTGACTGAAAAAGAAGATTTTGTAGTGAAGAGTCCAGAAG	ref|XM_396914.3	gi|110749142
CUST_1660_PI416562355	GTATGTCGTACAATGGATTTACAACCGACTACTCCAACGCGTTTAGCGAATGTACAATCC	ref|XM_393416.3	gi|110749143
CUST_1661_PI416562355	CGTACTTTTGTATCTCTTGCCGTTAACTCGTACTCCAAATACGGACATCATATTTATAAA	ref|XM_393415.3	gi|110749144
CUST_1662_PI416562355	GAAAAAAGCTGGAAGAATTCCAGAACCTATACTAAGCACAATTACATCAGCAGTAAGTAT	ref|XM_001120737.1	gi|110749145
CUST_1663_PI416562355	CGGATGATAAACGGTGGTAAAGAAATCGAACAGTGTGTTGCTGTACTAAACAAAAATTTA	ref|XM_623341.2	gi|110749147
CUST_1664_PI416562355	CGGATGATAAACGGTGGTAAAGAAATCGAACAGTGTGTTGCTGTACTAAACAAAAATTTA	ref|XM_396912.3	gi|110749148
CUST_1665_PI416562355	ATTGAAGAGTCCGCGCAACGTGGTTCTGATGCATCAGAGCAATGCATAATTCAGTAATTC	ref|XM_396911.3	gi|110749149
CUST_1666_PI416562355	CTGGCCTACTTATGATTATTATCATTCGGCATTTTGAAAAAGCCGATTACTTTGACTCAT	ref|XM_393109.3	gi|110749152
CUST_1667_PI416562355	AATATAGTCTAGCACGTGCACAACAGTCATTCAAGTCTCTTGTACAAATACACGAAAAAA	ref|XM_393110.3	gi|110749153
CUST_1668_PI416562355	ACGGTTTCCGTCCACGTATTAAATGAATTGTGTAGAACGGATCTGTTTTATTTGTTCGTT	ref|XM_393111.3	gi|110749154
CUST_1669_PI416562355	ACATCCCTTACCCGACGTTCGTCTTGTATGCCAATCGAGTACATAATATGCTAGGTCCTA	ref|XM_001121063.1	gi|110749166
CUST_1670_PI416562355	TCAGCCGAATTTGCAATCTACACAGATTCCTACACAACAAGAAATTAATAAAGTACCAAC	ref|XM_392142.3	gi|110749168
CUST_1671_PI416562355	TCATCATGAAGGACATCAAGTGGCCCGAGCTCAAGGCCGCGGTCGAGTTCATGTACAAGG	ref|XM_001121146.1	gi|110749172
CUST_1672_PI416562355	GTCAAATTTCACAGAGAAGATCGAGAATACGGTAGGAAAACCATCACGGTCAAAAAAGAA	ref|XM_001121206.1	gi|110749174
CUST_1673_PI416562355	AATCTCTCCTCATTTGTTCTACCTCGTTATTCCGTATACTATATAGCAGAAGATAGACTT	ref|XM_394206.3	gi|110749176
CUST_1674_PI416562355	ACGGATATGTCGGTTTTGAAACCAATGAAGAACTGATGTAAGAACAAAATCGATATATCC	ref|XM_392139.3	gi|110749177
CUST_1675_PI416562355	TGATTGATACATGTGTAACGCGAATAATGCGTCTCAGTCGACCTCGAGCTTCCTGAAAGA	ref|XM_623673.2	gi|110749178
CUST_1676_PI416562355	ACGCCGACATTGTTGAGCCACGATAAAATGCGGGTGAATTTGGAATTGTACTCGGAGAAA	ref|XM_392138.3	gi|110749180
CUST_1677_PI416562355	AACACCCAGTGTGAACGAAGTTTAAAACCTGTCGAACGAAGACAAAAATACGTAGTTTAA	ref|XM_001121399.1	gi|110749183
CUST_1678_PI416562355	GCAGTTACGCTTTACGTCAAGTTACAACGAGTATACGGATCGAAAGCCATTTATTCGTAG	ref|XM_001121500.1	gi|110749185
CUST_1679_PI416562355	GAGTATTTCCTAAAATTCCCGATATTCTGTCGGATACAGGGACATTTTATCTATTGGTTA	ref|XR_014924.1	gi|110749187
CUST_1680_PI416562355	GAAGAATACAGCAAAGAGGAAAGCTTTATTGGATCACAGTTCTTCATATGGAAATACCTC	ref|XM_001121556.1	gi|110749188
CUST_1681_PI416562355	AAGAGTTCACATTTAAAGGCGCATCAGCGGATACACACAGGTGAAAAACCGTACCAGTGT	ref|XM_001121583.1	gi|110749190
CUST_1682_PI416562355	AGAATCAGCAATTCCTGAAGAAGAATTCGATGAAAAGAAAACTTGGAATTATGCTGCTAC	ref|XM_625253.2	gi|110749192
CUST_1683_PI416562355	CTGCAAATCCTCTTTTAATTTATCCAACACATTATACAGGTGAACAAGGGTATGTAAGTG	ref|XM_397154.3	gi|110749193
CUST_1684_PI416562355	TATCAAGAATATGGTCCCGGAATTTGTCGCTATAATCCCGTATTTCACAGTATGGTGTAA	ref|XM_393599.3	gi|110749194
CUST_1685_PI416562355	AGTGGAGATGTTGCAAATGCTCTGGAAGGATTAAATTTACTCTATGATAACAACGAACAA	ref|XM_393600.3	gi|110749195
CUST_1686_PI416562355	GAATGCTACTGTTACGGTAGATACAGAAACAGATACCATATCAACAAAAAAGGGAGATGA	ref|XM_001121810.1	gi|110749196
CUST_1687_PI416562355	CGACTGTGGCGAACAACATACTTCATTGCGAATGAATACTTTTCAAAAATTGATTAGTAG	ref|XM_624117.2	gi|110749198
CUST_1688_PI416562355	AATCTTTACACAAAACCATTGGAAAAAGTACGTGGTAAAGCACCTTGGGAGAATTGGTAA	ref|XM_397346.3	gi|110749200
CUST_1689_PI416562355	CAAAACCTAAAGCACGTCCAGAAGATATTGTAAATTTAGATCTCAAATCAACTCTACGAG	ref|XM_393249.3	gi|110749210
CUST_1690_PI416562355	TATTTCATATAGCATGGCGTGTTGAACCATGGGAAACAGAAAAAAGTGAAGAAGATATGG	ref|XM_624322.2	gi|110749211
CUST_1691_PI416562355	AAAGACAAAGTATTGGATATATGTATTCCAGCTTTATCTTCATCAAGAGTTCCACGGTAG	ref|XM_001119963.1	gi|110749213
CUST_1692_PI416562355	GACGCATTTATTACGAAACGCACTCGGTGGAACGGAATATGGTATAGATCATATTAAATT	ref|XM_396531.3	gi|110749215
CUST_1693_PI416562355	CGGTTATGTACGCACTTGCCTCATGTCTTGTTTAATTACCGATATTGCTATATGTAATAT	ref|XM_393250.3	gi|110749216
CUST_1694_PI416562355	CGTAACGGCACGGAGGAGACCAAACTTCTTGTTCTTGATTTTGATGTAGAGGTAGCATAA	ref|XM_396532.3	gi|110749218
CUST_1695_PI416562355	GAATTTGATGGTATAAAGTTTCAGCTTGTTTTAAAAGCATGGCATGTTTTGCGTGATCCT	ref|XM_001120150.1	gi|110749220
CUST_1696_PI416562355	TGGAGCAAACATGGAAAGACGTTGGCAATTTTCAGGTTTTAATGTATATCGTAATCACTG	ref|XM_393251.3	gi|110749222
CUST_1697_PI416562355	TGGATGGTACAAATGGTTGGATATGTTCTACAAAGGCAAAACTATGAAAACTATCCTCAC	ref|XM_624203.2	gi|110749223
CUST_1698_PI416562355	CTTCCATGGCCAGCAAATAAAATGCCAAAACTACCTTGTGATTGGTTATGTGAAACCTAG	ref|XM_395627.3	gi|110749224
CUST_1699_PI416562355	GGAAAAACGAAAACTTGAACATAAAGCTCCTACTAGAGAAAAGATATCAACCATTCCTAC	ref|XM_001120427.1	gi|110749226
CUST_1700_PI416562355	AGCGATCAAACCGATCCCTTTAATCGATCTCCTCTTACTATGGATATGGTAAAATCAAAT	ref|XM_393070.3	gi|110749228
CUST_1701_PI416562355	CAGGGGAATATGCAGGATTTGATGAAAATCAACCTACTGCAGAAAATGGTGGGAAAATAA	ref|XM_396130.3	gi|110749230
CUST_1702_PI416562355	CGCTCCATCGTTTCAAGAAAAGATTGTCACATATTCAAATGAATCTTTTTGCGACAAAAC	ref|XM_001120657.1	gi|110749231
CUST_1703_PI416562355	TTTTCCAGTTTAGAGGATGGAGAAGGAGTTGGAGCTGATAGAGAAGATGTATTTGCATAA	ref|XM_624011.2	gi|110749233
CUST_1704_PI416562355	GTAGGTTCAAATAATATGGAAGATACTGAAATGGCGGATATAGGTCCGCTTTTTAATTTC	ref|XM_624925.2	gi|110749236
CUST_1705_PI416562355	GTTCCAGAGCATGAACATCTTATGGTTTCAGATGATGAAGAACAATCTGAAATTACATTC	ref|XR_014901.1	gi|110749237
CUST_1706_PI416562355	GAAGAAGATAAAGCTCGACTCTTACTAGGTGCTAGACATCTACCGGGTGATGTGAAAAAA	ref|XM_624877.2	gi|110749238
CUST_1707_PI416562355	GGCAGTGCTGTAGAAACAAATGTTTTACAGAAAATTTGGATTGTACTGGACACAGAAATT	ref|XM_623796.2	gi|110749240
CUST_1708_PI416562355	TGGTGGTTTGCCTTGACATCAACACCTCTTAATGTATATTTTTTATATCTTGCGTGGAAG	ref|XM_392628.3	gi|110749242
CUST_1709_PI416562355	TTGGGTAACGTTTCGAAGAAAGGAATCAACTGAATCAAAATATTCTTCCCTTTCTGATGA	ref|XM_395030.3	gi|110749244
CUST_1710_PI416562355	CCAAGATACTGAATTGGCGTATGTAATGCAACGATATCGAGAAACACATGATATTTATCA	ref|XM_001120990.1	gi|110749246
CUST_1711_PI416562355	GAAGAGAGACCTAGTTTCGAGGAAATTCATCTATATCTCGAGAAATTAACCTTCGATTGA	ref|XM_001121028.1	gi|110749248
CUST_1712_PI416562355	GAAACGAAAGCGAGTGCCATTTTATTTAGTCTATCGCGTGTTAGTAACAAAGATTGTAAA	ref|XM_393548.3	gi|110749251
CUST_1713_PI416562355	TGGATGTCGATTGCTTCCTCAGAAATGTCCATACGCAGAAATACCGATTGTCGATCATGA	ref|XM_001121110.1	gi|110749253
CUST_1714_PI416562355	GGCGCTTCCTATGGAAGTTCTGGCAGCTTGTTCGTGCATAAGAAAAAATGTAAAACTATA	ref|XM_001121147.1	gi|110749255
CUST_1715_PI416562355	ATACCTTTACGAGCAGACGGTTGTCGGATAATACTCTGATGACACCGAAAATACGGGTAG	ref|XM_397198.3	gi|110749257
CUST_1716_PI416562355	ACTTTAAGACGAAGTCAACGAATAGCTGCTCAAAGAGCTAAACACGCAGCAGCGTGTTGA	ref|XM_001121239.1	gi|110749259
CUST_1717_PI416562355	GGTGATACCATTACAATTGCATGATGAATCAACAGTTTCTGCAATGCAATGAAAATTCGT	ref|XM_623177.2	gi|110749263
CUST_1718_PI416562355	GGTGATACCATTACAATTGCATGATGAATCAACAGTTTCTGCAATGCAATGAAAATTCGT	ref|XM_623112.2	gi|110749264
CUST_1719_PI416562355	TTGGACGAATACGAACAACATGTACTTGATCATTGCAAACGATTAAGAATATCACCATGA	ref|XM_001121331.1	gi|110749265
CUST_1720_PI416562355	GAAGACAGAGCAACCGCTCAATTAATTCTATCATCACCTTGGTTTAAGGTAACCAATTAA	ref|XM_001121366.1	gi|110749267
CUST_1721_PI416562355	AAGGAACTTACCAAAGATCCATTAAAAGATACAGAAGCGCTATATGCTAGAGAACCGTAG	ref|XR_015103.1	gi|110749269
CUST_1722_PI416562355	CAACACGGGCAGAGATTAAATTAAGAAGCAAACAAGCTGTAGAAGCTTATTTAAGATTAG	ref|XM_001121471.1	gi|110749270
CUST_1723_PI416562355	ACATACAAGTAACATGTTCTCCGGGATACGTAACGCCTTTGGAACCAGTAAGAAAGCCGA	ref|XM_392137.3	gi|110749272
CUST_1724_PI416562355	CCTGGGCAAGACATACGACTAAATGATGAAGAATTCTTTCCTAATAGTTTTTGTTACTGT	ref|XM_396475.3	gi|110749277
CUST_1725_PI416562355	TGAAATTCATGCTAAGTACATGCAAAGTCGTCGTGCTGGAACTCCACAATATGATTTGAT	ref|XM_624498.2	gi|110749278
CUST_1726_PI416562355	ATGAAACTGTGAAAGAAGTAAAGGTTGCATATACTTTTGATGCAGGACCAAATGCAACTT	ref|XM_001121619.1	gi|110749279
CUST_1727_PI416562355	GCAAAATTAACATCCGTTCTTTGCGATACGATTAATTTTCACCACAAGGACAAATAATCG	ref|XM_001120130.1	gi|110749281
CUST_1728_PI416562355	CCATTACCATTGGATGAGGAGGATGATGAAGATACTACTGTTTTTGATGCTAGTAATGTT	ref|XM_625274.2	gi|110749283
CUST_1729_PI416562355	CAAAGTGAGCTCAAACTTGGAAGAATAGACAAGATATTTCCTGTATTATGTGAAAATGGG	ref|XM_624473.2	gi|110749284
CUST_1730_PI416562355	CCATTGGTCCTTCGCGACCAAAAAACTACGGATGTAACATCAAATGGTGGACATGTATAA	ref|XM_001121790.1	gi|110749286
CUST_1731_PI416562355	TAAATCAAAAGATGGAAGGCTCAGATTAGCTTCTGTTATTGTACATGGTGTTCAAAACGG	ref|XM_624419.2	gi|110749289
CUST_1732_PI416562355	TGTGTATGCGTGTATCTGAGCGTGCTTGCATACGCTTGAATGAAAGAATGCGATAGTGAC	ref|XM_001121830.1	gi|110749291
CUST_1733_PI416562355	TGTACGTGGATTATGGAAGTCAGGCGCCGAAATAATCGAAGGAAGCATGTTAGAATCTAC	ref|XM_394202.3	gi|110749293
CUST_1734_PI416562355	CAAGGAAACGTACACCGACATCCTCGACGTCGAATCAAACGCAGAGAGATACAGATAAAT	ref|XM_394201.2	gi|110749295
CUST_1735_PI416562355	GTATCCTCATGCAGGAAAATTATTTCCAGAAGATTTCAGATTTGCAACACCTATTGATCA	ref|XM_395432.3	gi|110749299
CUST_1736_PI416562355	CTTGAATTAGAAGAAGTACCAGCAGGTACATACCATATTATTCCATCAACATATGTCCCT	ref|XM_001121978.1	gi|110749300
CUST_1737_PI416562355	ATTCCGGGACAACTTGCATCAGCTAGTGATGATGGTTTAGTGAAAATTTGGTTGTCATAA	ref|XM_395314.3	gi|110749302
CUST_1738_PI416562355	ATCTTACAGGAGAAATGTTGCACCATGATGTTCTTGATGCAATACATAAAGGAACTAATG	ref|XM_623808.2	gi|110749304
CUST_1739_PI416562355	GTAACGCTAATACAAAGACTATCCTCGTACATGTACTTAATGGGTATACTTTTACACCAT	ref|XM_001122068.1	gi|110749306
CUST_1740_PI416562355	CTGAAGAGGAAGCAAGGAAAGCGATTACAGATCGTATTCAAACAGAACTTTTAAAATTGA	ref|XM_623342.2	gi|110749310
CUST_1741_PI416562355	GAAGAGGAAGCAAGGAAAGCGATTACAGATCGTATTCAAACAGAACTTTTAAAGTATTGT	ref|XM_623293.2	gi|110749312
CUST_1742_PI416562355	CTGCTCTGCTTGGAAGTATTTGTAATTTCAATAAAACTAGTCTTCGTAAAGTTGCCAATG	ref|XM_392133.3	gi|110749313
CUST_1743_PI416562355	TATAACACTTGCAGAGTTAAAGGATCTCCTTCTCCAGCAGATCCAGATACATTGGACTAA	ref|XM_392132.3	gi|110749314
CUST_1744_PI416562355	ATGGCTGGTCTATATTATAATCCTTCACAACGTCAAACAGAATTCACATCTGTGTGATTA	ref|XM_396068.3	gi|110749315
CUST_1745_PI416562355	ATGTCCATACTCAAACGTATATTCAAACTCAACCAGCCCTATCCTGGTATTATTCCCGTA	ref|XM_393231.3	gi|110749316
CUST_1746_PI416562355	GGTTAGATCAACAAACAACTTTGCTTAGTCAAAAAATACAGCAGATCGAACAGATGCATA	ref|XM_393232.3	gi|110749318
CUST_1747_PI416562355	GAGTCCGAGATGTGACAGAAAAATGCAACTGTCGATTTGTCTGGTGTTGTCACGTGAAGT	ref|XM_624748.2	gi|110749320
CUST_1748_PI416562355	GGTTGGGGTATTGAGCAATTTGGCATATTTTGCCTTTTGTTACATATAACATCGCTTATT	ref|XM_001122288.1	gi|110749325
CUST_1749_PI416562355	GAGGCTACATACCTAATTTAATGGGAATAATTCCATATGCTGGTATTGATTTGGCTGTAT	ref|XR_015068.1	gi|110749327
CUST_1750_PI416562355	CACAATGGAGAATTATATTGGATCTTAGATGAAGCTGCTGCAAAATTCTTAGGAACAGCC	ref|XM_624170.2	gi|110749329
CUST_1751_PI416562355	TTGAGAGAAAATCCTCCGATTCCAGTGACATCTAGTCATTGGCAAATAGATGATATATAA	ref|XM_396091.3	gi|110749330
CUST_1752_PI416562355	AAGCACGTTTAAAAGAGCTTGGTTTTTATCGTATTCTACAACAATTACGTCATAGCAAGG	ref|XM_001122388.1	gi|110749331
CUST_1753_PI416562355	ATTGGATCCTTTGGCTAACAATCCAATGGAAAATCTTTCTAGTGATAGTAATGCATCTGC	ref|XM_392866.3	gi|110749333
CUST_1754_PI416562355	GAAAAAGCAATAGATGTAGCTATGGATCGTACTGCCATGTGGACAGGACAATGGCATCCA	ref|XM_001122415.1	gi|110749335
CUST_1755_PI416562355	TGGTCTCCAGCTTTGAGTGTACAAAGCATTTGTTTAAGTATTGTATCAATGTTGAGTAGT	ref|XM_392626.3	gi|110749337
CUST_1756_PI416562355	CAGTACAAACAGATGGACAATCTACATCTGAACATCAAGGCGAAGAAATCAAATTATTTG	ref|XM_001122443.1	gi|110749338
CUST_1757_PI416562355	AAGCAGTGTGCTAGCATCTTTCTATATGGTGTTTAGAATTGATCAACAAATGGAACATCT	ref|XM_393350.3	gi|110749340
CUST_1758_PI416562355	ATTTCGTACAGCGCCGATCGAAATGAAATTTTTTGTGGGTTTCAAAGGATGGACGTGAAG	ref|XM_001122464.1	gi|110749342
CUST_1759_PI416562355	TTTACATACATGTCCAGGCTGTGCTACTAATCCTGATACATATCAAAAATCCACAGATAG	ref|XM_394997.3	gi|110749345
CUST_1760_PI416562355	GTGGTCACAAGCTTATAAGAATTCGAGACAGAGTAGCTAACAAATTGGAAGAAGTATATT	ref|XM_001122501.1	gi|110749346
CUST_1761_PI416562355	TGGCTCTCCAATCAGCTCAAAAATGCCAATCGCTAATTGGAACGTTATTTTGTCAACATT	ref|XM_392990.3	gi|110749348
CUST_1762_PI416562355	CGTCTATTGTGTAAACTGTTACCCACATGGACTAGCATACATAATGTACGAAAAATAGAT	ref|XM_393349.3	gi|110749349
CUST_1763_PI416562355	GTCTATTGGTATAGTCTGTCATTATTGGTATAAATATTTAGATGCTAAGTTGCCAGGTCG	ref|XM_001122520.1	gi|110749351
CUST_1764_PI416562355	TTGGAGACTAGTGGCTCGCAACTTATTATTATTTATTGCAGTTCTTGTACCAATTGGCAT	ref|XM_395026.3	gi|110749353
CUST_1765_PI416562355	CCTCATGATTCTAAAGAACTTACATGGGGTCTTTTAGCTACCATGAGTAATCATGTTTGG	ref|XM_001122543.1	gi|110749354
CUST_1766_PI416562355	TACGGGGGTAAGGATTATGTTCCAAAAGCTGGAGCAAATAAGGGTGAAAGAAAGCAACAA	ref|XM_623800.2	gi|110749356
CUST_1767_PI416562355	CAGACGTTAATAGAAGAACTCAAATCATTAAAACAACTATGCGAACCGAAAACTGACTGA	ref|XM_623389.2	gi|110749360
CUST_1768_PI416562355	CAGACGTTAATAGAAGAACTCAAATCATTAAAACAACTATGCGAACCGAAAACTGACTGA	ref|XM_623113.2	gi|110749362
CUST_1769_PI416562355	TTAATAGAAGAACTCAAATCATTAAAACAACTATGCGAACCGAAAACTGACTGAGGTTGG	ref|XM_623042.2	gi|110749364
CUST_1770_PI416562355	CAGACGTTAATAGAAGAACTCAAATCATTAAAACAACTATGCGAACCGAAAACTGACTGA	ref|XM_623343.2	gi|110749366
CUST_1771_PI416562355	ATTGAAGCTGAAATGATAAAACGAAAATATGCTGACCAAGTTAGGATCGTAACCAGATTC	ref|XM_393144.3	gi|110749367
CUST_1772_PI416562355	TTACTCTTGCCCGATGGAAATCTGATGATGACGGAAGTGACGGAAGAACAATATGCTGCA	ref|XM_392619.3	gi|110749369
CUST_1773_PI416562355	GGGAGTCAATTGGTAACAAGCAAAATTCAGATTCAGAAGGAAAACTTAGAGAGATTGTTT	ref|XM_393520.3	gi|110749371
CUST_1774_PI416562355	GTCTGGACGAGGGTTTGAAATACGCATCGGAATCGAAATTATAAAGAAAAATGGAAATCA	ref|XM_397119.3	gi|110749373
CUST_1775_PI416562355	GGGTTATACTTTCAAAGATCCTAACAGTAATGATGCACACATTGTTTTGTGGGAAATGAA	ref|XM_397118.3	gi|110749374
CUST_1776_PI416562355	GATTGATAGCGAACGTCTTACGTTGAGTGGAGACTTAGATAATATGGAAAATTCTATTAC	ref|XM_624094.2	gi|110749377
CUST_1777_PI416562355	GATGCACCAACATCTACATTGGGATTTACAGAAAATACACATAACAGTATGGAAGTGATG	ref|XM_624813.2	gi|110749381
CUST_1778_PI416562355	CCTCTGGCGGCTAATGGTCTAAACAATTTCGAAGAAACTGGAAAAATTTTATCTTTACTC	ref|XM_001122688.1	gi|110749382
CUST_1779_PI416562355	TACGAGGAGGTACACCAGCATTTTTGATATTTGTAAAATCTAGTGAAGCAGAAAAACGAT	ref|XM_624118.2	gi|110749385
CUST_1780_PI416562355	GATCGATTAGCAGAAAGCAGATTCTACTGCAATAATTCTACTATTCGAGAAATGACAAGT	ref|XM_001120028.1	gi|110749386
CUST_1781_PI416562355	GGGAAAAAGCACAAAAATGTATGGGTCGTAGCCAATTCATACATTCGTCATAAGATATAA	ref|XM_397439.3	gi|110749388
CUST_1782_PI416562355	GCTGTAGTTCAAAGTCCTGATGGAAGAAAAATGGTATCAGCGCAAACATTGAAAGAAAAA	ref|XM_001120151.1	gi|110749390
CUST_1783_PI416562355	CCTTTTGAAAAAGCTCCGGACGATCAACTAGCAATTTGCTCGTTGAAAATGATCACTTAA	ref|XM_392634.3	gi|110749392
CUST_1784_PI416562355	CAACGGCCAAAGCAACTTTAATGAACACTTAACGAATTGAATTCTTTTAGGATCACGATA	ref|XM_397545.3	gi|110749394
CUST_1785_PI416562355	CGAGATACGTTCTTTGTACTTCTTAACGTGAGTAGGATTATGATTTATTTGCATAGTGCT	ref|XM_001120367.1	gi|110749395
CUST_1786_PI416562355	CACATTCTTCTGCGTATGATTGTTTTAAAATGGCTCTCTGTTCGAGTTTCTTTTCATTGA	ref|XM_623427.2	gi|110749397
CUST_1787_PI416562355	CACATTCTTCTGCGTATGATTGTTTTAAAATGGCTCTCTGTTCGAGTTTCTTTTCATTGA	ref|XM_623466.2	gi|110749398
CUST_1788_PI416562355	CGGTCATTAGCGGAAATATTGTTAGGAAAAAACAGGAAAGTTACGTTTGAAGGAATGGAT	ref|XM_397040.3	gi|110749399
CUST_1789_PI416562355	GCAGAATGCTTCTGGGACATGTAGATTTAATTGAAAAACTCTTGAATTATGCACCATTAG	ref|XM_001119937.1	gi|110749401
CUST_1790_PI416562355	GCCGTAAAGCAAAATCGATACTAAATTGGGGTCGTTTGGAGTATTTAAAAAATGTTGGAT	ref|XM_001120526.1	gi|110749403
CUST_1791_PI416562355	GGCATTATGGCTTTAGTATTTGGATCTCGTAGTGCACTAATACAAATCGCTAATTTATAC	ref|XM_396451.3	gi|110749405
CUST_1792_PI416562355	GATCCAAAGCCATATGGAACTGCACCACAAACACAAGAATATATGGAGATGCAAAAACGA	ref|XM_001120571.1	gi|110749406
CUST_1793_PI416562355	CGACAATGTTTGGAAACCTCATTTGGAGAGTTGGTACAATCTGCGAAAGAAACTGTTTAG	ref|XM_623550.2	gi|110749408
CUST_1794_PI416562355	GTGGGGAAGATGGTTATGTTCGTATTAATACATTTGACCAATCTTACTTTGACTTCCATT	ref|XM_392780.3	gi|110749409
CUST_1795_PI416562355	GAGAAACCTGTTGTAGTTGTATTAAATTCTGAACATTTAACTGCAAAACAAGCAGAGGCA	ref|XM_624420.2	gi|110749410
CUST_1796_PI416562355	GCATATTATGCTTAAGACGCAATTACAACCTACAACTAAACCTACAACTCTTGGCAAAAA	ref|XM_393215.3	gi|110749412
CUST_1797_PI416562355	CAACCCGATCCTGAAAATGTTTATAAAATGAAAGATGGTGTTGAAGTTCCATATGGTGTT	ref|XM_624474.2	gi|110749414
CUST_1798_PI416562355	GAAGAAGGACGACAAATTATTGTTAATTCAGAATCAGGACAAGAATATGTTCCTTGTGCT	ref|XM_397552.3	gi|110749416
CUST_1799_PI416562355	CCACAACAGCGATTATAAACCATACCATTATGGGTTATAGCCTGTTAAGTACTTTGTATT	ref|XM_624545.2	gi|110749419
CUST_1800_PI416562355	ACGAGATACCGCAGCAGCAGCAGCAACAACCACATGGTAAAGATATTGAAGCTGAAAAAA	ref|XM_001121064.1	gi|110749421
CUST_1801_PI416562355	ATGCCCATAACGAGCGACTGTAACGAGATTTCTTATGCGAATTATTTCAGTCTTTTCTAA	ref|XM_624514.2	gi|110749423
CUST_1802_PI416562355	ATCAGTTGTCGTATCAATCGAAATACGCTATGCACAAGTTCAAGGGCAATCCATTGAACG	ref|XM_624626.2	gi|110749425
CUST_1803_PI416562355	TGGTCATGGAGGTGGCTTTGGAGGTAAAAGTGGCCACGGTGATGTAATAATATCAAGTTC	ref|XM_001121179.1	gi|110749430
CUST_1804_PI416562355	CATGACACGTGAAGAAGGAGATGGTGAAGGTGCAAAAGAAGTTAATTCTGAAAGTAACTG	ref|XM_396685.3	gi|110749432
CUST_1805_PI416562355	ATGGATCAACATTCTAGAATGGATCAAGCTTGTGACATTCACCATGAGATATAGGTTAAT	ref|XM_393236.3	gi|110749434
CUST_1806_PI416562355	TGCGACCTGAAGTGCAAATTTCCGAGATAACTATTCAACACAGAGACGAAGTTTATTCAT	ref|XM_001120131.1	gi|110749438
CUST_1807_PI416562355	CATGCAACAACCACCGTATAATCCATTTTACAAATCGAACGAGAAAGTCATTGACGAAAT	ref|XM_001121620.1	gi|110749440
CUST_1808_PI416562355	AATAAGAGGGGAATCGATGATGGGCGAGATGATCGATGAGGAATGGCCATTTCTGTTAGT	ref|XM_001121679.1	gi|110749443
CUST_1809_PI416562355	TTCGCGATCGAGCTGTTCAACGAACTGTATGTCTATCTTACACAAACTTTGATCACTTAA	ref|XM_001119849.1	gi|110749447
CUST_1810_PI416562355	CAACAGAATAATCGTTGTCCATTATGCCAGCAAGAATGGTCCATTCAACGAATGGGAAAA	ref|XM_001119874.1	gi|110749456
CUST_1811_PI416562355	GATTGCGAGCTTGTAACTAATACCACCGGCAGGAGAGTTCTTGATCTGAACATAAAGTAA	ref|XM_624065.2	gi|110749458
CUST_1812_PI416562355	GTATTTTACCTAAAGAATATGGAGGAGAAATTCCACTCTCTGAGATGATTGCCAATTTCA	ref|XM_624092.2	gi|110749459
CUST_1813_PI416562355	GACCTGACATTTGATAATGTAATTCTCAGATGATTCTTTAGACATCATGGTATATGGCTG	ref|XM_001120267.1	gi|110749460
CUST_1814_PI416562355	TTAGTTGGAACTGGTTTGCTAGGAAGAGAACTTTCAACAGAACTTATAAGCTCGGCATAA	ref|XM_395654.3	gi|110749462
CUST_1815_PI416562355	AAATGCGGGAGATATACAAATCTGGAACTTCTATTAACTGATGCCAATCCTTCTCGATAG	ref|XM_395317.3	gi|110749464
CUST_1816_PI416562355	GTACAGTCTGCCAATTAAGCGATTAGACATGAATATTACTTAACGCGTGAATTGTTTAAC	ref|XR_015100.1	gi|110749466
CUST_1817_PI416562355	ATTCTGCAGATTACACGATGCTGATAAGAGTGCTAGGTATGCAGCTAGAGCTTACGACCT	ref|XM_001120483.1	gi|110749467
CUST_1818_PI416562355	AATACATAACGGAAAAGCTGAGACAATTTTCAGATCCTTTAGCAAGATTTCAACCCATCA	ref|XM_001120527.1	gi|110749469
CUST_1819_PI416562355	GGCACTTCAATTGGCTTCAAAAATATTGCTAGCAAGATAGCAAATGAGCTCAAGCTGTGA	ref|XM_394194.3	gi|110749473
CUST_1820_PI416562355	CTCACAGAAAAATTATTTCTGATTTACAGGCGAACATCGCCGATCGTTTTGCAGTTATCG	ref|XM_392131.3	gi|110749475
CUST_1821_PI416562355	GTGAGAAGAAAATTATTTCTGATTTACAGGCGAACATCGCCGATCGTTTTGCAGTTATCG	ref|XM_623178.2	gi|110749476
CUST_1822_PI416562355	ATCAAGCATTTAAATGGCTTCCACTTCAAGAAGCTTGCTCCATAGCAAAATATCAAGATA	ref|XM_001120572.1	gi|110749477
CUST_1823_PI416562355	GGTTACGCGGCCTACCGTTACTTCAAAGTGAAGAAAGTCAAGTATGACACTATGGAATAA	ref|XM_001120658.1	gi|110749479
CUST_1824_PI416562355	AACTATACACCGGACCAGATATCTTGTATGTGCAAGGCGTTATCGCAGAGGCAGGATATT	ref|XM_001120698.1	gi|110749481
CUST_1825_PI416562355	TGCAGCCCTTTCTGATGCAGCGAATTCTGCTCTTTTTGTTAAAATTCTTATTGTAGAAAT	ref|XM_392599.3	gi|110749489
CUST_1826_PI416562355	CTAAAAGCATTAACACAAGCTGGTCATATTATTAGTGAAATTCGAGAAACGCATATGTGG	ref|XM_394947.3	gi|110749490
CUST_1827_PI416562355	TCGAGAAGTGGACGAGGGAATTTGTACAATTAATGGTGCACTGGGAGTAAAGAAAGAATA	ref|XM_001121148.1	gi|110749492
CUST_1828_PI416562355	AATAATGATGTGCATGATACACCATCACCAGAGAACATTTTACCTCATTTACCTCCTTAG	ref|XM_392600.3	gi|110749494
CUST_1829_PI416562355	GCTGGTGGTTTTGGACCAGTAATAAAAAATGGATATGGAATTGGATACATGATACAAGAT	ref|XM_394948.3	gi|110749496
CUST_1830_PI416562355	ATGCATGAAGGCCATTATGAACAGCCTCTTCTTCAATTACTTGAGCATATACAGTTTATT	ref|XM_001121272.1	gi|110749499
CUST_1831_PI416562355	CATGCAACTAATGAGTTAAAAGGATTTGATCGTAAAGGCAAAAGTGTTAAACCGAAGAGT	ref|XM_623279.2	gi|110749504
CUST_1832_PI416562355	AGACAACACTAATGGAATTGCTAGTTGCAATGAAGCTAGTTGTTATGCCGGAGACCCCCA	ref|XM_393401.3	gi|110749505
CUST_1833_PI416562355	AGACAACACTAATGGAATTGCTAGTTGCAATGAAGCTAGTTGTTATGCCGGAGACCCCCA	ref|XM_623222.2	gi|110749507
CUST_1834_PI416562355	GACGACAAATGGGGGGAAATCCAAATGATCCAGATCCACCTCAACAAAATTAAAAACTAA	ref|XM_393400.3	gi|110749508
CUST_1835_PI416562355	GAAGAAATATTGGATGGATCACCTAATTATCCTATACCAAACCGTCCACCACCACCACTA	ref|XM_395173.3	gi|110749509
CUST_1836_PI416562355	CATGCAGAAACAACAAATCGTGGAGATTTAGAAAATCAAATGGATATTGCTGAAAAGCGT	ref|XM_624640.2	gi|110749510
CUST_1837_PI416562355	GGAGAAGGTTACGACGATGAAGACGATAATTTAGACGATGGACCTATTTATTAAGATATG	ref|XM_001121472.1	gi|110749512
CUST_1838_PI416562355	TCTAGAGGATCCAAGTTTCGAATATGAGAGGAAAAAAGAAGGTAGTCAGCCAGTCACAAC	ref|XM_624619.2	gi|110749514
CUST_1839_PI416562355	ACAAGCAAGCAAACATTTCCATTCGTACACGCGCAACACGAACATTCACACGAGTGAAAG	ref|XM_001121534.1	gi|110749516
CUST_1840_PI416562355	TACTTGCTTGTTCATTCACTGCCCATACTACGATTATTGTTCAAACTCGAAATCAGCGTG	ref|XM_624598.2	gi|110749519
CUST_1841_PI416562355	ACGAGGTAAAAGATGTGCTTTGGCATTATGGTTCACTCAAAATGAGATATACTTGGAATA	ref|XM_001121621.1	gi|110749521
CUST_1842_PI416562355	CCTAGACAGGAAATCATTATTTACCTGAAAAGACAGGAATATGAATTGAGTCTCTTGCAT	ref|XM_392717.3	gi|110749523
CUST_1843_PI416562355	GTGGATACGAAAGCAATATGGATGGTTCGGAAGTGCAATTGCAATAGATAGAATAAATGG	ref|XM_001121708.1	gi|110749525
CUST_1844_PI416562355	GGATATTCAAGGAGAATCATCTTTAGAAGCTATTTTAAAATATGCTACTGAAGTGAGCGC	ref|XM_001121732.1	gi|110749527
CUST_1845_PI416562355	CGTGTTCCAAGTACGCTTAGACTACCGGCTAATATACCTAAACCATCCGAGGAATATGTT	ref|XM_393497.3	gi|110749529
CUST_1846_PI416562355	AATCAGGAGGAAGAGGAGCGAACTATACCAAAAACTGGTTTTGAATTTCTTGATAATTGG	ref|XM_624412.2	gi|110749531
CUST_1847_PI416562355	CACAAAAACAAAATATCTCCATATGAGTAGAACTTCTTCGGAAATTGAACTCATGCACGA	ref|XR_014899.1	gi|110749532
CUST_1848_PI416562355	GCGCTTGGTGCTACATCTATTCTAAGTCTGGGCCCTCTAAAGCATTTGTCAAACAGATAG	ref|XM_392803.3	gi|110749534
CUST_1849_PI416562355	ACCGATCGAACGAAGTAATGCACCAGCTATTAAGGCAGCATAATTTGTAAATAATATCGT	ref|XM_395659.3	gi|110749536
CUST_1850_PI416562355	CAGTGACACAACAAGGTCCATCATTAGATGAGATAGTTTTGGATGTAGATTCAACAATAT	ref|XM_624361.2	gi|110749537
CUST_1851_PI416562355	GCTACAGGGTTTGTGCAAGTATTCGATCAGATCATAGAATTAAGGTGTTTAACAAAACAT	ref|XM_001121952.1	gi|110749538
CUST_1852_PI416562355	TGTACAGAGTGGAAAAGGAAGTGGTAGTAGTGGTAAAGGTCGTGGTAAACCACTGCAATC	ref|XM_395583.3	gi|110749540
CUST_1853_PI416562355	CCTCAGGATCAAGATGAACAACCATTTTCAGAAAGCGAAGAAAATCGAGGTCCATCGTAA	ref|XM_395658.3	gi|110749542
CUST_1854_PI416562355	GTGGAACGCCATGGTCCAAATGTGGCTCCCAGTAATTTGAAAAATCATCTTGAAAAATAT	ref|XM_623092.2	gi|110749544
CUST_1855_PI416562355	GAAATGCACTTTATGGCCTGCTTCGTGGAGGCTTTAATGGACTATATTGCTTGCACATAA	ref|XM_001122069.1	gi|110749545
CUST_1856_PI416562355	CTTCTTCGACCTGGTCGATTCGATAAATTATTATACAATAACATTCCTTTGGTATGATCG	ref|XM_001122091.1	gi|110749547
CUST_1857_PI416562355	GCCCATGCAGCAGTAGAATGTTGTCATCAAGTATCACTTAATGCAAAATATCAACAAATA	ref|XM_001120845.1	gi|110749549
CUST_1858_PI416562355	GCTACGAAATCGTCTTGACCAGGATTAAATACCGAAGAATCATAACCGATTCTATATATA	ref|XM_395448.3	gi|110749552
CUST_1859_PI416562355	AGTTTTCGTTTTAGCTGCTGGTGCTTTAGTCGTCTTTTTACTCTTTGACATAGTTTTAGA	ref|XM_392782.3	gi|110749553
CUST_1860_PI416562355	CCTGGAACAATATCTACATTAGGAATTGGACCAGGTCCAAAACAATTAATAGATAACCTT	ref|XM_001122150.1	gi|110749555
CUST_1861_PI416562355	CTGCCCTTTTTAGGGCGACAAAGATTTAATACATAGGAATCTCTCGTTCTTCATATTTTG	ref|XM_001120889.1	gi|110749557
CUST_1862_PI416562355	AAGCACCAGCAGCTAAAACGAAAACTCCTAAACCCAAAAAATCAATAGGCCACAAATTTA	ref|XM_001122184.1	gi|110749559
CUST_1863_PI416562355	GGTGGTGTACTCCCAAATATACAAGCTGTACTTTTACCAAAGAAGACAGAAAAGAAAGCT	ref|XM_001120934.1	gi|110749561
CUST_1864_PI416562355	GAACTTGCTAAACATGCAGTTAGTGAAGGTACAAAGGCAGTTACTAAATATACAAGTGTA	ref|XM_001122218.1	gi|110749563
CUST_1865_PI416562355	GCAATGGATGTAGTTTATGCATTAAAACGCCAAGGCAGAACATTATATGGTTTCGGCGGA	ref|XM_001120988.1	gi|110749565
CUST_1866_PI416562355	AGAGTTACTATTATGCCAAAAGATATACAACTAGCACGTAGAATTCGTGGAGAAAGAGCT	ref|XM_001121026.1	gi|110749567
CUST_1867_PI416562355	TATAGAAAACGAACCTGTGAGCAATAATATACTTAAAGAAGAAGCTATAGATGCGAGCTG	ref|XM_623505.2	gi|110749574
CUST_1868_PI416562355	ATGCGAATGAACATGCCTGCAGAATATCGGATTATAATAACTCAAGTTTTAGGAGAATTG	ref|XM_623551.2	gi|110749576
CUST_1869_PI416562355	CACCTAAAGGGGTCAAATCTGCTGTATTAAATTCACGCAGTTTGACAAAAATTACTTTAG	ref|XM_623600.2	gi|110749578
CUST_1870_PI416562355	TTCGACGCCGGTGAGCACAGTCAAGATACAGATATTGATGTATTTACATGTGAAAAATGA	ref|XM_001119964.1	gi|110749579
CUST_1871_PI416562355	GTGTTCACTAGGGTCTCCAGTTTTATTGATTGGATCGAAGAAGTTACCAACATTCGTTTG	ref|XM_001120029.1	gi|110749581
CUST_1872_PI416562355	TTTTTAGAGAACGTTCAAGATCTTGGAATCCTGAAGAAACGACCCTTGCCGAGCATGGAC	ref|XM_001120087.1	gi|110749583
CUST_1873_PI416562355	TTTCTCAAAATCAGGTGTACGAGTTGGAGCAACGATTCAAGCAGCAACGATACTTGAGCG	ref|XM_001120208.1	gi|110749585
CUST_1874_PI416562355	ATTCCACTCCTCTACAAAAATATCCAACGATCGAATACAGATCGAGATACCTGTCCACGT	ref|XM_001120268.1	gi|110749587
CUST_1875_PI416562355	TGAAAATTTGGTTCCAGAACAGGCGGGCGAAGGCGAAGCGTCTCCAAGAGGCGGAAATCG	ref|XM_001120318.1	gi|110749589
CUST_1876_PI416562355	CGCCCATGCGATTGATAAGTAGTCTGTACACCTATTTTGTACATATACGATACAATAAAA	ref|XM_394187.3	gi|110749591
CUST_1877_PI416562355	GGTGGTACAAAGAAATGCACGATTAGTTCATGAAAATGCGACACTTAAGGTACAAATACA	ref|XM_001120428.1	gi|110749593
CUST_1878_PI416562355	CTGGAGGATTACATGTACGACATAATTTTCAAACTGGAGTAACAGAAGCTAAATTAATGG	ref|XM_001120484.1	gi|110749595
CUST_1879_PI416562355	CCAGCAGCACAAAAAGTGTGGATTGATCACGGAGGAGTAGAAATATTTGGAAAAATTTTA	ref|XM_001120528.1	gi|110749597
CUST_1880_PI416562355	GATGAAATGATACCTTACAGAAGAGTTCTTCTGTTTGAAGCTACCAAATTGCAACCAATT	ref|XR_014975.1	gi|110749599
CUST_1881_PI416562355	CAAATTCCCTTTCATCCCCATTTTCCCAGTTCGAAATCAGCAGTTTGCGTGTTACAGTGA	ref|XM_001120659.1	gi|110749600
CUST_1882_PI416562355	TATGCTGCCACATTGAGATTGTTTTCTTTGACTCAAGAAGTCAATAAAATGGAACAGGAT	ref|XM_397113.3	gi|110749602
CUST_1883_PI416562355	ACGGCCGTATTGTCGATGGTCACGACGACATTTGTCGTTGGCATGTTAAAATTCGTAAGA	ref|XM_393508.3	gi|110749603
CUST_1884_PI416562355	TATAGTTTAGCCACTTCCAAATCTCATATATATCGCCGGTATCTTTCGGACATGGATCTG	ref|XM_397116.3	gi|110749605
CUST_1885_PI416562355	GCAGTTGGACCAATTGAAAATTTACTTGATTATAATCTTATTCGTGCTGGCATGTACAGA	ref|XM_393509.3	gi|110749607
CUST_1886_PI416562355	CTGCATCACCAACACAAACAACAGCACCATCAAATAATGCCAGATAGTGATGAACTTAAT	ref|XM_396081.3	gi|110749609
CUST_1887_PI416562355	TTCCAGTTCTGATGGAGTTAGAAATCCTCCCTTAACTCCCAATGTTCCATCACCAACAAA	ref|XM_624228.2	gi|110749610
CUST_1888_PI416562355	GAGAAAGGAAAAAAGTATCGAGAACGTAGTCAATGAGATTTCGTTTGTAGCTTGTTGATA	ref|XM_393188.3	gi|110749611
CUST_1889_PI416562355	TTCATCGGGACCAGTTCATACGATCGAACATTTAAATTATGGGCACCCGAAAACATGTAA	ref|XM_393186.3	gi|110749612
CUST_1890_PI416562355	ATGGATGTAGTTTACGCTTTGAAGCGTCAAGGAAGAACCCTTTACGGTTTTGGTGGTTAA	ref|XM_001120066.1	gi|110749613
CUST_1891_PI416562355	AGCATGTCGAAAGCTAAAAAGACTGCTAAGGCACCAGCAGCTAAAACCAGGACTCCTAAA	ref|XM_001121111.1	gi|110749615
CUST_1892_PI416562355	AAGATACCAACCTGTGTGCAATTCACGCTAAACGTGTCACAATCATGCCGAAGGACATTC	ref|XM_001120132.1	gi|110749618
CUST_1893_PI416562355	CGATATAAATGGCCCTTTTTAGGGCCACAATTTTTTAAAACGAAGGAATTTCTTATCCGA	ref|XM_001120186.1	gi|110749620
CUST_1894_PI416562355	ATCATCGGCCCTTCTCAGGGCCAACAATATTCTCATAACGTTAAACAACTTGGTTATAAC	ref|XM_001120238.1	gi|110749622
CUST_1895_PI416562355	AACGTAGAGGACGTGACTGTCTGCAGGAAATGCGGCCATTGTATGAAAAATAAAGAATAA	ref|XM_392129.3	gi|110749627
CUST_1896_PI416562355	AATGAAGCTTGTCTCTTGCGTGTTTGAGTTGGCCAGGAGTATTGCCGAATTGAAGCTTAC	ref|XM_392128.3	gi|110749628
CUST_1897_PI416562355	ACAATCGGCCCTTTTTAGGGCCAAAATTTTGTTTAATGTGGCAACTCTATGTTCTTATTT	ref|XM_001120304.1	gi|110749630
CUST_1898_PI416562355	ATGGTAATGATTGTCAACGTAGAGAAATGCACGATAAACCATATCCTCCAATAAGTCAAA	ref|XM_392127.3	gi|110749632
CUST_1899_PI416562355	AGCTGAACAAACTTTTATCTGGAGTTACAATTGCACAAGGTGGTGTTCTGCCTAATATTC	ref|XM_001120346.1	gi|110749633
CUST_1900_PI416562355	TTCACCTCTGAACAATTATTGGAACTGGAGCGGGAGTTTCACGCGAAGAAATACCTAAGC	ref|XM_001121332.1	gi|110749635
CUST_1901_PI416562355	ATGGTATAACAAAAGCTACGGTCACCTTGCTGCCCTTCACCTCAGTAAAATTCGCAATTC	ref|XM_394183.3	gi|110749637
CUST_1902_PI416562355	ACGCACAGCACTAGTCACAGCAAAAGCTGGAAATATAATGGAAAGGTATCATGGGATTAA	ref|XM_001121435.1	gi|110749639
CUST_1903_PI416562355	TCAATCGTGGAAAACTGTTGGTAATATCCGGTGGAGATGGTTACGAGGATTTCAGAGGTC	ref|XM_397003.3	gi|110749644
CUST_1904_PI416562355	CGTAGAGATATGAGATTGATCGTGCGCAATATTCATTTCCATTCAATATTATACGGTGTT	ref|XM_001120030.1	gi|110749646
CUST_1905_PI416562355	GCCTTAGCATTCTTTTCAGCGTACAAAAATCACGATAATAGTACAATTTCTGCTCAAGAA	ref|XM_397001.2	gi|110749648
CUST_1906_PI416562355	CAGTTTTACCATCAGCTGTGCTGTCAATCGTGTTCCAGAGCTAAGCAAGATCTCGAATGA	ref|XM_393459.3	gi|110749650
CUST_1907_PI416562355	GCTGAGCCTGAAATAATGGTCGTGGTCGAAAATGCGTGTGCAGTTATAGATAATTTTTTA	ref|XM_001120209.1	gi|110749652
CUST_1908_PI416562355	TTTCACAGAACAATCGGCAACACTCCAATGGAGAAAGTCTTGTGCGACATGTATAAAAAT	ref|XM_396999.3	gi|110749654
CUST_1909_PI416562355	GAAGTTGAGAAGCGAAAATCAAGTGCTAAGCCAATACATTGAAAATTTAATGTCTGCATC	ref|XM_393204.3	gi|110749658
CUST_1910_PI416562355	AGGAATAAAGAAGAATGGTCGTGCGAAACCAGGACCAAGAACTAGTTGGGGCCAAAAATC	ref|XM_623924.2	gi|110749659
CUST_1911_PI416562355	TCAAAAATTACACTGCCATAACTGCTACTCCAGTGACGACGGTGTCAAGTTCAGTTGCGT	ref|XM_623950.2	gi|110749660
CUST_1912_PI416562355	ATCGTTCGTGAAGATCGTAAGTTTGCGTTTCGATATTTATACACGTTCAAAGAGATTCGA	ref|XM_001119938.1	gi|110749661
CUST_1913_PI416562355	TTTGCCGTTATAGTAAAAGCATCAATGGCCTACCTCTCCGTTCTAAAAAGTATCATCTAA	ref|XM_001120660.1	gi|110749663
CUST_1914_PI416562355	CAGTTCGATGTTGTCGCGTTGAAATGTGAATAGACAACGATATTTTGATTAAATGCTTGT	ref|XM_393202.3	gi|110749665
CUST_1915_PI416562355	AATACAGATGTTTCCGTTCTCTATGTTCAAGTGTTTCAAACACTATTAACGAGAAGCAGT	ref|XM_001120738.1	gi|110749666
CUST_1916_PI416562355	TTACAGATGTACGCATATATACGTCACCTACACGCCATGGAGCAACGCGAGCATGAAAAA	ref|XM_001120804.1	gi|110749669
CUST_1917_PI416562355	CGCTGCGAAACGTTGACATCGATTCTTGTAACCAGGCAAACGGGCAAATAAAATTTTAGC	ref|XM_623467.2	gi|110749672
CUST_1918_PI416562355	TGCGAAACGTTGACATCGATTCTTGTAACCAGGCAAACGGGCAAATAAAATTTTAGCCTT	ref|XM_392125.3	gi|110749673
CUST_1919_PI416562355	TGCGAAACGTTGACATCGATTCTTGTAACCAGGCAAACGGGCAAATAAAATTTTAGCCTT	ref|XM_623043.2	gi|110749674
CUST_1920_PI416562355	TGAAGATATTGGATAGTCAATTGAAAGAGGCTGAAGCTCGTGCCGAGTTCGCGGAAAGAT	ref|XM_623390.2	gi|110749676
CUST_1921_PI416562355	TAATCGCGACGTTTATAAGTGAGAAAACGCTAACACGCGCGAATATTCAGCAGCATGTCG	ref|XM_623295.2	gi|110749677
CUST_1922_PI416562355	TCACTCTTACAAAGACTTATCACGATGCCGTGAGCATATCTGACGTGCATTTGGAAAGCA	ref|XM_392124.3	gi|110749678
CUST_1923_PI416562355	GTTTCCAAAACGTTCACCACGATTCCTGCCATCCCTGATGGTGTCAAGATATGTTATTGA	ref|XM_001120893.1	gi|110749680
CUST_1924_PI416562355	ATAAGTCGAAGGGAAGAAGCGAATCCATCATCAAATTCTGTGAAAAATTGTGAGCTGTAA	ref|XM_394182.3	gi|110749682
CUST_1925_PI416562355	CCAGAGTTCGCATGGAGACCATGATGCTTGTCTCAAAAAATCTACATGTATATAAATAAT	ref|XM_623552.2	gi|110749684
CUST_1926_PI416562355	AGGGAAAAACTTCTATCCGACAGCATAAGTTATATGACCCACAAAGGTAGAATTAACTGA	ref|XM_001120968.1	gi|110749685
CUST_1927_PI416562355	GATCGTCATGGCCGCAGACTGAACCCATTATATTTATCGACTATATGCATATCGGCATAG	ref|XM_001121029.1	gi|110749687
CUST_1928_PI416562355	GTAGTTGAACGACCAATGGAAGCATTGGAAGAGGCTGAACATATTACTGAATTAAATAAA	ref|XM_394179.3	gi|110749689
CUST_1929_PI416562355	CTTGTCGAACAGGCAATTCCTTGTATTAATAAATGTATTGGAATGGCAACAAAAGCAGTT	ref|XM_001121149.1	gi|110749691
CUST_1930_PI416562355	GAACCTCCAGTATTTGATTTCTCGTGTCATCAACACTTTCCATTGATAAAACTGATCTAA	ref|XM_001121180.1	gi|110749693
CUST_1931_PI416562355	AAACTTCGTTTCGAGTCTGTGACTGAATTCAAGAGTCTTTGCGGGAGCAAACGTTATTAA	ref|XM_001121240.1	gi|110749695
CUST_1932_PI416562355	ATACAGACGATTTATTGGGGCGAGTTGTACTCGCGCACGAGAATTACGACGAAGAATCAA	ref|XM_001121300.1	gi|110749697
CUST_1933_PI416562355	CCTGGTGGTTTAGATTTTAATCTAGTCGAAGCAGAACCTGCAAAGAGTTCTTGTTGTTAA	ref|XM_623114.2	gi|110749704
CUST_1934_PI416562355	ACGTGCTAAAAATGTAAACTGTGTCGTTTGCGGTGATCATCCAACTATACACAAATTAAT	ref|XM_001120368.1	gi|110749705
CUST_1935_PI416562355	CACCAGAACGAGCAGCAGAAAAATTAAGAACTTTATCAGATTTTCATTATAAACATCCGG	ref|XM_001120429.1	gi|110749707
CUST_1936_PI416562355	GAGGTGATTCTGTAATTTTAGTTCTACGGAATCCATTAGCAACAGCATCAGGAAAATAAT	ref|XM_397475.3	gi|110749709
CUST_1937_PI416562355	CTAGCCGTAAATATGCTGAAAATATTCGTAAAGGACTAGGAATGACTGAGAGGGAAAAAG	ref|XR_015003.1	gi|110749710
CUST_1938_PI416562355	ACTCGACGTATGAAAATGTTAGCTATGGCTGCACGTGCGCTTTTAAATCAACAACCTTGA	ref|XM_396550.3	gi|110749711
CUST_1939_PI416562355	TACCAATGTTAATGGCACCACCACCAGAGAAGGGACGAGGCTTTTTCCGGTTTTTAAAGA	ref|XM_623468.2	gi|110749714
CUST_1940_PI416562355	GTTGGGCAGCGGAACGATTACCTAACGAAGAAAATAAATGTAAATTCACATGGATTATTA	ref|XM_623507.2	gi|110749716
CUST_1941_PI416562355	GAATTTACGAATTGGGAGGGCATTAGTAGGTTACAATATAAAGGATATGTTATACGCTTC	ref|XM_001120805.1	gi|110749717
CUST_1942_PI416562355	GGTGGAACGGAGCGCAAAAAATAGCTGTATAGAATACGACAAATAGATAGACGCGCAGAT	ref|XM_623675.2	gi|110749719
CUST_1943_PI416562355	GTATCATAGAGGAATTGGTTACCTGGTTGGAGAAAACTGAAGTCAGTATACGAGCCAGCG	ref|XM_623716.2	gi|110749720
CUST_1944_PI416562355	CGATCACTTGGTCTTCTCTTCAAGAAATTAAATCCAAATTGCTGAAAAGCAAGGTAACTA	ref|XM_393229.3	gi|110749722
CUST_1945_PI416562355	GAAACTTGCCGAATACCAGGCAACGATACAGCAGCTTCAAATAAAGATAAATGTATTATA	ref|XM_001121030.1	gi|110749724
CUST_1946_PI416562355	ATGTGAACATCGACGGACTACAATGGACTACGATGGACATAGATGGACATGGATGGACTA	ref|XM_001121150.1	gi|110749726
CUST_1947_PI416562355	CTTGAAGATTATCAAGATTCACTTTTTGAAGGATCTGATAATCCACAGAAGAAAGAAGCC	ref|XM_001121207.1	gi|110749729
CUST_1948_PI416562355	GACACAAATATTACTACTGAAGCACCTCATTCATCATCCATTTGGTCAAGAATTAGTCAT	ref|XM_001121241.1	gi|110749731
CUST_1949_PI416562355	GTCGTTATTAAAGAAGTTTTGGCCTCTTACTCAAGATGATGTTCTTAGAAATTGGGGATT	ref|XM_001121301.1	gi|110749733
CUST_1950_PI416562355	TGCGGACATGTATCATGTATAGTTGGACACGATTCTTAATTGCGCACGCTCAATCCTCTA	ref|XM_394173.3	gi|110749735
CUST_1951_PI416562355	CTGGGATTGAAAGTGGAATTGAAAGAAGAATGGACCGGAAAAGGTACATCCTTAAACAAT	ref|XM_392120.3	gi|110749738
CUST_1952_PI416562355	TGATAACGAAGTGCGAAACATTGGTATAGCGATAGTAATCCTCGGAAGCTGTAGTATATA	ref|XM_392119.3	gi|110749739
CUST_1953_PI416562355	CGCTGCGACAGGATTTTCTCGACGGTGAATCACAATCCCTGCGTTGGTAAGTATATATAA	ref|XM_001121535.1	gi|110749740
CUST_1954_PI416562355	ACTTCATGAGAGAAGAAGTTAACAATCAGACAGTGTGCACGCTGTTCCTGTACAACGCGA	ref|XM_624037.2	gi|110749742
CUST_1955_PI416562355	CACGCAACGAAATGATTAAATTAATCGTAAGAGCATATCTAGCTGTTAAGATTCGCGTTT	ref|XM_624069.2	gi|110749744
CUST_1956_PI416562355	GGTAAGAGAATTTTTCTTTCTTCATCTCCTCTTCAACTACTTACCACACCCTCGATATTC	ref|XM_392118.3	gi|110749745
CUST_1957_PI416562355	GGAAGACGTTGTTCAAACAATGATAGATCAATATCCTTTCTTATTTTGTGGTGAAGAAGC	ref|XM_624119.2	gi|110749747
CUST_1958_PI416562355	GCCAAATATATGGGACTTAATAAGGCTGGACCTTTTAAGCCTAATTATTACCGCTATTAA	ref|XM_624149.2	gi|110749749
CUST_1959_PI416562355	GCTCCTCCACACCTCTACGACATGAATATATGAAATTAACCACTCTAAATAACAATACAT	ref|XM_393571.3	gi|110749752
CUST_1960_PI416562355	GTTTGCTTTTCTTGGATGATTTGGTACATTATCGGGAAAAGAGATATAAGATCATCGATG	ref|XM_394164.3	gi|110749754
CUST_1961_PI416562355	GATGCAAGAGCTGCAATGCAATTATATATGCTCTACAAAAATAAATGGGAATCTGAACTC	ref|XM_396691.3	gi|110749755
CUST_1962_PI416562355	CTTTTTGACACTGCTTTTGCAATAACTCGCGGTACAAGATCTATAAGTAAGAAGTATAAC	ref|XM_001120153.1	gi|110749757
CUST_1963_PI416562355	GATCACATTAGGTAATCAGGTAGATGGAGTTCATTTGATTGATCCTCAACTTATTAAAGC	ref|XM_624296.2	gi|110749759
CUST_1964_PI416562355	CGTCTGTTTGTATGAAAGTTGCAGATGAATGGACAGAAGTAAAAGCTAGACGAAAAAGAT	ref|XM_001120269.1	gi|110749761
CUST_1965_PI416562355	AGAGCAAGCAGTGAAATCTATCGTGGTTAATAATAATACCTGGGAAGATGTGTGTGCAGG	ref|XM_001120369.1	gi|110749763
CUST_1966_PI416562355	GAAGATGGTCTTGGCAAGCCTGCTTTCATAAATTGGAATGTTCATCCTAATATTGATTAA	ref|XM_394167.3	gi|110749765
CUST_1967_PI416562355	TTTAGTAAAGAATGTCAGAATATTGGAGCGAGTGCAACAATTACGGATGAACCAGGAAAA	ref|XM_392122.3	gi|110749767
CUST_1968_PI416562355	AATAAGCAATGCTCGATAAAATCAGACTCTGCACTCAAGAAAGCACTTTGTACTAGCTAA	ref|XM_001120573.1	gi|110749769
CUST_1969_PI416562355	ACTTGTACGTGAGCGGTTTGCCGAAGAACATGACGCAACAAGATCTGGAGAATCTATTCA	ref|XM_394166.3	gi|110749771
CUST_1970_PI416562355	TCGAGTTGCATTTAAATGGTCCATTACAGTGGCTCGATAGAGTACTCACGCAGATGGGAT	ref|XM_396056.3	gi|110749773
CUST_1971_PI416562355	GATAGCTAACTTCTATGCGCTTATTCTTCTCGTTAATCGATAGATCAAATGATTTACTCG	ref|XM_624475.2	gi|110749775
CUST_1972_PI416562355	GAGATACGTATAAAGATTGCGTAAAGAAAATGATGTATGCGCGTTATCAAGAACTATCTG	ref|XM_394165.3	gi|110749776
CUST_1973_PI416562355	TACAGAGTTCTGAATCATCAACTAAGGCCATTGTATTCTTGGATTTTAGCAGATGTTTAG	ref|XM_624520.2	gi|110749778
CUST_1974_PI416562355	CGAATAAAAGCAACTAGAAGAGCTGTGGATATATCTATTGAAGGCCGTAAAATGTCATTA	ref|XM_624546.2	gi|110749780
CUST_1975_PI416562355	CGTGCACGATTGAATCACAACTACTGTAAACTAATCGACTCGACATTCTTGTATTTACAG	ref|XM_001120806.1	gi|110749782
CUST_1976_PI416562355	GGGAAAGGAGAATTTACTATGGAATATGCAAGATATACACCTTGTTTACCAGAAGTAGAA	ref|XM_394825.3	gi|110749784
CUST_1977_PI416562355	TATAAGGAAGCTACATCTACGTTCAAGAATCCGACATTCAACACGAATACGATCAGATAA	ref|XM_001120851.1	gi|110749785
CUST_1978_PI416562355	TATGAAGATCGGTCTTACAGAAGCACGGATACAGGTTTGGTTTCAGAATCGACGCGCAAA	ref|XM_624627.2	gi|110749787
CUST_1979_PI416562355	CCGGATACAATAATCGCGTGTCTGCTCGTGTATACCAGCGATTTTCTCGAAATCAAAAAA	ref|XM_392557.3	gi|110749789
CUST_1980_PI416562355	ACCGTTTGGTATGGATCTTGGTGATAGCGATGATAAACATTCACCGACTAAATTTAATAC	ref|XM_397334.3	gi|110749790
CUST_1981_PI416562355	CCAAAAGAGTCAGAGGCCAAGTAACATAGTGACTTTTTGTATCTGATAATGTGAAAATCA	ref|XM_624708.2	gi|110749791
CUST_1982_PI416562355	TCGCGATTCGCGAGATCGTTTTTAATCGTTAAAATATCCCGAAGATTCCAATTAATCGAT	ref|XM_001121031.1	gi|110749792
CUST_1983_PI416562355	GAGAGCGGCGAGGTTAGCACCGTGAGACGAATACTAAATATCATCATTGGTCGTAAATAG	ref|XM_393286.3	gi|110749794
CUST_1984_PI416562355	ATTCGTGGACACGGGCGAACGTGGTCGAAATCTACGCGAAAAGATGAATCTTCACAATAA	ref|XM_396946.3	gi|110749797
CUST_1985_PI416562355	TGTTGCGAGGTCACTTGCAACACTTGTCTGGTCAAGAAAACCATCAACACGTGTCGTTAA	ref|XM_396945.3	gi|110749799
CUST_1986_PI416562355	TTCATTGGTGTTGCATCGTGCAATGTCAGAACTGCACTGTGGAAGAGTGGATCACTGTTT	ref|XM_396944.3	gi|110749801
CUST_1987_PI416562355	GCCCTACCAGGTTGGACACTTTAGTTAATATAATTAAACAGAATTCTCAACAGAACAACA	ref|XM_393428.3	gi|110749803
CUST_1988_PI416562355	GTGCCACTGTTGGAGGTATTTTTGTTACAAGTGGATTAGTGAAGAATATTGTACAAAGTT	ref|XM_395190.3	gi|110749804
CUST_1989_PI416562355	TCTCTTATAATTATGTGGGTATCCTTGTCGGAAGTGGTGCAGCTCATTCATTTGCAGTAA	ref|XM_001121367.1	gi|110749805
CUST_1990_PI416562355	TCTTCGCCCGGAGTTTCTCAAAAATCAGTAAATCATACAACCGAATCTACAGTAATTTAA	ref|XM_395189.3	gi|110749807
CUST_1991_PI416562355	CAACTAAGAGAGAAATTGATAAAAGCAATTGAAGGTTCTCAAGGGTTTGCTGGAGTGGAT	ref|XM_395191.3	gi|110749811
CUST_1992_PI416562355	ATAATCGCGCGGATCCATTACATCCTCTGATCGATCCCTGAAATATCGATCATCTTTCCG	ref|XM_394162.3	gi|110749813
CUST_1993_PI416562355	GTTTAGATAATACATGGAGTAAAACGAGGGACGAGAGCGCTTCGTCCTGGTTTTATAACA	ref|XM_623754.2	gi|110749815
CUST_1994_PI416562355	AAAGATGCGAGAGTTAACAGAATGGTTATTATACGGTACATCTTAAAAGATTCGATGCTG	ref|XM_623843.2	gi|110749817
CUST_1995_PI416562355	GGCAAAATGACTCTCTCTCTCATCAGTCTCGACCAAAATGCAGCTGTAAGAAAATATTAG	ref|XM_623889.2	gi|110749818
CUST_1996_PI416562355	CGTAACGAGGGCCTCGGATTTCATGGCGAATTTTCATATAAGAATTTAATTCTTATAGCT	ref|XM_623975.2	gi|110749820
CUST_1997_PI416562355	TTTCAAAGACGACCCATTGATGAGAAAGAAATTGCATATATTAATAGAGGTGGCCCAGAA	ref|XM_001121760.1	gi|110749821
[truncated: 9,744 more rows]
