# Supplementary material for: Identification of genes related to high royal jelly production in the honey bee (Apis mellifera) using microarray analysis
Source: Genet Mol Biol. 2017 Oct 2;40(4):781–9. doi: 10.1590/1678-4685-GMB-2017-0013 (PMC5738612; doi:10.1590/1678-4685-GMB-2017-0013)
Supplement: Supplementary file 2 [file 1415-4757-gmb-1678-4685-GMB-2017-0013-Suppl02.xls]

## Sheet: Table S2
Table S2 - Standardized data of high royal jelly bees and low royal jelly bees
probe_ID	HRJB1	HRJB2	HRJB3	HRJB4	LRJB1	LRJB2	LRJB3	LRJB4
CUST_1000_PI416568369	9.3984	8.8491	8.20776	8.60558	8.85105	8.12265	7.72853	8.44836
CUST_1005_PI416562355	8.12975	8.00683	8.52734	7.58704	7.44369	7.91903	8.41427	8.97396
CUST_1006_PI416562355	9.02192	8.97396	9.96122	9.55895	8.49271	8.70281	9.08006	8.65406
CUST_1014_PI416568369	10.5904	9.22828	8.76714	8.52783	8.73607	8.93432	10.3045	8.66776
CUST_1015_PI416562355	8.1103	6.04089	7.28189	7.49757	8.15654	8.17163	8.02356	7.84723
CUST_1027_PI416562355	6.8474	7.61904	7.26118	7.42335	7.81596	8.53781	6.32916	7.72385
CUST_1033_PI416562355	6.8474	5.04285	7.21337	7.43277	6.13755	7.29946	6.86336	6.94576
CUST_1034_PI416562355	8.14065	8.29417	8.20455	8.34483	8.41836	7.82672	8.26252	8.78022
CUST_1035_PI416562355	7.74817	5.71671	7.81596	6.8069	6.21485	7.25233	7.9699	6.94576
CUST_1035_PI416568369	8.24553	6.8069	7.18267	7.32555	8.33412	6.68776	8.27436	7.81275
CUST_103_PI416679341	7.25613	6.73252	7.21667	6.97193	6.66932	7.21062	7.263	6.88484
CUST_1040_PI416562355	7.50851	8.23973	8.11388	8.92989	7.29717	7.40058	6.86336	7.8289
CUST_1048_PI416562355	7.57527	6.04089	7.50404	8.02892	7.94633	7.17987	7.45889	8.26017
CUST_104_PI416562355	7.95254	9.35141	9.32129	8.84185	8.07563	8.8308	9.09002	8.8444
CUST_1052_PI416562355	7.93937	7.37853	7.41571	7.84448	7.68691	7.99398	6.5769	7.6613
CUST_1059_PI416568369	7.99132	8.47115	8.52734	8.73945	8.26017	7.79865	8.38247	8.21612
CUST_105_PI416568369	7.61537	7.14366	7.44317	7.82553	7.73193	7.77497	7.60174	7.64405
CUST_1063_PI416568369	9.51662	10.4785	10.5589	9.10082	10.4917	9.77019	9.3438	9.66943
CUST_106_PI416679341	8.03428	7.64794	8.24903	7.83994	8.17743	8.18736	8.17933	8.17185
CUST_1073_PI416562355	8.69554	8.60187	8.7722	8.5366	8.39404	8.50033	8.91222	8.43839
CUST_107_PI416562355	12.275	11.7454	11.8493	11.891	11.1655	11.4435	12.2029	12.703
CUST_1083_PI416562355	7.96648	7.18391	8.10441	7.11695	6.96682	7.25233	7.85776	7.55624
CUST_108_PI416562355	8.17163	7.33284	8.01766	9.32044	8.25013	8.03753	8.27945	8.33928
CUST_1095_PI416562355	8.7508	8.30248	7.88967	8.79064	8.63071	8.86659	8.77673	8.87545
CUST_109_PI416562355	8.92814	8.32768	7.20362	8.98503	8.39779	8.35161	9.02781	6.72829
CUST_10_PI416562355	8.97915	7.27405	9.27953	7.8295	10.9141	8.68243	8.02892	8.8873
CUST_10_PI416679341	11.5169	11.8109	11.6453	11.8479	11.6549	11.7487	11.6118	11.6941
CUST_1100_PI416562355	7.86358	7.62887	8.71798	8.45415	8.75706	7.9598	8.20379	9.14974
CUST_1108_PI416562355	8.29647	7.29545	7.47975	8.56925	8.55097	8.43552	7.98065	8.08661
CUST_1118_PI416568369	6.97831	7.37501	7.51419	6.9421	7.43642	6.8069	6.73931	7.32217
CUST_111_PI416562355	9.34463	9.17889	8.78217	9.78682	8.55661	9.94576	10.352	8.74219
CUST_111_PI416679341	7.87434	7.91316	7.739	7.55182	7.67971	7.79075	7.55858	7.68752
CUST_1122_PI416568369	7.50851	8.30248	8.48544	8.16032	8.43994	7.64586	8.11551	8.01661
CUST_1124_PI416562355	7.44937	7.80713	7.55767	7.26821	6.05316	8.01609	8.37868	6.99678
CUST_1127_PI416562355	8.71445	8.1847	8.7465	8.0706	8.9323	8.39699	8.69424	8.80925
CUST_1129_PI416562355	7.02613	7.76588	7.611	7.71829	7.84566	7.70625	7.08775	7.91455
CUST_113_PI416562355	7.43381	7.16518	7.86995	7.97636	7.47291	7.05896	7.45401	7.47545
CUST_1145_PI416562355	10.0795	10.5135	10.4613	10.978	10.5221	10.9032	10.0925	10.5135
CUST_114_PI416562355	10.4329	11.3857	11.2597	12.171	12.0715	12.0123	10.6998	11.3486
CUST_1160_PI416562355	8.57918	8.07345	7.92535	7.45221	6.72574	8.40246	7.67835	7.2467
CUST_1166_PI416562355	8.07127	7.49507	6.2051	8.26002	7.33004	6.92068	8.20379	5.47459
CUST_1170_PI416568369	6.92958	5.86641	7.60429	6.8069	6.36352	7.70366	7.9699	7.44213
CUST_117_PI416562355	11.6417	10.3324	11.3228	10.8959	11.8713	11.2162	11.5403	12.0517
CUST_1182_PI416568369	11.1688	11.4624	11.1251	9.398	11.0746	11.8769	10.0892	8.99142
CUST_1185_PI416562355	7.49257	7.01083	6.73084	7.37337	7.80894	7.35504	7.99132	7.53743
CUST_1191_PI416562355	8.81477	8.55565	6.90647	8.70378	6.84818	8.66165	8.94497	8.13873
CUST_119_PI416562355	12.2221	12.7576	12.3013	13.2583	12.9001	12.8834	12.0859	12.6165
CUST_11_PI416562355	13.6332	12.8908	14.171	13.3546	13.6545	13.8594	13.6904	13.0686
CUST_11_PI416679341	12.3675	12.5337	12.6345	12.215	12.4433	12.5947	12.5353	12.4874
CUST_120_PI416568369	7.69498	6.93917	6.71848	7.59756	6.88068	7.20147	7.13471	6.66484
CUST_121_PI416562355	7.6481	8.10163	7.35559	8.16394	8.06993	7.50776	7.81596	7.9246
CUST_1220_PI416568369	8.47787	5.49872	8.48544	6.86762	7.12956	6.20021	8.00858	8.70443
CUST_1221_PI416562355	7.26938	8.77673	7.35559	7.51838	8.64215	7.57811	7.96161	7.78481
CUST_1224_PI416562355	7.12731	5.56879	7.20789	7.23478	6.9399	7.10095	6.9421	7.02613
CUST_122_PI416568369	6.80287	6.59846	7.16581	7.15573	7.50006	7.07443	7.26264	7.08377
CUST_1230_PI416562355	7.30175	8.29417	7.90065	8.17475	8.49096	7.84527	7.17395	7.94267
CUST_1233_PI416562355	8.26105	8.41902	8.47077	8.80986	8.55493	8.54579	8.40725	8.88139
CUST_1238_PI416562355	9.32298	7.84997	8.80432	7.99026	7.01363	8.68572	9.40613	7.87438
CUST_1240_PI416562355	8.52489	8.76143	8.72333	7.93459	8.89471	9.2908	8.18609	9.33189
CUST_1240_PI416568369	7.86087	7.33787	8.04523	7.80834	8.03684	7.42361	8.11063	8.20684
CUST_1249_PI416562355	10.3279	9.51088	9.0579	9.34782	8.83939	8.58647	8.42165	6.6456
CUST_125_PI416562355	11.0463	11.3815	11.4201	11.0942	12.1779	10.7199	11.3228	11.9103
CUST_1261_PI416568369	7.76588	6.81773	8.11388	8.09966	8.31244	7.97529	7.95326	8.64643
CUST_1276_PI416562355	7.14939	6.3481	7.31907	7.75256	7.61169	7.36711	7.34648	7.36629
CUST_1279_PI416562355	7.87342	7.19256	9.12758	7.24581	7.0399	6.82809	8.70508	7.69542
CUST_127_PI416562355	9.49741	8.21839	9.62416	9.56682	8.44875	8.74482	9.37347	8.96261
CUST_127_PI416679341	8.07774	8.34309	8.50091	7.95997	7.77964	7.87578	7.87981	8.50675
CUST_1284_PI416568369	6.47516	7.67835	8.78656	6.82848	7.55432	7.48731	7.28854	7.68888
CUST_128_PI416562355	8.19581	8.47584	8.30718	8.6035	9.22828	7.13503	7.20178	8.78615
CUST_128_PI416679341	8.49502	8.38584	8.76754	8.4715	8.4985	8.36851	8.72332	8.70727
CUST_1291_PI416562355	7.38151	7.94469	7.92535	7.61744	6.18542	6.93622	6.94723	7.84723
CUST_1291_PI416568369	9.17406	8.65697	9.42232	8.76765	9.71788	8.84037	8.63853	9.79294
CUST_1294_PI416562355	7.26206	7.6508	7.89536	7.64855	6.86568	7.03028	7.08775	7.50851
CUST_1299_PI416562355	7.86087	6.71161	7.14239	7.87053	7.80148	7.51739	7.97421	6.96357
CUST_12_PI416562355	8.52489	7.18391	10.3197	7.23148	13.3336	8.21141	8.7837	8.78615
CUST_12_PI416679341	13.1145	13.1547	12.9332	13.0823	13.0005	12.8956	12.9175	12.9978
CUST_1300_PI416562355	7.1941	6.80287	6.87992	7.45812	7.37582	7.0464	7.37419	7.25292
CUST_1309_PI416562355	8.9489	8.34178	8.57422	8.16975	8.69173	8.53781	8.92127	8.55853
CUST_130_PI416562355	10.7181	11.901	12.3187	11.2213	12.6165	10.0418	9.82381	11.5463
CUST_130_PI416568369	8.22805	8.26984	8.71959	6.34034	7.47747	7.9598	8.71176	7.88891
CUST_130_PI416679341	8.51901	8.5735	8.70549	8.51194	8.27146	8.35415	8.31849	8.5814
CUST_1312_PI416562355	6.91844	8.42756	7.26997	7.93459	7.22427	6.55597	8.43552	7.53233
CUST_1314_PI416568369	9.06077	8.47825	7.90687	7.28623	7.38448	8.18656	7.31398	8.07613
CUST_1318_PI416562355	11.0746	11.5576	10.8987	11.0262	10.346	10.0892	11.858	11.6959
CUST_1320_PI416562355	8.18749	7.82732	8.24598	9.25258	7.77949	8.57422	8.16347	8.00367
CUST_1321_PI416562355	7.65974	7.81295	6.36571	7.29487	6.58725	7.91623	6.84033	6.96357
CUST_1324_PI416562355	12.5332	10.1259	12.2282	12.5797	11.9856	13.1425	11.9485	12.5797
CUST_1334_PI416562355	8.26823	9.2743	7.97439	8.10195	8.11519	9.38754	8.99408	8.14352
CUST_1348_PI416562355	7.1941	5.27714	7.19779	7.6436	6.09201	7.82195	7.72853	7.4617
CUST_1353_PI416568369	10.2425	9.1851	10.2387	9.68699	10.585	9.84798	10.5274	9.55991
CUST_1355_PI416562355	10.1165	10.0604	11.5685	11.3575	11.1035	10.7794	10.7431	11.6567
CUST_1358_PI416562355	8.87237	9.67369	9.07547	9.25169	8.84978	8.90538	7.86319	9.39184
CUST_135_PI416562355	11.8009	12.8048	12.1811	13.1248	12.8834	12.4977	12.3517	12.4758
CUST_135_PI416568369	7.78563	7.54082	8.22338	8.23285	7.88548	7.27609	7.66731	7.84723
CUST_1362_PI416568369	6.30656	8.66942	8.35299	7.38583	7.0684	7.29946	7.03888	6.57737
CUST_1364_PI416562355	10.4266	10.5455	10.6868	10.8161	10.4028	11.2713	10.0961	10.8696
CUST_1365_PI416562355	10.2089	9.35059	11.1192	10.9957	10.1948	11.1789	10.3853	10.9508
CUST_1366_PI416562355	10.1139	10.0529	10.9032	10.8735	10.6277	9.59816	10.0665	10.9676
CUST_1369_PI416562355	9.54899	9.71268	9.65859	8.25501	7.54058	9.56848	8.42664	8.69445
CUST_1373_PI416562355	8.89414	10.0202	8.69206	10.3668	10.3133	9.16952	8.41836	8.04523
CUST_1374_PI416562355	9.10794	9.94145	8.09587	8.84509	9.43651	10.2095	8.10703	7.14939
CUST_1377_PI416562355	11.1606	11.5361	10.3005	12.4172	10.9865	10.511	10.3157	11.1371
CUST_1378_PI416562355	13.2763	13.5537	12.3905	13.7239	13.4072	13.1817	13.4395	12.8681
CUST_137_PI416679341	7.93669	8.11652	7.04796	7.53259	7.6202	7.95347	7.62374	7.27676
CUST_1386_PI416562355	7.33452	7.97833	7.88548	7.73193	7.90687	8.06993	6.13627	8.31471
CUST_1388_PI416562355	11.8713	12.1615	11.965	10.1958	9.94425	11.7454	11.7421	10.277
CUST_1393_PI416562355	7.74817	7.74754	8.43709	8.20409	8.94497	7.91903	7.79236	8.94763
CUST_13_PI416562355	5.10181	12.195	12.7663	12.0262	13.041	11.9856	12.4396	11.2577
CUST_13_PI416679341	10.3534	10.9232	10.3172	10.4933	10.6848	10.5207	10.5387	10.2735
CUST_1402_PI416568369	7.30175	7.58845	7.67483	7.38583	7.38448	6.85131	6.68951	8.76393
CUST_1404_PI416562355	7.33787	7.98937	7.38448	8.06825	7.32443	7.91417	7.39577	8.16158
CUST_1405_PI416562355	10.4539	9.41817	10.1725	9.62941	8.80321	10.8833	9.6854	9.86132
CUST_1414_PI416568369	7.53937	8.56616	8.7153	9.21961	10.0516	7.08908	7.93127	6.35583
CUST_1419_PI416562355	10.8517	9.555	11.0609	8.78656	9.27189	11.1192	10.5482	9.37047
CUST_1422_PI416562355	8.65485	8.31315	9.14584	8.33858	9.40187	7.91903	8.64699	9.52729
CUST_1427_PI416562355	7.72853	6.07606	8.08296	8.4103	8.15654	6.53764	7.75047	8.3927
CUST_1428_PI416562355	7.21094	8.14336	7.19164	7.24581	5.28178	8.16032	6.97688	8.40964
CUST_142_PI416562355	8.3689	6.72574	8.03941	8.34178	8.17413	7.71142	7.77002	8.54941
CUST_1430_PI416562355	7.10816	8.03306	7.44317	7.3306	7.09963	6.86607	7.29545	7.86957
CUST_1433_PI416568369	7.33452	7.05083	6.72574	8.1448	6.40028	6.8069	7.70366	7.4617
CUST_1437_PI416562355	7.55791	7.5333	7.37555	6.74688	7.47291	6.83876	7.10095	7.0684
CUST_1445_PI416562355	13.1146	12.2333	12.2417	12.4996	12.0262	11.9775	13.1677	12.8375
CUST_1445_PI416568369	7.47747	7.96954	7.86629	7.17956	8.24271	7.63818	6.6343	7.7387
CUST_1449_PI416562355	6.61649	8.0886	7.65304	7.36054	8.31669	7.67483	7.49357	7.51739
CUST_1450_PI416562355	7.00312	8.28885	8.21945	7.58704	7.92979	7.65617	7.15573	7.50851
CUST_1457_PI416562355	9.63514	11.6708	10.8959	10.9474	11.9919	10.676	10.8861	10.6716
CUST_1458_PI416562355	7.97618	7.8786	7.59546	8.40791	8.53319	7.99398	8.36302	8.21612
CUST_1459_PI416562355	8.11632	8.32473	8.45415	7.05083	7.85698	9.60865	8.36535	6.42147
CUST_1468_PI416562355	7.30175	6.87263	7.57054	7.43016	7.51049	7.05151	7.45144	7.79642
CUST_1470_PI416568369	12.7212	12.5797	13.2763	12.5996	13.1546	12.794	12.7391	12.7576
CUST_1471_PI416562355	7.39309	7.73996	7.08144	7.42335	8.62444	9.72509	5.89699	7.95454
CUST_1471_PI416568369	8.50493	6.09333	8.24865	8.68638	7.84193	8.37841	7.85776	7.71958
CUST_1479_PI416562355	10.0597	8.63162	8.12329	8.09768	9.09827	10.8661	7.43068	8.66776
CUST_1480_PI416562355	9.4158	10.4856	9.45049	10.3511	10.3258	10.0972	9.32586	9.17593
CUST_1482_PI416562355	8.20593	7.42335	7.64968	6.87992	6.2425	8.33216	7.59032	7.3306
CUST_1483_PI416562355	8.83831	8.09059	10.3996	8.75894	9.30897	9.22949	8.93414	9.29174
CUST_148_PI416562355	12.8048	12.4729	12.552	13.341	12.8305	12.4074	11.4548	13.3336
CUST_14_PI416679341	11.7171	12.5608	11.9619	11.9562	11.8068	12.1814	11.5817	12.081
CUST_1501_PI416562355	11.6865	11.0463	10.8229	12.0202	9.93622	11.0506	10.7806	10.6602
CUST_1502_PI416562355	8.30861	8.08396	7.22547	8.31669	7.28334	7.688	7.22607	8.09191
CUST_1505_PI416562355	4.03032	7.91193	8.19119	8.19781	8.21354	7.51739	7.83603	8.10703
CUST_1506_PI416562355	9.25951	8.19351	8.03941	8.46542	7.92979	8.23585	7.96738	7.65349
CUST_1511_PI416562355	8.18965	8.49896	8.17911	9.52967	8.42664	8.8489	8.02165	9.24339
CUST_1516_PI416562355	5.3868	8.08396	6.85677	8.39592	8.52978	7.63818	6.49029	6.94576
CUST_1517_PI416562355	9.38673	10.0842	9.75295	9.73761	7.19687	9.71879	9.71268	10.1605
CUST_1518_PI416568369	7.51444	7.04196	8.30718	8.12297	8.16032	7.35504	8.06051	8.19258
CUST_1521_PI416562355	7.36519	6.13755	7.14939	7.79134	7.68143	6.87953	7.26763	7.38259
CUST_1523_PI416562355	10.1284	10.2954	10.4359	10.8363	10.4329	10.4239	10.4799	10.563
CUST_1528_PI416562355	7.55791	8.48115	8.16064	8.57422	6.33029	8.38813	7.97421	7.44886
CUST_1535_PI416562355	9.9897	9.77504	9.85101	8.96821	10.7292	8.0442	9.07681	8.9804
CUST_153_PI416679341	7.02408	7.45476	7.32995	7.09333	7.2451	8.04405	7.23829	7.32192
CUST_1540_PI416568369	9.88478	9.15489	8.91147	9.95433	9.56765	9.54218	9.5144	10.4577
CUST_1542_PI416562355	8.47077	7.50006	7.24254	7.86397	6.97401	7.55887	8.9489	7.65349
CUST_1546_PI416562355	7.25882	7.32892	6.05858	7.84448	7.84193	7.81195	7.52916	6.55884
CUST_1547_PI416562355	9.20188	8.17693	9.12338	7.46375	7.11663	9.70482	8.29014	7.29717
CUST_1551_PI416562355	9.46995	8.19781	9.33503	8.39779	7.986	8.35161	9.80024	9.38754
CUST_1556_PI416562355	11.1417	10.1681	11.5512	11.5866	9.74204	10.7164	11.2081	10.6277
CUST_1561_PI416562355	7.86087	8.20287	7.92868	8.60083	8.15116	7.79642	8.14464	7.39362
CUST_1566_PI416562355	8.3243	7.32414	7.77538	7.71164	7.6436	7.22998	6.36023	7.12246
CUST_1568_PI416562355	6.52986	7.66597	7.02613	7.00803	8.01382	5.97145	6.82212	7.89498
CUST_1575_PI416562355	7.91847	7.63614	7.09172	5.31387	7.28681	7.17301	7.81596	6.77061
CUST_1576_PI416562355	9.49416	10.6422	10.4539	10.5266	10.5065	10.0715	9.80528	10.1414
CUST_1577_PI416562355	6.88755	7.29545	7.13085	6.81733	8.05746	6.87224	8.47026	8.17381
CUST_1585_PI416562355	8.9489	8.21308	7.65304	8.49746	7.14939	7.62179	9.02712	8.11876
CUST_1587_PI416562355	8.98236	7.9467	8.45415	8.18656	7.7636	7.23986	8.78656	9.48752
CUST_1588_PI416562355	7.32499	7.57811	7.71872	8.28957	8.59943	8.19643	6.37334	8.3243
CUST_1589_PI416562355	9.11422	7.61076	8.67108	8.24122	9.15584	8.25855	8.9646	9.10041
CUST_1591_PI416562355	9.41989	9.54079	10.1152	10.4048	10.5566	9.67799	10.2366	9.91848
CUST_1592_PI416562355	9.73624	7.95326	10.0134	8.59256	7.65461	10.3045	9.51612	7.28044
CUST_1594_PI416562355	9.03005	8.17693	8.29417	8.55853	7.04606	7.72896	8.89016	7.91455
CUST_1599_PI416562355	7.08842	7.49257	6.95451	7.74376	7.85348	7.71786	7.2158	7.47545
CUST_1607_PI416562355	7.88205	8.5683	8.70281	8.77611	8.72183	8.23824	8.07395	7.83839
CUST_1610_PI416568369	7.15573	7.59779	8.06523	7.05829	8.33969	7.46528	7.61353	7.86087
CUST_1614_PI416562355	6.16922	6.81773	7.07443	7.01293	7.01363	7.30716	6.92958	6.7086
CUST_1619_PI416562355	7.45324	8.24553	7.72385	8.95309	8.05746	9.08006	7.44421	8.51001
CUST_161_PI416562355	7.93937	7.50776	7.67967	7.8525	7.83464	7.45041	7.93974	7.50031
CUST_1628_PI416568369	7.41492	6.09333	7.06032	6.87992	7.67571	6.66395	7.74439	7.40962
CUST_1630_PI416562355	9.82922	9.74414	6.693	9.4158	7.74754	10.3714	9.89779	8.68155
CUST_1642_PI416568369	7.57527	7.89233	6.9177	6.86375	8.71798	8.63162	7.05626	8.07345
CUST_1644_PI416568369	7.07777	8.17506	7.93496	7.84448	7.33004	8.48443	5.04285	8.82505
CUST_1646_PI416562355	8.49796	8.38813	7.57858	7.32555	7.9803	8.45711	9.03479	8.16158
CUST_1648_PI416562355	10.3431	9.61522	11.3344	10.2954	10.676	11.266	10.9248	10.5266
CUST_1650_PI416562355	9.93622	10.0795	10.8498	8.8308	10.2387	11.4417	10.4146	9.58701
CUST_1652_PI416562355	9.14974	7.67483	8.74408	8.40592	9.32298	8.29776	9.00894	8.29202
CUST_1655_PI416562355	7.24224	6.90647	6.85326	6.42147	6.95451	6.25731	7.03097	7.33954
CUST_1657_PI416562355	8.4539	9.32382	9.34782	9.21454	9.61694	8.69815	8.61573	8.67671
CUST_1661_PI416562355	9.44002	8.51519	9.48752	8.11226	9.54598	9.42449	9.41989	8.66032
CUST_1667_PI416562355	7.93937	8.11519	8.22187	8.21141	8.56366	7.65997	8.16693	8.65406
CUST_1670_PI416562355	7.00873	9.19989	9.45423	9.02192	9.66149	8.53526	9.67319	7.1727
CUST_1672_PI416562355	6.91844	7.98937	8.06253	7.79297	8.56533	7.84527	7.39577	7.40962
CUST_1673_PI416562355	9.85657	10.0647	9.9268	9.44235	8.7722	9.20449	9.43729	9.63724
CUST_1684_PI416562355	8.20287	8.71498	8.65697	8.66032	8.89774	8.18517	8.86117	8.62169
CUST_1685_PI416562355	8.38288	7.38502	7.46834	7.12828	8.77034	6.73127	8.56758	7.59219
CUST_1686_PI416562355	6.80287	8.11908	7.11468	8.65406	7.26763	6.9421	7.31398	7.53233
CUST_1692_PI416562355	8.38288	6.87992	8.41427	8.86524	8.61412	7.9598	8.37081	9.07856
CUST_1694_PI416562355	8.88673	7.16518	7.09996	6.42147	7.82672	7.47773	8.04659	6.68819
CUST_16_PI416679341	9.13028	9.1304	8.33504	8.33205	8.86752	8.99263	9.21399	8.68708
CUST_1700_PI416562355	9.08122	8.55853	8.8018	8.87928	9.34727	8.59746	9.19759	8.73385
CUST_1703_PI416562355	7.69019	8.61216	8.45004	7.63773	8.15116	7.986	7.48404	8.03821
CUST_1706_PI416562355	8.26105	6.07606	6.98473	7.95835	6.20877	7.02544	7.92238	8.14925
CUST_1708_PI416562355	7.51444	9.24547	8.62444	9.23398	7.41174	7.07008	7.66731	7.36629
CUST_1714_PI416562355	7.79297	7.25882	7.09996	7.87053	8.11795	7.78051	8.01382	6.29971
CUST_1717_PI416562355	9.43345	10.5274	10.3996	10.282	10.6978	9.3057	9.79141	10.2637
CUST_1718_PI416562355	8.08893	10.5505	8.94278	9.32579	10.451	9.39325	8.14129	8.56425
CUST_171_PI416562355	9.03367	8.93727	9.0161	8.92693	9.2759	8.50033	9.0606	9.15726
CUST_1725_PI416562355	7.94633	8.59524	7.48605	8.34913	9.39184	7.47037	6.98899	8.05407
CUST_1727_PI416568369	8.13809	8.03993	7.81596	6.13113	8.70281	8.91969	7.52916	8.33928
CUST_1728_PI416562355	7.51444	9.0078	8.82703	8.46542	7.24759	8.0042	7.96161	7.81836
CUST_1732_PI416562355	8.06758	8.47026	8.71079	9.54598	7.57811	8.92545	8.42664	8.44357
CUST_1733_PI416562355	7.58986	8.72631	9.40134	8.36835	8.08296	8.32458	9.59816	7.9246
CUST_1735_PI416562355	6.68819	8.13344	7.46017	7.31879	7.81235	7.0192	7.25292	7.36629
CUST_1737_PI416562355	8.02183	8.65697	8.79064	9.54296	9.37197	8.76941	8.19643	8.57848
CUST_173_PI416679341	12.5301	12.5855	12.7229	12.5727	12.6434	12.6783	12.476	12.8363
CUST_1741_PI416562355	6.52986	8.77158	7.44317	7.9048	9.00553	7.72555	7.66731	7.55624
CUST_1744_PI416562355	8.14336	7.76588	8.13344	8.43552	6.51613	7.96882	7.32808	8.30903
CUST_1748_PI416562355	7.45555	7.71829	7.73912	7.19779	8.17163	6.86607	7.10095	7.20117
CUST_174_PI416562355	8.22323	7.34731	7.93496	7.99839	8.39699	7.72129	8.18841	8.48619
CUST_174_PI416679341	11.4669	11.7751	11.7041	11.0426	11.6381	11.2954	11.3375	11.6478
CUST_1757_PI416562355	7.55528	6.89818	7.71529	6.54972	6.40028	7.23448	7.10816	8.02564
CUST_1759_PI416562355	8.02183	7.77002	8.28538	7.99415	8.50244	8.15242	8.16912	8.74849
CUST_1759_PI416568369	9.24391	9.82798	9.62004	9.80991	9.95096	9.23653	9.22346	9.91377
CUST_175_PI416562355	8.47255	8.14065	7.8484	8.15701	7.15762	8.40246	8.89376	6.8653
CUST_1761_PI416562355	7.97833	7.88185	6.81573	7.92405	6.16357	6.89893	7.1163	7.53233
CUST_1762_PI416562355	7.37256	6.86375	7.43798	7.18453	7.66908	7.09371	7.40909	8.06506
CUST_1763_PI416568369	8.54543	7.53573	7.27667	8.33412	7.01363	7.58962	8.60512	8.3795
CUST_1764_PI416562355	7.68209	7.73996	7.99398	7.77002	8.02564	7.60707	7.76173	8.21612
CUST_1772_PI416562355	9.55392	8.39779	9.26861	8.68199	7.75382	9.57429	9.54659	8.57848
CUST_1784_PI416562355	8.39404	8.13344	9.21878	9.22452	10.13	9.65446	10.0542	8.33593
CUST_1786_PI416562355	6.86762	7.6564	8.19119	6.53958	7.976	9.07154	6.5769	7.28739
CUST_1787_PI416562355	6.80771	7.61445	8.36042	7.84448	7.5333	7.38286	7.86995	7.56698
CUST_1794_PI416562355	8.10097	8.90443	8.49121	8.75894	7.55432	10.4412	8.33412	8.70443
CUST_1796_PI416562355	5.86176	6.83876	7.01502	7.31398	6.13755	7.16612	8.61297	7.0684
CUST_179_PI416562355	10.2637	9.77019	9.72775	10.6583	9.2908	9.87589	9.351	10.6129
CUST_17_PI416568369	8.52489	8.43526	8.23225	9.82381	8.75998	10.0103	8.24746	8.58694
CUST_1800_PI416562355	8.78472	8.49071	8.08827	8.58882	9.10631	8.62169	8.96749	8.30333
CUST_1806_PI416562355	8.14862	7.66108	7.86145	9.16529	8.9286	9.46562	8.24182	8.36261
CUST_180_PI416568369	8.36576	7.986	8.42795	8.14257	8.44733	8.59291	7.10816	7.08377
CUST_1814_PI416562355	7.67835	7.31709	7.18577	7.45812	6.49029	6.97473	7.56698	7.80188
CUST_1820_PI416562355	7.04606	7.05286	6.52888	7.46986	7.72064	7.17987	7.22878	7.12246
CUST_1825_PI416562355	9.0043	9.08322	8.8634	9.49741	9.32579	9.32466	9.12225	9.24339
CUST_1832_PI416562355	8.41981	8.72801	9.17218	8.91689	8.83939	8.61516	7.9153	8.53526
CUST_1833_PI416562355	10.4613	9.47731	9.30013	10.4856	9.05043	10.5793	10.3893	9.49134
CUST_1834_PI416562355	7.62431	8.35959	7.49007	7.58704	8.98476	8.63582	7.43068	9.03419
CUST_1837_PI416562355	7.52622	8.5683	7.82274	7.94871	7.69846	6.16168	7.31029	8.19981
CUST_1840_PI416562355	7.56197	8.50865	8.06523	9.32579	8.9589	9.2908	7.70366	7.76194
CUST_1847_PI416562355	7.17051	8.43526	7.86145	8.22549	8.41506	7.03853	6.55788	7.14939
CUST_1849_PI416562355	8.69554	11.4977	10.3853	10.0134	9.75842	8.01974	10.7128	10.3104
CUST_1850_PI416562355	8.61711	6.88374	7.32443	7.43016	8.55493	7.88548	8.44939	9.14974
CUST_1851_PI416562355	8.27567	8.25398	8.43839	8.34913	8.87372	7.71786	8.26984	8.49896
CUST_1854_PI416562355	7.41068	7.31256	9.50077	7.09437	6.80287	6.74436	9.09934	8.13425
CUST_185_PI416562355	7.99663	7.34731	10.5644	9.88326	8.72183	9.34463	7.40271	7.38259
CUST_1868_PI416562355	7.12246	8.11519	7.09996	7.96882	8.42664	8.02183	6.90647	7.35339
CUST_186_PI416568369	8.56306	7.74291	7.59126	8.50939	8.24271	8.26823	8.45518	7.73193
CUST_1876_PI416562355	8.31386	7.38502	9.32466	7.67483	6.43613	7.76049	7.80552	8.19981
CUST_1880_PI416562355	7.89309	7.72342	6.80125	6.09333	6.85443	8.40246	6.85131	6.396
CUST_1885_PI416562355	8.80865	9.14719	8.69097	7.79561	7.86126	6.3766	8.98974	8.16724
CUST_1888_PI416562355	7.32499	9.9104	9.34172	9.16717	9.98544	9.53472	7.70884	9.58701
CUST_1890_PI416562355	7.24878	7.60892	7.76609	6.73084	7.00207	7.54058	9.08737	7.0185
CUST_1891_PI416562355	10.2728	8.41348	8.75831	8.9655	9.08654	9.32586	10.1337	8.5813
CUST_1892_PI416562355	6.67546	7.86938	8.28885	7.09437	7.19687	7.03028	7.52622	6.24131
CUST_1895_PI416562355	9.40885	9.9897	10.0654	9.51168	10.2089	9.67501	9.51088	8.8018
CUST_18_PI416568369	7.23568	7.14366	6.66395	6.91134	6.85443	7.60707	7.24641	6.54442
CUST_18_PI416679341	9.48967	9.7633	9.98129	9.6434	9.72286	9.66261	9.56489	9.93302
CUST_1910_PI416562355	8.59221	6.693	8.81427	7.6234	6.80287	6.69561	8.60963	9.32579
CUST_1911_PI416562355	6.88755	6.8069	7.0375	7.52622	7.44369	7.00312	6.72744	7.17956
CUST_1917_PI416562355	9.84798	11.0262	12.3039	10.3962	9.37197	8.75863	11.0295	10.5455
CUST_1918_PI416562355	10.282	11.021	10.1098	9.59321	8.57918	10.8283	9.75796	8.99708
CUST_1919_PI416562355	10.9865	11.1417	11.4704	11.0871	11.6476	10.7141	11.824	10.7316
CUST_1920_PI416562355	11.0942	10.7963	11.266	11.3273	11.3124	10.666	10.9818	11.7713
CUST_1925_PI416562355	8.17413	10.3445	10.1969	10.3445	10.6017	10.3668	10.0383	9.66943
CUST_1934_PI416562355	6.96249	6.49029	6.80125	7.18855	6.98402	7.07811	7.12052	6.40773
CUST_1935_PI416562355	7.12731	8.08396	7.65573	8.62238	8.22353	8.06523	7.8035	7.68888
CUST_1936_PI416562355	8.59746	8.78922	7.65818	8.79937	7.55743	8.04829	8.10703	8.39886
CUST_1948_PI416562355	9.19759	8.73258	8.03564	9.44326	8.00998	8.46912	9.46562	8.63582
CUST_194_PI416568369	8.3689	6.29282	8.09422	7.30403	8.01382	7.41492	8.10801	7.86957
CUST_1959_PI416562355	8.07529	7.49257	8.1952	8.36576	8.21354	7.64586	8.0886	8.42323
CUST_1966_PI416562355	7.45889	7.0289	6.56361	7.75632	7.5333	7.36711	7.66175	6.6456
CUST_1970_PI416562355	9.5508	7.98937	9.23234	8.31386	7.79073	9.68502	8.74019	7.10259
CUST_1980_PI416562355	8.07963	6.84857	7.07443	9.33824	7.70841	7.72555	8.23614	8.12749
CUST_1982_PI416562355	7.07176	7.08842	7.52793	7.66175	7.29717	6.7565	7.08177	7.15825
CUST_1989_PI416562355	8.65193	8.73649	8.9804	8.93165	9.22346	8.76941	8.95954	9.18339
CUST_198_PI416568369	9.11121	9.38072	9.07964	9.17982	9.39586	10.4443	8.89604	9.65859
CUST_1991_PI416562355	8.33328	7.58046	6.99537	8.33412	8.63899	7.97529	8.47407	7.2467
CUST_1994_PI416562355	7.57858	8.81046	8.3483	9.05043	8.96893	9.04045	8.5131	8.77549
CUST_1995_PI416562355	7.05626	8.22805	7.66486	6.51021	6.13755	7.91417	7.92868	7.49357
CUST_1998_PI416562355	10.3582	9.62353	8.87026	10.4966	10.2587	8.46185	10.2576	10.1043
CUST_199_PI416568369	10.8283	10.4008	10.8427	10.7963	11.068	10.5887	10.7882	10.9917
CUST_2005_PI416562355	8.02616	6.96213	8.29847	8.26252	8.41255	8.15242	7.95035	8.88139
CUST_2006_PI416562355	8.72738	7.19748	8.35492	8.87928	8.20547	8.45711	8.68572	8.38328
CUST_2008_PI416562355	7.8566	7.89707	7.89536	8.64913	8.03461	7.87361	8.21445	7.91455
CUST_2012_PI416562355	9.61315	7.77373	7.42335	7.61744	7.6622	8.0442	7.12473	7.81836
CUST_2016_PI416562355	6.75442	8.48569	7.37555	8.50244	7.47747	7.51739	6.347	7.50031
CUST_2020_PI416562355	7.89877	7.8035	6.81573	7.85854	8.50939	8.34483	7.91193	8.00367
CUST_2023_PI416562355	8.82505	8.85066	9.43345	9.18873	9.20449	8.71025	8.91222	9.56682
CUST_2024_PI416562355	9.14775	9.0579	9.00553	9.4568	9.49091	8.98503	9.36255	9.61947
CUST_2026_PI416562355	11.6064	11.9319	11.6662	9.99713	9.87876	12.3771	10.8754	9.53897
CUST_2032_PI416562355	7.09865	8.75623	7.80027	9.67859	7.0684	8.52526	7.14111	7.32217
CUST_2035_PI416562355	7.43381	8.41123	7.59126	7.73193	8.2793	7.90065	7.44886	8.03821
CUST_2039_PI416562355	7.08177	7.01083	7.05049	6.9715	7.08842	6.67414	6.97688	7.88891
CUST_2050_PI416562355	7.79784	7.66108	8.21748	7.77456	8.06741	7.55528	7.1163	8.34331
CUST_2051_PI416562355	7.70366	7.67085	7.38448	8.39431	8.45107	8.94497	6.62611	8.92489
CUST_205_PI416562355	8.03684	8.15211	7.8437	8.31031	8.22142	7.41042	8.17662	8.47711
CUST_2063_PI416562355	8.55853	7.84174	7.58775	7.99026	8.20547	6.70774	7.47291	9.08289
CUST_2067_PI416562355	8.12265	10.3229	7.85504	8.39966	8.1952	7.57456	10.1395	7.73193
CUST_2071_PI416562355	9.26531	9.25613	9.26142	9.12282	9.33998	9.09703	9.31889	9.14584
CUST_2084_PI416562355	9.59122	7.61076	9.35802	8.33062	9.28677	8.43305	9.81563	6.96357
CUST_208_PI416562355	6.25318	7.39309	7.28623	6.90647	7.59126	7.10095	6.81333	7.40138
CUST_2095_PI416562355	5.7422	7.6735	7.12279	7.85854	7.7264	6.55597	6.88374	7.1137
CUST_2098_PI416562355	9.37197	7.6564	8.39512	7.41571	8.28133	7.82672	7.58188	7.85543
CUST_2099_PI416562355	7.05626	7.24224	7.57858	6.09333	6.38093	6.86607	8.14129	7.40962
CUST_20_PI416562355	11.8446	12.4894	12.822	11.8045	12.3359	12.6972	12.9521	12.9249
CUST_2103_PI416562355	7.04606	7.71422	7.48605	6.18294	8.21354	8.4539	6.15157	7.31058
CUST_210_PI416568369	9.52129	7.73574	9.68638	9.92536	9.32761	9.64998	9.72264	9.16623
CUST_2112_PI416562355	9.18339	10.011	10.1204	8.02183	8.17037	8.96062	9.26465	9.00008
CUST_2113_PI416562355	10.1196	8.87813	9.83046	7.98101	9.5565	8.96261	10.0961	9.61947
CUST_2114_PI416562355	10.4146	10.2875	10.1189	10.1024	10.0597	9.62941	9.95096	9.72775
CUST_2116_PI416562355	8.5321	8.84106	8.89604	9.07547	8.98476	8.57422	8.5338	8.96749
CUST_2127_PI416562355	7.12246	7.36656	7.0375	6.73084	6.78907	7.74502	7.57811	7.62157
CUST_2129_PI416562355	7.58188	7.47291	7.64586	7.33508	8.06354	7.55528	7.70366	8.14352
CUST_2131_PI416562355	7.05626	6.84857	6.52888	7.32217	8.39042	6.98864	6.2673	7.55624
CUST_2134_PI416562355	7.57858	7.19256	7.23298	8.09191	7.34842	7.25971	6.90647	7.8525
CUST_2135_PI416562355	8.34081	9.83599	9.54899	9.32044	8.90538	8.80805	8.10163	9.12403
CUST_2136_PI416562355	9.50698	7.84997	9.04856	9.34782	8.64609	9.87156	10.7094	8.37026
CUST_2137_PI416562355	7.17051	7.00453	6.73084	7.14366	7.85348	7.51739	7.27288	7.63773
CUST_2138_PI416562355	8.28032	8.69173	8.8308	8.42978	8.91147	8.44163	8.59326	8.15242
CUST_213_PI416562355	7.66464	6.29282	7.72853	8.45518	7.8688	8.21141	8.26002	7.57999
CUST_2144_PI416562355	8.26823	8.06253	8.34386	8.54096	8.52293	7.81195	8.44228	8.77034
CUST_2154_PI416562355	6.70817	7.26264	6.94247	7.15573	7.30773	7.15351	6.84033	7.50031
CUST_2158_PI416562355	8.78922	9.67799	10.1292	10.3258	9.63225	9.48588	9.8421	10.0426
CUST_2159_PI416562355	9.67082	9.13706	8.63162	7.7582	8.59256	9.80024	7.28623	8.54386
CUST_215_PI416562355	7.13727	7.4312	7.16581	8.09191	8.57138	7.67483	7.84958	7.6845
CUST_2165_PI416562355	7.34371	7.91809	6.82292	7.7582	8.43709	7.58141	7.14111	6.47313
CUST_2169_PI416562355	9.85238	8.91288	9.18432	9.17982	9.07964	9.21287	9.71171	9.23937
CUST_217_PI416562355	7.68209	7.37065	7.25823	7.6508	7.65818	7.64586	7.38583	8.04829
CUST_2183_PI416562355	9.70233	11.0746	10.5333	9.64233	9.82758	9.71461	10.275	9.52129
CUST_2185_PI416562355	6.75442	8.3574	8.17631	8.37026	7.5333	7.73659	8.2309	7.99097
CUST_2197_PI416562355	8.12749	6.37334	6.85326	8.1529	7.50006	7.83563	7.58658	7.98137
CUST_21_PI416562355	11.96	10.9161	12.2221	11.9319	12.4958	11.6605	11.6476	11.9485
CUST_2207_PI416562355	11.0295	11.4201	11.5866	8.83594	9.53776	11.6417	11.1864	10.3626
CUST_2209_PI416562355	9.3057	9.54079	9.11422	9.16167	7.59126	8.25279	9.46995	9.24339
CUST_221_PI416562355	7.6481	8.01348	7.92979	8.41955	8.52073	8.48619	7.75716	8.12749
CUST_2220_PI416562355	8.00156	8.96821	8.3316	8.40339	7.68143	7.17301	6.83482	8.4177
CUST_2221_PI416562355	9.4867	7.50006	7.82035	9.9104	9.26465	9.24925	9.47667	6.88831
CUST_2223_PI416562355	7.74502	8.16032	8.14352	8.08628	8.30533	8.01609	7.95708	8.37026
CUST_2235_PI416562355	9.7971	10.8661	10.9327	10.2412	9.94145	10.3147	9.61165	10.329
CUST_2237_PI416562355	9.18339	9.07764	8.45672	8.33858	8.13328	10.3745	9.23653	8.16724
CUST_2238_PI416562355	8.30291	7.838	7.45863	7.71829	7.14111	7.61744	8.45518	8.36726
CUST_2243_PI416562355	8.16599	9.41183	6.75442	8.72183	9.24443	8.13521	6.95669	7.99804
CUST_2247_PI416562355	7.4663	8.21308	5.93875	8.63423	6.83482	6.95451	8.07395	6.591
CUST_2248_PI416562355	10.8427	10.8097	9.59892	11.0766	9.77019	9.13706	11.0609	9.70945
CUST_2249_PI416562355	7.44317	10.3853	8.73797	8.98912	8.03993	6.45885	9.23354	7.58658
CUST_2250_PI416562355	6.88755	9.46384	7.67483	7.99026	7.25292	7.58517	7.77002	7.44213
CUST_2251_PI416562355	7.49257	7.35118	4.36386	7.99238	6.50823	7.8688	7.96161	9.12758
CUST_2252_PI416562355	10.8229	9.56527	10.9248	12.4344	11.776	11.6269	11.3714	11.7843
CUST_2253_PI416562355	11.2404	10.8696	6.21606	12.2838	10.8959	11.8311	11.4977	9.97275
CUST_2257_PI416562355	7.74502	6.7615	8.17631	7.92979	8.57422	7.60707	8.14862	8.28611
CUST_2259_PI416562355	9.95841	8.26706	10.3168	10.8107	8.51581	9.04941	10.1196	8.84802
CUST_2260_PI416562355	7.43876	7.96954	7.58282	7.67041	8.70939	9.45049	6.96393	8.4747
CUST_2270_PI416562355	7.04606	8.09488	7.01083	7.29917	7.6724	6.81893	6.46703	7.7387
CUST_2275_PI416562355	10.8464	9.12645	9.69343	10.9917	10.3045	9.78764	10.6017	9.86433
CUST_2288_PI416562355	9.46683	10.29	9.13209	9.17982	11.2298	9.7122	8.75831	9.24747
CUST_2290_PI416562355	8.32036	9.20754	9.14202	8.83831	8.95482	7.85309	7.93974	8.89187
CUST_2301_PI416562355	7.61537	7.73278	7.41227	7.69846	7.7636	8.01609	7.20178	7.71958
CUST_2303_PI416562355	9.95096	10.3045	9.94274	10.5678	9.81563	10.3728	9.78764	10.2662
CUST_2309_PI416562355	7.85328	8.33969	7.30346	8.27567	8.19243	7.36054	8.22835	7.40138
CUST_2323_PI416562355	11.0386	9.29397	11.39	10.5388	10.5034	9.8678	10.8585	8.98912
CUST_2324_PI416562355	9.08355	7.50006	8.37298	8.38638	9.17046	8.06523	8.70778	9.66149
CUST_2331_PI416562355	7.63909	7.57101	7.88128	7.986	7.89233	7.43016	7.72257	8.32894
CUST_2336_PI416562355	9.12403	9.7673	9.34567	9.8495	9.94425	9.89476	9.14433	9.57795
CUST_2337_PI416562355	9.52967	8.10899	8.55853	8.52783	7.05286	7.63818	8.87813	9.32593
CUST_2343_PI416562355	8.88978	7.89233	9.69984	10.073	9.24339	9.57795	9.57795	8.79552
CUST_2349_PI416562355	8.5813	7.66108	7.49007	8.16975	8.39592	8.07295	8.62169	7.48756
CUST_2352_PI416562355	8.74198	6.9421	6.74015	6.99749	8.35354	6.9177	8.04283	6.51514
CUST_2353_PI416562355	10.7564	9.96654	10.4168	10.5818	9.78764	10.3511	11.4485	9.92935
CUST_2355_PI416562355	3.63253	7.61445	7.82732	7.53792	7.70841	7.29946	7.24224	6.15537
CUST_235_PI416562355	7.97026	7.18731	7.15762	8.19781	7.60174	7.62179	7.30374	8.14352
CUST_236_PI416562355	7.23568	7.99804	7.92535	6.72574	6.97401	8.00191	6.89401	7.64405
CUST_2373_PI416562355	7.50851	6.78744	7.08842	8.10703	8.12878	7.73659	7.58188	7.42151
CUST_2376_PI416562355	11.9103	12.1076	11.901	12.7968	11.7315	12.1501	12.3013	11.4735
CUST_2377_PI416562355	11.2976	10.5544	10.0689	11.681	11.9451	10.9161	11.6959	10.0842
CUST_2383_PI416562355	11.0027	10.4986	10.3445	9.65859	11.96	10.9676	10.1139	12.1131
CUST_2385_PI416562355	10.1395	8.69934	9.91237	8.219	9.13153	8.64125	8.63162	9.71171
CUST_2391_PI416562355	7.50006	7.73996	6.65726	7.51838	7.4594	6.84505	5.9779	7.79642
CUST_2395_PI416562355	8.16347	7.5748	7.874	8.28336	7.44369	8.05983	8.28278	7.14939
CUST_23_PI416562355	7.55528	6.7972	8.61458	7.71164	7.77084	7.00312	7.29545	7.77084
CUST_2409_PI416562355	8.20593	9.01218	8.83909	8.88673	8.65003	9.10631	7.19256	9.09109
CUST_240_PI416562355	8.94223	9.2587	9.398	8.78022	9.6229	9.15978	9.11007	9.59473
CUST_2421_PI416562355	10.3147	9.91471	10.1043	10.1958	10.1263	10.5274	10.5034	10.3401
CUST_2426_PI416562355	6.86375	7.37853	7.69824	6.96032	7.64586	8.21945	6.6343	7.76194
CUST_2427_PI416562355	9.02781	8.89698	9.54139	7.94267	7.91679	8.9646	9.07304	8.77034
CUST_2428_PI416562355	7.51444	6.97938	7.22034	7.90931	8.17693	7.40058	7.44886	8.38328
CUST_242_PI416562355	7.38151	8.77549	7.18577	8.20409	8.62169	7.97529	7.28334	8.19458
CUST_2433_PI416562355	9.95433	8.22187	8.89604	7.9456	9.67082	8.88607	8.02165	8.42795
CUST_2434_PI416562355	8.22323	7.26792	8.44059	6.30371	8.13328	7.05896	7.37907	8.92127
CUST_2435_PI416562355	7.92979	8.09488	4.48557	7.57527	7.83622	8.66998	7.60522	6.02713
CUST_2436_PI416562355	8.11632	8.32318	8.19119	8.36097	8.54144	8.14798	8.26002	8.47052
CUST_2445_PI416562355	8.97396	8.84577	8.99337	8.90443	9.38754	9.47351	8.59326	9.70482
CUST_2446_PI416562355	11.1574	10.1284	10.9865	11.2454	11.4837	10.8086	11.1309	11.5262
CUST_2452_PI416562355	7.1039	7.61076	7.34093	7.36711	7.87898	7.25971	7.2158	7.28739
CUST_2454_PI416562355	10.0833	8.01731	8.47913	7.46986	8.04829	8.0119	9.67319	7.97439
CUST_2464_PI416562355	11.18	9.88926	10.3372	9.91643	10.6832	10.561	11.1035	10.9298
CUST_2465_PI416562355	6.96249	7.50776	6.81573	6.84505	6.99608	6.93622	5.96136	6.95451
CUST_2468_PI416562355	6.94173	9.48588	8.2288	10.2484	10.0641	7.29946	8.32092	7.57999
CUST_2473_PI416562355	8.00367	9.56068	8.59092	8.28336	7.87092	8.21748	8.18346	8.3927
CUST_2474_PI416562355	7.60753	7.29545	6.39974	7.87419	7.22427	7.07811	7.25292	6.3831
CUST_2478_PI416562355	10.9602	11.4254	10.5956	12.4863	11.8045	11.4569	9.12225	11.5767
CUST_2489_PI416562355	8.25619	9.28734	8.92925	8.94589	9.25088	8.58882	8.35657	9.20876
CUST_2492_PI416562355	7.88205	7.77743	7.21337	8.54543	8.32894	8.48292	8.76372	9.02746
CUST_2493_PI416562355	9.59321	8.24226	8.29417	8.04966	8.27611	8.88139	8.87813	8.29202
CUST_2497_PI416562355	8.23824	8.41902	8.13585	7.96305	7.776	8.26823	8.67108	8.66776
CUST_2498_PI416562355	8.54941	8.6426	8.29417	9.00087	8.02909	7.58141	8.25442	7.86358
CUST_2499_PI416562355	9.99598	10.4119	10.5418	10.8283	10.3721	10.0266	10.0383	10.2512
CUST_24_PI416679341	9.32307	10.101	9.62036	9.76849	9.65766	9.63367	9.40928	9.59558
CUST_2500_PI416562355	12.3854	10.4986	11.0942	8.75143	10.6602	9.62416	10.941	10.2172
CUST_2501_PI416562355	8.46491	9.0043	8.97342	9.33998	7.8738	8.45711	7.63818	8.59186
CUST_2503_PI416562355	7.9899	7.55695	9.00553	6.8069	6.47313	7.39416	8.68944	7.25292
CUST_2506_PI416562355	8.66588	8.71498	7.80511	9.20754	9.17312	9.23354	8.60963	8.73385
CUST_2512_PI416562355	10.6998	9.67501	10.7181	10.275	10.7493	10.2037	10.4577	10.941
CUST_2513_PI416562355	9.24391	8.73003	8.5321	9.38835	7.41756	8.41849	9.08206	8.04829
CUST_2515_PI416562355	8.56925	7.47291	8.05543	8.59606	8.68089	7.85679	8.4103	8.62855
CUST_2518_PI416562355	6.96249	7.22064	7.70733	8.16975	7.43642	8.78544	6.27721	8.87794
CUST_2520_PI416562355	7.50006	7.22064	7.52034	8.43552	7.47747	7.49357	7.43694	7.79642
CUST_2523_PI416562355	8.88673	8.20684	7.52034	8.26574	7.11663	7.45041	8.87813	6.92958
CUST_252_PI416568369	7.66731	8.55157	8.01609	8.42769	8.61803	7.65617	7.36765	8.93653
CUST_2531_PI416562355	9.29332	9.57334	8.25516	9.93622	7.5471	7.81836	9.27706	8.47052
CUST_2534_PI416562355	7.20239	7.43564	7.96522	6.96466	7.37065	7.50404	6.58537	7.96486
CUST_2538_PI416562355	10.4119	8.46593	8.13841	10.2125	9.94877	9.58484	10.3409	8.13425
CUST_2539_PI416562355	10.3605	11.0786	11.4548	11.3785	11.5463	11.1035	11.2337	11.1789
CUST_2541_PI416562355	9.18943	7.85348	8.64576	7.95363	7.69672	8.94058	8.84352	8.1103
CUST_2542_PI416562355	9.34962	8.08396	9.51168	10.2707	9.85238	9.95982	9.41989	10.0426
CUST_2544_PI416562355	8.76393	7.88396	7.89233	7.36437	7.38448	6.96393	8.75184	8.14352
CUST_254_PI416562355	10.2858	9.54659	8.88139	9.15726	8.97162	8.7884	9.3057	8.914
CUST_2555_PI416562355	8.95355	10.0434	10.3893	9.57334	8.60408	10.0247	10.2799	9.52729
CUST_2558_PI416562355	9.41421	8.52489	9.2759	8.75508	9.30627	9.34782	9.07304	9.11381
CUST_255_PI416568369	7.8295	8.93975	8.10048	8.10703	7.6508	8.7153	8.06624	7.40138
CUST_2561_PI416562355	10.8585	11.2268	10.0202	10.2089	10.6331	10.3013	11.2268	11.283
CUST_2570_PI416562355	6.06936	7.91809	7.06032	8.41955	8.32473	8.28813	6.97329	6.18542
CUST_257_PI416562355	6.90647	8.44124	7.13085	7.67041	8.31669	8.11519	7.6427	7.44213
CUST_2582_PI416562355	8.91969	9.0141	9.34172	8.84978	9.35417	8.71176	8.7312	9.20647
CUST_2583_PI416562355	10.1605	10.3721	9.95841	10.6422	10.2005	10.4613	9.91377	10.2997
CUST_2584_PI416562355	10.2387	9.70881	9.17593	10.3653	10.2662	10.0626	10.4443	9.95433
CUST_2585_PI416562355	7.18204	6.93032	7.25292	7.26821	6.60773	7.19841	7.93127	7.58658
CUST_2587_PI416562355	10.2728	9.71171	9.82286	9.30199	9.74971	9.90025	11.4417	9.24747
CUST_2592_PI416562355	9.16623	8.8691	7.86145	7.07041	7.69128	8.33412	9.72775	6.92958
CUST_2593_PI416562355	9.2218	9.04327	8.91147	9.17406	8.74745	9.20754	8.99884	9.04566
CUST_25_PI416562355	9.96402	11.415	11.5361	7.8965	10.4966	9.30854	9.53217	10.3182
CUST_25_PI416568369	7.97026	7.56674	8.42795	8.34913	7.08842	8.01609	7.73828	8.9804
CUST_2602_PI416562355	7.36519	4.47345	7.87783	8.4103	8.51186	7.97529	7.86319	7.87822
CUST_2618_PI416562355	8.50939	9.54296	8.931	8.17475	8.22353	10.4296	9.78764	6.8653
CUST_2619_PI416562355	8.76393	7.44421	8.47711	8.2793	8.37841	9.09002	8.46542	8.3795
CUST_261_PI416562355	6.95451	6.61419	7.19779	6.97688	7.4075	6.59939	6.8556	7.79642
CUST_2624_PI416562355	7.22938	7.47747	7.42151	7.64586	8.36835	7.54058	7.68997	7.74754
CUST_2627_PI416562355	6.91247	6.99608	7.30346	5.71671	8.18656	8.08296	6.49029	7.61123
CUST_2636_PI416562355	10.1518	9.23653	8.9637	9.92536	9.11422	10.007	9.03925	9.13153
CUST_2650_PI416562355	9.37998	9.30854	9.46804	9.93861	9.7122	9.78988	9.35713	9.8779
CUST_2659_PI416562355	9.26531	9.37347	9.70482	8.99142	9.67435	9.96402	8.78165	9.49134
CUST_265_PI416562355	10.3386	8.80018	9.81142	9.32972	10.7363	9.43227	10.9508	8.84802
CUST_2669_PI416562355	7.39737	7.38259	7.53403	7.67901	7.72874	7.3462	7.50752	8.08229
CUST_2672_PI416562355	7.87822	8.02909	8.0042	7.29487	7.0684	8.58471	6.13627	6.84505
CUST_2676_PI416562355	6.97293	9.03315	7.30802	7.92757	7.33508	6.91022	7.81315	7.84723
CUST_2680_PI416562355	9.75796	10.7415	10.6632	11.4085	10.4813	11.2122	10.3728	9.64233
CUST_2687_PI416562355	8.72738	8.75143	7.99398	6.85131	8.30105	7.81836	8.55037	8.19981
CUST_268_PI416562355	7.99398	8.50182	8.22504	8.66232	8.57918	8.13521	7.986	9.46339
CUST_2691_PI416562355	8.05848	8.28278	8.24598	8.71133	8.02148	7.81836	8.08263	8.78615
CUST_2694_PI416562355	8.96893	9.85101	7.98154	8.9637	8.80099	8.9323	8.9066	9.33189
CUST_2698_PI416562355	8.96893	7.92405	7.93496	8.10703	8.90057	7.91174	8.62968	8.3927
CUST_26_PI416568369	10.7927	9.46294	8.69815	9.28734	8.74324	9.42933	10.8363	9.18339
CUST_2703_PI416562355	7.25292	8.44357	7.15762	8.41321	8.05068	7.14111	7.31822	7.94889
CUST_2708_PI416562355	7.8484	8.89376	8.93653	8.92378	8.64215	8.18903	8.12814	8.44163
CUST_270_PI416562355	6.40454	8.14065	7.24967	7.95363	7.91903	8.10441	7.35669	7.08377
CUST_2710_PI416562355	7.95907	7.64586	7.89536	7.91193	6.29455	7.62933	8.45929	8.17381
CUST_2711_PI416562355	7.71035	8.39431	8.05915	6.79964	8.44228	8.70281	7.45401	6.99678
CUST_2714_PI416562355	9.23398	8.83545	9.18943	9.81302	9.3293	9.59321	9.56068	10.0083
CUST_2721_PI416562355	7.73405	8.30861	5.92694	7.60267	8.47534	9.21636	6.97042	8.09191
CUST_2727_PI416562355	7.1941	5.94022	6.93622	7.44161	7.63637	6.88374	7.12892	7.39362
CUST_272_PI416562355	7.74039	7.22998	7.57054	7.71443	6.27779	8.65697	7.19256	8.03392
CUST_2733_PI416562355	6.65771	7.49257	7.66819	7.09963	7.5748	7.72129	6.41303	7.44213
CUST_2738_PI416562355	2.70648	7.72853	8.24271	7.66597	8.43213	7.986	8.11876	7.28739
CUST_2740_PI416562355	10.7735	10.6331	10.6277	11.068	10.4697	10.5135	10.768	11.0484
CUST_2745_PI416562355	9.75049	10.0568	9.87963	10.3745	10.3904	9.87349	9.76595	10.1236
CUST_2746_PI416562355	7.24224	7.4535	6.6781	7.37337	7.18577	6.97473	7.41254	7.1727
CUST_2747_PI416562355	8.33858	6.81773	7.72853	7.89233	7.30773	7.18762	8.38247	7.69542
CUST_2748_PI416562355	9.32298	9.20188	9.49741	9.71628	10.1177	9.10082	9.555	9.29174
CUST_2754_PI416562355	7.9048	7.07577	7.34648	8.08429	8.49521	7.99398	8.23345	8.11226
CUST_2761_PI416562355	8.14065	8.32318	7.64586	8.55313	8.86117	7.42361	8.21172	8.01661
CUST_2765_PI416562355	7.36519	8.01348	8.01348	7.34676	8.24806	7.47773	7.32274	7.79073
CUST_2768_PI416562355	9.78601	9.17218	10.1433	9.73094	9.84798	9.71628	9.49741	10.1643
CUST_2774_PI416562355	8.95881	8.99708	8.62078	9.38241	8.93892	9.15647	8.88139	8.9845
CUST_2775_PI416562355	8.36343	7.40909	7.35559	7.25233	6.16357	7.30346	8.27945	7.45555
CUST_2776_PI416562355	8.34566	7.04606	7.97708	8.36835	6.20877	7.91903	8.38787	7.79073
CUST_278_PI416562355	7.28334	7.72171	7.19779	7.48705	7.27376	7.39013	6.86877	7.86358
CUST_27_PI416562355	6.12404	8.83456	9.12338	8.44836	9.54296	8.27101	8.49696	7.22758
CUST_2806_PI416562355	9.05959	8.78544	8.60616	7.71443	9.51711	9.22399	8.22549	9.04122
CUST_2809_PI416562355	7.09865	8.06253	8.53951	8.13921	7.25882	7.79297	7.6341	8.435
CUST_280_PI416562355	8.66199	7.08377	8.50244	7.68844	8.56984	7.45452	8.71025	8.18346
CUST_2814_PI416562355	11.4704	11.068	10.6716	11.4624	11.5959	11.1987	11.3062	11.0027
CUST_2819_PI416562355	8.06758	8.24835	8.31187	6.93032	6.98402	7.23986	8.54048	8.63582
CUST_2825_PI416562355	9.28835	9.37197	8.8308	9.3732	9.73761	9.32298	9.28835	9.60634
CUST_2826_PI416562355	8.64034	8.86437	9.09481	8.24122	6.0774	8.34483	8.70281	8.35781
CUST_2831_PI416562355	8.22323	8.28075	8.64215	8.62124	8.48216	8.18191	8.34331	8.92489
CUST_2834_PI416562355	7.26763	8.48569	7.99398	8.38139	8.54144	8.17693	7.61904	8.24746
CUST_2837_PI416562355	10.4296	9.16167	9.49316	9.5705	10.277	10.1605	10.573	10.2102
CUST_283_PI416568369	8.60025	8.59769	8.68473	8.84509	7.39978	8.67804	8.45929	9.28705
CUST_2840_PI416562355	9.19251	8.30248	8.41004	7.99839	8.24806	8.64834	9.19313	8.11226
CUST_2847_PI416562355	7.20606	7.9063	7.784	8.15701	8.14097	8.08296	7.22607	8.15242
CUST_2848_PI416562355	7.27405	6.71548	7.07443	7.56769	7.33004	6.89893	7.15889	7.32217
CUST_2850_PI416562355	7.8484	7.42754	6.90647	6.23294	5.94389	7.32808	7.12052	7.30374
CUST_2852_PI416562355	9.73094	7.9467	10.29	9.7204	10.073	9.63304	10.0824	10.4266
CUST_2853_PI416562355	14.4203	13.9304	14.1206	14.0178	13.8221	13.3827	14.2981	14.2702
CUST_2854_PI416562355	7.13342	6.59846	6.91097	7.14939	7.24224	6.89893	7.03888	7.69542
CUST_2855_PI416562355	10.4443	9.82719	9.3839	10.8086	10.0665	11.6567	11.2597	9.80024
CUST_2858_PI416562355	8.63582	8.90443	9.18324	9.01253	9.23234	8.77878	8.89376	8.89604
CUST_2859_PI416562355	8.69097	9.04856	9.84798	7.72214	7.0593	7.05896	8.69173	8.89443
CUST_2860_PI416562355	7.76007	7.1702	7.97708	8.29417	7.20759	8.67804	7.96738	8.60292
CUST_2869_PI416562355	7.58188	6.62793	7.08377	7.13887	6.81012	6.5107	6.8887	7.54373
CUST_2874_PI416562355	8.84263	8.66942	8.51827	9.03882	9.28734	8.85573	8.81997	9.08289
CUST_287_PI416562355	7.08842	8.23225	8.02287	8.26252	7.93422	6.94796	7.25882	7.01013
CUST_2880_PI416562355	10.9355	9.9697	10.8107	11.2268	10.9508	10.8498	10.8661	11.2081
CUST_2881_PI416562355	8.99884	10.1139	8.76714	10.3839	8.39042	9.55799	8.89774	8.79552
CUST_2882_PI416562355	8.99884	8.62204	9.05502	9.35141	8.98138	9.40693	8.09768	8.44357
CUST_2883_PI416562355	8.78001	8.74219	8.36425	9.27167	8.74986	8.79977	8.65719	8.59792
CUST_2886_PI416562355	8.90585	7.49257	8.39512	6.82848	7.7264	9.48852	8.50505	6.35583
CUST_2887_PI416562355	7.95726	8.33412	8.40446	8.32177	8.47052	8.20287	8.11876	8.41427
CUST_288_PI416562355	8.17724	8.04761	8.03564	8.8018	7.45324	7.83839	7.59032	8.02564
CUST_2894_PI416562355	11.0262	11.064	11.0463	11.6932	11.446	11.0942	11.1492	11.5685
CUST_2898_PI416562355	10.5544	9.73274	10.4929	11.1035	10.8696	10.6366	10.4929	10.4613
CUST_28_PI416562355	9.78846	8.70939	8.92062	8.86292	7.23148	7.89366	8.52563	9.08521
CUST_2902_PI416562355	7.22938	8.06523	6.693	7.11695	7.49632	6.60773	6.97688	6.98899
CUST_2908_PI416562355	8.03993	7.19748	7.63909	8.03701	8.38193	7.94011	7.88243	8.49896
CUST_2909_PI416562355	8.71133	8.59943	8.86504	9.21961	9.15584	8.58471	8.53246	8.83475
CUST_2913_PI416562355	8.06523	6.18542	7.14621	7.11403	6.91172	6.89136	7.86995	7.28739
CUST_2916_PI416562355	9.07547	8.63582	8.01173	9.3438	9.24844	8.98138	9.28677	9.02746
CUST_2921_PI416562355	10.6147	10.2255	10.3626	11.4201	10.4856	10.8363	10.3258	10.8833
CUST_2923_PI416562355	9.39466	9.8471	9.70233	10.0641	9.81733	9.53217	9.58384	10.0568
CUST_2924_PI416562355	8.52489	7.79012	6.74436	6.9715	9.20754	7.11728	6.28822	7.65349
CUST_2925_PI416562355	8.07963	7.94889	8.03941	7.89233	8.11795	7.84958	7.62956	7.83839
CUST_2926_PI416562355	7.58658	6.74646	7.94853	8.19119	7.88548	7.65617	7.85192	7.62682
CUST_2929_PI416562355	7.25292	6.12856	7.57054	7.6593	7.39362	7.73659	7.07577	7.48756
CUST_2934_PI416562355	8.82066	8.05695	9.35059	10.0152	9.37197	9.75796	9.49247	8.87794
CUST_2938_PI416562355	5.12266	9.03968	8.47077	9.78917	9.38072	9.15489	8.29014	7.51739
CUST_2941_PI416562355	7.86957	7.69542	7.04196	8.99884	8.02148	8.37026	7.74754	7.78481
CUST_2945_PI416562355	9.54139	11.6	12.664	10.8229	11.9485	9.33998	10.472	11.3575
CUST_2948_PI416562355	8.66887	7.77105	8.32852	7.54855	8.18656	7.01293	8.73649	7.95835
CUST_2953_PI416562355	9.24056	7.75757	8.25072	9.29519	8.75998	8.70281	9.06616	8.52905
CUST_2957_PI416562355	9.71091	8.57043	7.611	9.40533	8.30861	8.37841	8.86388	7.52647
CUST_2958_PI416562355	7.47747	8.13809	6.78336	7.07041	7.62248	6.83876	6.50724	6.89969
CUST_2959_PI416562355	10.3753	8.15417	9.57334	8.52146	10.0925	9.75295	11.1957	8.72684
CUST_2961_PI416562355	7.47088	7.4535	7.4535	7.8295	8.22805	7.61491	7.6508	7.89498
CUST_2969_PI416562355	7.91193	7.6564	8.08827	6.58537	7.49357	8.15242	7.16957	6.20266
CUST_2981_PI416562355	8.47255	8.36343	8.75477	9.80991	8.73607	8.99089	9.12919	8.01974
CUST_298_PI416562355	13.6193	13.7502	13.6073	12.3653	13.0999	13.3265	12.8535	13.9539
CUST_2992_PI416562355	8.24895	8.41902	8.27654	7.76194	7.14939	8.30419	8.30048	8.41955
CUST_2997_PI416562355	7.75716	7.04606	7.83898	7.61744	7.78563	7.30716	7.58658	7.94267
CUST_299_PI416562355	9.98254	9.78519	10.2799	9.06616	10.3372	9.06077	9.87589	10.1024
CUST_2_PI416679341	8.26146	9.30067	8.86552	8.63645	9.03195	8.54453	9.20583	8.89725
CUST_3003_PI416562355	6.80771	7.27725	7.09996	7.6508	7.90687	8.07295	7.15889	8.01033
CUST_3007_PI416562355	8.3689	8.93975	7.69411	8.45852	8.5131	8.67374	7.05626	9.33887
CUST_3008_PI416562355	6.94173	7.48504	7.39336	7.51345	6.89969	7.58141	6.60403	7.29717
CUST_3009_PI416562355	11.3857	9.90147	10.2875	9.79502	9.61522	12.0186	11.4276	10.352
CUST_3013_PI416562355	12.0555	11.4935	11.7919	12.2221	12.1076	11.6959	11.7636	12.4245
CUST_3017_PI416562355	6.8474	7.67835	6.40985	8.36097	7.33004	7.51246	7.38286	7.44213
CUST_3019_PI416562355	7.58658	8.35409	7.40085	7.27376	6.11431	7.45041	7.10816	7.0399
CUST_3029_PI416562355	8.21506	8.64125	7.49457	9.03882	9.02279	7.42019	7.34093	9.3552
CUST_302_PI416562355	10.0282	9.91237	10.3774	6.81733	7.70366	10.8022	9.62416	7.62682
CUST_3039_PI416562355	9.97642	10.1703	10.3229	10.0516	10.3418	10.1052	10.0228	10.75
CUST_303_PI416562355	8.12523	7.22637	7.88548	7.63773	5.94389	7.40644	7.80148	7.86957
CUST_304_PI416562355	7.44317	7.34121	7.05049	7.86648	7.57101	7.65102	7.45889	7.67306
CUST_304_PI416568369	6.43925	8.77981	7.54638	8.68944	8.85729	10.6093	7.07108	8.18346
CUST_3050_PI416562355	7.88548	8.05543	8.06792	8.19119	8.33412	7.54421	7.784	8.18346
CUST_3051_PI416562355	7.31398	8.66942	8.3919	8.09191	8.34483	7.86629	7.66731	8.49046
CUST_3052_PI416562355	7.48303	7.92923	7.95762	8.61216	6.75442	8.66776	8.56925	7.0593
CUST_3053_PI416562355	8.17724	8.74408	7.76609	7.47899	8.39404	8.75706	7.78788	8.81927
CUST_3058_PI416562355	6.55549	8.0813	8.1952	7.22668	7.02821	6.33029	7.05626	7.29717
CUST_305_PI416562355	8.45749	10.0247	9.61608	9.76595	9.81982	9.32586	9.08355	8.92925
CUST_305_PI416568369	7.57527	7.49257	7.79175	6.9715	7.30346	8.05543	7.49357	6.6456
CUST_3070_PI416562355	8.09141	6.84505	6.92958	8.14257	8.35891	8.02875	8.24746	7.47545
CUST_3071_PI416562355	10.4577	10.3211	10.3104	10.8987	10.4539	11.0871	10.4312	10.7927
CUST_3074_PI416562355	11.2577	10.0491	10.0641	10.0386	10.23	10.6914	11.1463	10.2954
CUST_3079_PI416562355	11.2528	11.2713	11.6157	11.8713	12.2282	11.4922	11.5054	12.1779
CUST_3082_PI416562355	10.9474	12.6424	11.3174	12.1887	10.7447	12.5996	9.91974	11.3174
CUST_3085_PI416562355	7.32499	8.06792	7.96954	7.5023	7.63251	6.79396	7.52916	8.06135
CUST_3086_PI416562355	6.96682	8.28885	7.59802	8.10195	8.45595	9.58484	6.59006	7.96846
CUST_3088_PI416562355	9.91723	9.92393	10.0516	9.30897	9.9897	9.60124	10.3098	10.4443
CUST_3092_PI416562355	8.73871	8.61711	7.94853	9.0958	7.07577	7.79865	8.47825	9.62416
CUST_3096_PI416562355	9.25214	7.37853	8.47711	9.43286	9.02712	9.35059	8.30333	8.25737
CUST_3099_PI416562355	10.15	10.2005	9.4816	7.986	8.36507	10.3934	9.54296	7.9246
CUST_309_PI416562355	9.37849	9.31966	9.32298	9.98339	9.51008	9.16717	9.24747	9.34872
CUST_30_PI416562355	12.4587	11.1529	10.5362	12.4004	9.66805	11.2268	12.5797	11.0786
CUST_3106_PI416562355	6.8474	6.98757	6.6343	7.28623	7.04606	6.94796	6.89401	6.74898
CUST_3111_PI416562355	8.61216	7.89233	7.60753	7.0289	7.02821	6.85131	6.17297	7.16581
CUST_3116_PI416562355	7.53937	9.06919	8.69424	8.24895	7.38448	10.1254	8.06051	8.02564
CUST_3117_PI416562355	9.64233	8.28075	9.0161	9.4867	7.4594	9.18339	10.0597	10.15
CUST_3118_PI416562355	7.18204	8.69173	7.62179	9.02686	8.07963	7.91417	7.10816	7.84723
CUST_3122_PI416562355	10.3092	8.96261	10.7292	10.451	10.2625	10.8786	10.4048	10.2328
CUST_312_PI416568369	8.49471	6.95451	8.82703	9.00359	8.70281	9.1851	8.13745	8.68473
CUST_3135_PI416562355	7.51862	7.59032	7.77949	7.50628	8.02564	7.11728	7.61053	7.77743
CUST_3147_PI416562355	9.45243	7.79134	9.49091	7.40111	7.98279	9.25214	9.25517	7.72789
CUST_3151_PI416562355	9.43169	7.88967	8.90189	7.91567	7.51419	9.79502	9.56848	7.59219
CUST_3152_PI416562355	9.89476	10.3721	9.62004	10.3372	8.64609	9.88707	10.6054	9.60124
CUST_3153_PI416562355	8.9489	6.34034	8.58413	7.86145	9.68578	9.37122	7.89498	9.63304
CUST_315_PI416562355	13.7239	14.5495	14.5495	14.0484	14.4203	14.0484	14.2199	14.4203
CUST_3176_PI416562355	8.33705	7.66108	7.34093	7.01293	7.48931	8.86659	8.34913	8.58694
CUST_3179_PI416562355	10.6702	9.45885	10.3934	9.27211	8.15116	9.13914	11.0809	9.23511
CUST_317_PI416562355	10.8022	10.3182	10.352	10.9327	10.9248	10.685	9.9897	10.9548
CUST_3189_PI416562355	8.92814	10.4632	9.8084	9.94274	10.0833	9.44572	9.35713	9.07388
CUST_318_PI416562355	8.8489	9.81563	10.1152	10.0266	11.3228	9.14505	12.0123	9.64717
CUST_3190_PI416562355	9.20876	9.85569	10.277	7.83504	7.23747	9.72264	8.21172	8.20394
CUST_3191_PI416562355	7.71443	9.66627	8.75831	8.56925	8.62615	8.90829	7.94359	9.0141
CUST_3193_PI416562355	9.15489	9.62353	8.38436	9.41421	9.91237	11.4085	8.219	9.68906
CUST_3195_PI416562355	10.6914	9.24056	9.5565	8.71798	8.87679	8.83594	9.10565	9.6854
CUST_3196_PI416562355	8.96035	9.45243	9.35624	8.2525	9.23069	9.99147	8.7424	8.21612
CUST_319_PI416562355	9.33824	9.38673	9.83046	9.94576	8.73607	7.90065	8.86504	9.27953
CUST_319_PI416568369	8.36097	7.76194	8.07896	8.1186	8.40339	8.32036	7.56174	8.18346
CUST_31_PI416562355	9.06515	11.4659	10.0152	9.20533	10.1098	9.93189	8.30533	9.61418
CUST_3202_PI416562355	8.42507	8.27712	8.74198	8.61711	8.82156	8.30619	8.35299	8.227
CUST_3206_PI416562355	8.12975	8.73438	8.9049	8.33244	8.77034	8.00858	8.80744	8.51667
CUST_3208_PI416562355	11.4949	9.0043	10.1363	8.51901	10.2527	9.63962	9.7618	10.0228
CUST_3211_PI416562355	10.3045	9.59473	10.1259	9.12112	10.0134	9.85481	10.352	9.33189
CUST_3213_PI416562355	9.6075	9.13008	7.98671	7.39309	7.42361	7.55887	7.74039	8.4363
CUST_3214_PI416562355	8.68375	9.16356	9.23234	9.27989	8.56984	9.72775	9.25517	9.27953
CUST_3218_PI416562355	9.49178	7.07577	7.78726	6.96032	8.46402	7.00312	7.54058	7.50851
CUST_3222_PI416562355	10.4966	9.3984	10.3279	10.8754	9.37768	10.5198	10.7054	10.7181
CUST_3224_PI416562355	9.73274	11.0386	10.7564	9.12645	10.563	8.93432	8.82743	10.4743
CUST_3228_PI416562355	6.82848	7.13471	6.76855	7.37907	7.56174	6.63883	6.98402	7.61123
CUST_3229_PI416562355	7.986	7.10652	7.74502	7.66597	8.16834	7.16612	8.19089	7.83839
CUST_322_PI416562355	11.5167	10.8464	10.7015	10.0215	10.5198	11.415	12.4004	9.94274
CUST_3230_PI416562355	10.0892	7.81295	9.39466	11.0531	9.87156	10.5921	10.3324	10.521
CUST_3231_PI416562355	9.47667	7.90197	7.60429	7.29487	7.44369	7.75486	9.85238	7.42151
CUST_3232_PI416562355	9.10794	10.6914	9.81433	9.60865	10.8363	9.61694	9.1851	8.56663
CUST_3233_PI416562355	6.80287	7.23807	7.29458	7.29487	6.42882	7.51246	6.8887	7.28739
CUST_3248_PI416562355	1.74873	8.8491	8.67738	7.70517	8.76393	8.17506	7.46298	8.91876
CUST_3250_PI416562355	9.19759	7.93459	8.30105	8.07963	9.12282	7.86087	9.351	8.69249
CUST_3257_PI416562355	8.80865	9.88478	9.11869	9.77504	9.35141	8.36521	8.83939	8.49046
CUST_3263_PI416562355	10.3133	9.15892	8.71079	8.44254	9.45423	9.17795	7.36601	9.3732
CUST_3265_PI416562355	8.219	9.07472	8.38638	7.3904	8.18656	8.30419	8.47026	7.7387
CUST_3267_PI416562355	10.6104	10.6054	10.9355	10.6868	10.8195	10.5333	10.277	11.2454
CUST_3272_PI416562355	5.94462	7.41254	8.3316	6.87992	8.0442	7.22064	8.20837	6.88831
CUST_3281_PI416562355	9.51662	9.33998	9.03419	9.70233	9.89779	9.64548	9.24391	9.95096
CUST_3285_PI416562355	8.54144	9.27189	9.78846	9.94145	7.62248	8.66032	8.51581	9.09109
CUST_3290_PI416562355	8.62855	8.54048	8.37543	8.23285	7.92979	8.67804	8.02598	7.22758
CUST_3291_PI416562355	8.05068	6.04089	8.65697	8.93801	8.27611	8.72333	8.37407	8.3927
CUST_3299_PI416562355	8.98867	7.05896	8.81827	9.73624	8.56366	8.65485	9.18873	8.09191
CUST_32_PI416562355	11.3403	12.6165	11.1463	10.095	10.8536	10.0626	11.4085	11.8713
CUST_3300_PI416562355	8.14065	8.62512	7.16581	7.37337	8.43213	7.43512	6.9177	8.6417
CUST_3301_PI416562355	7.00873	7.54421	7.11468	5.96641	7.0684	7.33452	6.88374	6.97329
CUST_3302_PI416562355	8.56461	7.91809	8.44228	7.67901	7.61169	7.91903	7.986	8.45184
CUST_3309_PI416562355	8.38746	8.12926	7.88967	7.03476	7.79703	8.85027	7.57149	6.89969
CUST_330_PI416562355	10.6277	12.7968	12.0262	11.2748	12.5759	11.5512	12.5849	11.055
CUST_3310_PI416562355	6.65771	8.94223	8.4177	7.37907	9.36481	6.2197	7.22607	8.76143
CUST_3313_PI416562355	7.50479	8.89887	7.73912	7.05083	6.72914	7.82672	6.95669	7.63319
CUST_3318_PI416562355	7.16581	7.41254	7.38016	8.01173	7.23747	6.96393	7.46298	7.88185
CUST_3322_PI416562355	8.41573	7.36656	8.83752	7.77456	8.71445	8.7606	8.60292	8.79308
CUST_3325_PI416562355	9.0579	9.97275	10.8022	8.73945	9.51612	8.11795	9.66805	10.5065
CUST_3328_PI416562355	8.44875	7.54082	7.62773	8.81627	9.02279	8.7295	8.42978	7.90103
CUST_3329_PI416562355	7.48731	6.56742	7.86629	7.05829	7.39362	7.312	7.65461	7.60337
CUST_3332_PI416562355	10.0434	9.93622	8.95264	11.5403	11.1905	10.8464	9.75128	9.81142
CUST_3343_PI416562355	7.15952	6.72574	6.90647	7.63773	7.27376	7.57456	6.9177	6.6759
CUST_3349_PI416562355	8.40366	7.34731	7.30346	7.61399	7.90103	8.29776	8.44059	8.51001
CUST_3353_PI416562355	7.71443	5.97647	7.48353	7.24581	6.96682	7.247	7.37419	7.45555
CUST_3355_PI416562355	7.92979	8.10899	8.12329	8.219	8.48216	7.1941	7.96738	8.41427
CUST_3358_PI416562355	11.2162	11.1309	11.437	11.5093	11.4548	10.9508	11.0531	11.3273
CUST_3362_PI416562355	9.59473	9.40134	9.83599	10.1518	9.42842	9.56527	8.95418	9.82719
CUST_3367_PI416562355	9.32044	9.11381	9.49091	8.67914	7.33004	8.38813	9.24747	9.32086
CUST_3369_PI416562355	9.78988	9.19251	8.64576	8.49746	8.97682	7.69846	6.8887	8.15654
CUST_3370_PI416562355	10.5818	10.5065	10.0892	10.8585	10.0764	10.7115	9.4008	10.9713
CUST_3371_PI416562355	6.80771	7.47747	6.68732	7.95835	7.71529	6.92958	6.70255	7.53743
CUST_3373_PI416562355	7.42702	5.99921	6.97974	7.47899	7.62248	7.31851	7.48404	7.83839
CUST_3387_PI416562355	8.67164	9.00008	9.37122	9.77668	8.84714	8.89016	9.30854	9.43729
CUST_3393_PI416562355	8.79977	8.58589	9.42232	9.69146	7.89593	7.81195	9.46339	9.3128
CUST_33_PI416679341	8.50625	9.04054	8.66536	8.59527	9.03674	8.67103	8.52531	8.34436
CUST_3401_PI416562355	9.63514	10.3745	9.7673	10.3561	10.1043	10.1985	9.52349	10.1969
CUST_3402_PI416562355	8.62855	7.15857	8.24122	8.38638	8.84185	7.88243	8.52146	7.60614
CUST_3403_PI416562355	9.3179	10.573	10.0833	7.46375	9.09827	7.94011	9.05502	9.84798
CUST_3424_PI416562355	7.66464	7.17956	8.07896	8.21141	7.79703	8.30105	6.86877	6.15537
CUST_3435_PI416562355	6.37334	7.5169	7.611	6.85131	6.98402	7.48404	6.46703	7.64405
CUST_3437_PI416562355	9.81142	10.5362	10.366	8.60558	11.0295	11.2337	8.91222	8.82902
CUST_3441_PI416562355	11.9409	11.1371	10.8833	11.9707	11.3013	10.3258	11.6	11.2748
CUST_3444_PI416562355	9.32846	9.94274	9.70881	10.5921	10.1605	10.282	9.38835	9.77019
CUST_3446_PI416562355	6.96249	7.39844	7.02613	6.62611	7.15256	7.01293	6.76399	7.12246
CUST_3448_PI416562355	7.87342	7.75256	6.60125	7.70927	7.55432	7.0831	6.16294	8.97027
CUST_3455_PI416562355	8.02183	8.18795	8.13841	8.43839	8.37543	7.47037	7.77497	8.28813
CUST_3460_PI416562355	7.74817	6.93032	7.83009	8.1529	8.22142	7.93753	7.82513	6.97329
CUST_3461_PI416562355	9.09109	9.60414	9.37122	7.39577	8.59524	7.72129	8.96261	9.78917
CUST_3465_PI416562355	8.39404	9.08322	9.21423	8.56044	9.36255	8.01609	8.80865	9.01845
CUST_3469_PI416562355	8.12265	7.8297	8.4892	8.49146	8.26545	8.25279	8.18346	8.59186
CUST_3472_PI416562355	8.2433	6.70515	6.99537	7.05083	6.99608	8.49421	6.17297	7.10259
CUST_3478_PI416562355	11.6904	10.8283	11.7636	10.6366	10.3104	10.75	12.4791	12.0413
CUST_3489_PI416562355	7.22064	7.32414	7.03166	6.64605	7.75047	7.02544	6.9516	7.54903
CUST_3492_PI416562355	8.52489	9.10123	9.00087	7.58141	8.77549	9.15124	8.80986	7.57196
CUST_3493_PI416562355	9.8678	9.86944	9.9697	9.90147	10.3168	9.73274	10.1782	10.4239
CUST_3494_PI416562355	7.93459	8.73003	8.97789	8.24895	8.66098	7.68297	7.92497	9.39526
CUST_34_PI416679341	12.4953	12.5326	12.3786	12.4875	12.3237	12.7962	12.5396	12.5288
CUST_3500_PI416562355	11.6605	10.1363	10.6395	10.7292	10.8427	10.277	11.266	10.6366
CUST_3501_PI416562355	8.87679	8.96821	9.83046	9.4113	9.4709	9.16952	9.03074	6.09201
CUST_3508_PI416562355	7.80148	6.88374	8.06523	7.86145	8.22353	7.79642	7.87745	7.57999
CUST_3516_PI416562355	7.00312	7.874	7.41571	8.25737	8.21839	7.47773	7.46783	7.59219
CUST_3517_PI416562355	7.21094	6.9177	6.82848	7.44395	6.90647	7.34121	7.26763	6.43613
CUST_3519_PI416562355	7.65528	6.85987	6.94247	7.91193	7.97439	7.61146	7.79236	7.31058
CUST_3520_PI416562355	6.89477	7.14366	7.23926	7.05829	7.46221	6.65503	6.98899	7.66597
CUST_3524_PI416562355	7.30631	7.70647	6.6781	7.10946	7.72874	7.05151	5.81608	8.09686
CUST_3528_PI416562355	9.20647	6.9177	9.31966	8.45852	8.92127	8.76393	8.83939	7.31058
CUST_3530_PI416562355	8.38746	8.75623	8.18656	8.93414	8.93045	8.35959	8.50666	8.75894
CUST_3536_PI416562355	7.74039	7.40165	7.34869	7.86648	7.42361	7.72896	7.92238	7.0684
CUST_3539_PI416562355	8.99408	8.88607	8.51062	9.267	9.44572	9.27989	8.55565	9.10344
CUST_3548_PI416562355	7.92497	9.02366	8.63491	8.4103	8.77034	7.43016	9.53472	9.398
CUST_3552_PI416562355	9.80296	7.69542	9.54538	8.71445	8.49171	8.60141	9.9217	8.66032
CUST_3553_PI416562355	8.81046	8.89016	9.07304	9.26429	9.1389	8.55613	9.09217	9.44002
CUST_3554_PI416562355	7.35532	6.67016	6.8069	7.8965	7.91455	7.67483	7.59779	6.70082
CUST_3559_PI416562355	7.36984	6.9989	7.68975	6.18294	5.19829	6.99608	6.98899	7.53743
CUST_3563_PI416562355	10.6485	11.9889	10.2448	11.5767	10.3853	10.8585	9.87963	10.8337
CUST_3564_PI416562355	10.5418	9.21636	10.5259	10.6104	10.8283	10.7701	10.3762	10.1985
CUST_3579_PI416562355	8.64034	7.5748	8.63899	9.08704	9.20089	8.04044	8.76714	8.40964
CUST_3580_PI416562355	8.74198	8.27712	8.79064	9.35059	8.90735	8.89849	9.13153	9.23009
CUST_3584_PI416562355	8.04523	6.86762	7.44317	7.8809	8.32135	7.40644	8.08661	7.80713
CUST_3585_PI416562355	10.4632	9.18943	8.3316	8.91288	9.1413	10.3409	10.4525	8.67671
CUST_3586_PI416562355	8.95881	10.1189	10.8754	9.37047	8.31074	9.00087	10.676	9.89031
CUST_3592_PI416562355	10.3511	9.59741	9.10696	9.87349	9.79141	10.346	10.1692	9.61015
CUST_3593_PI416562355	8.95355	8.87679	8.75831	9.3438	9.2743	8.70853	8.92378	9.30013
CUST_3594_PI416562355	7.56197	7.4165	7.53937	6.98828	6.64425	6.97473	7.64586	7.04606
CUST_3597_PI416562355	7.76236	8.22549	7.23298	8.14989	6.57878	8.03392	7.61904	8.16158
CUST_35_PI416679341	11.0831	11.8172	11.0817	11.1328	11.2203	11.2179	11.1258	11.2823
CUST_3601_PI416562355	7.1941	7.55695	7.20362	8.03701	7.27754	7.07008	7.39577	6.98899
CUST_3606_PI416562355	9.83599	10.1471	9.88707	9.58213	10.2037	9.9817	9.8779	10.1236
CUST_3614_PI416562355	7.85016	6.9989	7.36437	6.37334	7.41756	6.53764	6.95669	7.80713
CUST_3620_PI416562355	10.2613	5.10705	9.25421	7.63138	8.28769	9.97526	10.1254	8.06825
CUST_3621_PI416562355	9.4816	8.10899	9.24651	9.81733	10.0228	9.5499	9.55284	10.3068
CUST_3624_PI416562355	7.21094	7.81676	7.66819	8.14257	8.16032	7.28421	7.52916	8.25737
CUST_362_PI416562355	8.98503	9.3438	8.38288	9.51008	9.3839	8.40246	8.5079	9.20449
CUST_3639_PI416562355	9.46294	8.57422	9.25951	8.7884	8.74145	9.63962	9.16443	8.37475
CUST_3640_PI416562355	8.15211	8.42756	8.52293	8.78022	8.49521	8.27945	8.43213	7.6613
CUST_3642_PI416562355	7.70366	9.18138	9.23937	9.14974	7.99716	8.13168	7.51542	9.57524
CUST_364_PI416568369	9.77019	9.75211	9.71171	10.4632	9.7618	9.80685	10.073	10.1725
CUST_3650_PI416562355	9.15978	8.55037	8.42546	9.58584	7.38448	8.75477	8.47825	9.66943
CUST_3652_PI416562355	8.04523	7.62499	7.41571	8.06523	7.46732	8.09191	7.65841	8.09191
CUST_3657_PI416562355	10.0152	10.2587	10.0764	10.5307	10.4917	10.2841	10.3098	9.84514
CUST_3658_PI416562355	9.25517	7.26792	7.14621	7.76422	7.35862	7.29946	9.02366	7.76588
CUST_3663_PI416562355	7.50851	6.91022	8.36767	7.10587	5.86795	7.15889	7.12473	7.79642
CUST_3664_PI416562355	8.05068	8.58589	7.43564	8.51248	8.2525	7.26792	6.8069	8.48115
CUST_3665_PI416562355	9.28322	6.45063	9.07764	9.07789	8.95018	9.07388	8.60025	9.08654
CUST_3666_PI416562355	6.36352	7.93864	7.52793	7.08908	6.44236	6.98864	6.91172	6.88831
CUST_3669_PI416562355	6.52986	8.05848	7.73447	7.47747	6.9399	8.28813	6.94723	6.74898
CUST_3674_PI416562355	9.46683	9.37347	8.77508	9.49091	10.5527	8.73945	9.14719	9.15726
CUST_3677_PI416562355	9.22346	8.69445	9.22044	9.71365	10.0434	9.51168	7.82811	9.85238
CUST_3679_PI416562355	8.18408	8.17989	8.4177	8.31669	8.66776	7.78645	7.43068	7.50851
CUST_367_PI416562355	13.4595	14.0484	14.0714	12.8431	12.2115	13.9539	13.3546	13.6193
CUST_3680_PI416562355	11.0531	10.3839	10.3582	11.0712	10.8744	10.5375	11.1417	10.329
CUST_3681_PI416562355	11.1074	10.6201	10.4661	9.09827	9.89031	11.1371	11.0429	8.43839
CUST_3685_PI416562355	10.2172	11.6904	11.1157	11.9539	11.8769	11.4735	11.0219	11.5054
CUST_3686_PI416562355	5.89851	8.71905	7.26763	7.20362	8.4002	6.56457	7.32274	7.94267
CUST_3692_PI416562355	8.75998	8.2634	8.57351	6.5279	8.66776	8.82246	8.02165	8.75894
CUST_3696_PI416562355	7.05626	6.57406	7.17301	7.39577	7.24224	6.591	7.16267	7.4617
CUST_36_PI416562355	13.0686	13.2058	13.0999	11.1905	12.4587	11.8009	13.0489	12.6576
CUST_3700_PI416562355	10.999	10.8057	11.9451	10.4239	8.69445	9.50202	11.2894	10.3342
CUST_3701_PI416562355	8.44668	8.33188	9.03419	9.15584	8.92545	8.88607	8.41638	7.59219
CUST_3702_PI416562355	12.9582	13.4494	13.7502	12.8375	13.3656	12.6576	12.664	12.9124
CUST_3706_PI416562355	8.24895	7.52525	6.52007	8.59769	8.66098	8.27945	8.57942	6.78989
CUST_370_PI416562355	8.55493	10.3401	9.28243	9.29519	10.2484	9.42232	9.84798	9.30741
CUST_3712_PI416562355	8.06253	6.396	8.52073	7.43642	8.07963	8.61516	7.45401	8.14352
CUST_3715_PI416562355	8.68769	8.25398	7.47291	7.57149	7.20759	7.63818	9.0266	7.31058
CUST_3718_PI416562355	7.48605	8.52109	8.04283	7.99415	8.09026	9.13337	7.55719	8.49046
CUST_3731_PI416562355	7.99663	7.96305	8.53611	9.49316	8.63071	7.88243	7.40271	8.45801
CUST_3734_PI416562355	10.4412	11.1574	11.4435	10.6832	11.0979	10.8086	10.5362	10.1236
CUST_3736_PI416562355	8.04795	8.10163	8.91353	8.79937	7.75382	8.38813	8.59186	9.03419
CUST_3737_PI416562355	6.86375	7.38879	7.54082	7.48227	7.25882	7.35504	7.40271	7.34731
CUST_3743_PI416562355	6.9858	5.89699	7.14939	7.40111	7.17457	7.07811	7.19687	7.18577
CUST_3745_PI416562355	8.20593	9.74971	8.25516	10.0842	9.92536	9.97759	8.33774	9.07856
CUST_3748_PI416562355	7.98101	8.73258	8.56925	8.68944	7.91903	7.27928	8.12265	8.61412
CUST_3749_PI416562355	7.63546	8.35161	8.19797	7.77456	8.63582	8.08296	6.72744	7.95454
CUST_3756_PI416562355	6.60403	7.5748	7.55767	6.97688	7.35862	8.34483	6.51416	7.28739
CUST_3759_PI416562355	9.66427	8.05407	9.81858	8.33551	9.62416	9.74309	9.23009	9.23009
CUST_3762_PI416562355	10.0568	8.82066	9.0877	9.26047	9.77298	8.81727	9.74204	9.80528
CUST_3764_PI416562355	9.33014	9.8779	9.67435	9.86433	9.35059	9.28705	9.7151	9.78238
CUST_3771_PI416562355	9.67319	10.7625	11.4485	10.2425	11.6293	9.02279	8.56533	10.8161
CUST_3773_PI416562355	10.3774	9.52521	9.67435	10.4929	8.68638	9.82192	9.94576	10.3068
CUST_3774_PI416562355	10.8786	11.8638	11.8638	11.5054	12.045	10.3962	10.3452	11.1463
CUST_3775_PI416562355	13.7857	13.7239	12.0186	13.9304	13.1986	13.2333	13.4689	11.7454
CUST_3778_PI416562355	11.2713	10.6166	10.7164	11.1157	11.283	10.8715	10.0795	11.3963
CUST_3779_PI416562355	11.0831	10.4613	10.6535	9.12919	9.97759	10.7231	10.5135	9.28705
CUST_3780_PI416562355	14.2199	12.3105	14.4203	14.5495	13.3869	14.3272	13.7239	13.6073
CUST_3782_PI416562355	7.72853	8.05407	8.14097	8.1448	8.23883	7.91623	7.94359	8.36726
CUST_3783_PI416562355	7.09865	8.33858	7.94359	8.2525	8.49521	8.13521	7.33508	7.50031
CUST_3786_PI416562355	10.5034	9.63225	9.40693	10.1664	9.59321	9.10631	9.15978	9.85569
CUST_3788_PI416562355	8.99408	9.47186	9.03882	8.32473	7.91193	7.688	9.74971	9.72509
CUST_3790_PI416562355	8.61216	8.28278	7.22547	8.40339	6.92884	8.02183	8.59792	7.42649
CUST_3801_PI416562355	10.6978	10.2512	10.0604	10.9508	9.87469	9.99598	10.9298	9.82087
CUST_3809_PI416562355	6.53958	9.95433	9.43051	7.8525	8.09883	9.69026	9.2678	9.44572
CUST_3810_PI416562355	7.62431	8.73649	8.1103	9.32972	8.61412	8.75477	8.19351	7.47545
CUST_3815_PI416562355	7.42124	7.05896	7.41571	6.34034	7.52671	8.52526	7.05964	6.51514
CUST_3816_PI416562355	10.4389	9.84033	10.2484	9.04225	9.46384	8.55433	10.4119	10.1337
CUST_3821_PI416562355	7.25292	7.14366	6.94247	8.72769	6.99608	7.2164	7.08775	6.78989
CUST_3824_PI416562355	9.14202	8.40073	9.01008	9.13153	9.26047	8.62649	8.89774	9.50915
CUST_3827_PI416562355	8.65719	8.51248	9.35417	9.38444	9.32086	8.43044	8.99708	9.59321
CUST_3830_PI416562355	3.55794	8.45415	8.51827	8.48619	8.80805	8.11795	8.40339	7.36629
CUST_3844_PI416562355	11.3228	9.13008	10.6914	10.3714	10.8464	10.4771	11.0746	11.1987
CUST_3847_PI416562355	7.17051	5.00685	7.64586	7.85854	7.22818	6.83442	7.14111	6.84505
CUST_3848_PI416562355	6.86375	7.9063	7.69411	8.45415	7.34842	6.65503	6.98899	7.08377
CUST_3849_PI416562355	7.77805	7.89233	8.20226	8.28957	8.12394	8.50728	7.71915	8.24746
CUST_3852_PI416562355	6.91247	8.34525	7.84547	7.93974	7.96954	7.26792	7.41254	7.74754
CUST_3857_PI416562355	7.72853	8.60187	8.79674	8.58048	7.27754	8.14065	7.76173	8.17756
CUST_3859_PI416562355	8.3483	8.44357	8.50728	8.44254	8.61803	8.18903	8.47635	8.53951
CUST_3860_PI416562355	7.52818	8.27712	7.05626	7.96882	6.36352	8.80805	7.38286	7.10259
CUST_3867_PI416562355	9.39466	7.72726	9.78682	7.38286	7.9645	9.51711	9.23653	7.02613
CUST_3876_PI416562355	7.65974	7.5169	6.17547	7.78604	7.89593	7.83563	7.82513	7.20972
CUST_3879_PI416562355	9.34962	7.69846	8.93414	9.13586	9.17312	8.45055	9.61947	7.58658
CUST_387_PI416562355	6.83482	7.34731	7.05626	6.8069	7.63251	7.97529	6.09531	7.96251
CUST_3880_PI416562355	10.5362	7.863	10.2418	7.67041	10.3626	10.0383	10.3605	8.34331
CUST_3888_PI416562355	6.43925	8.951	8.06253	6.91134	8.2793	7.00873	6.90647	8.79866
CUST_3890_PI416562355	8.40366	8.35575	9.01845	7.81596	7.48605	8.37841	8.75456	8.06135
CUST_3891_PI416562355	6.27779	8.0706	6.86375	7.60267	6.81012	7.36054	6.68162	7.50851
CUST_3892_PI416562355	7.51444	9.64998	7.34869	9.60865	9.48588	8.87813	7.72257	7.07577
CUST_38_PI416568369	8.7508	8.39431	8.41981	7.70517	9.91974	8.83387	8.47534	9.03659
CUST_3908_PI416562355	11.1371	9.34962	10.9548	12.3013	11.4659	12.0262	11.96	11.7361
CUST_3909_PI416562355	6.20021	6.97293	7.44317	7.12828	7.83622	6.85131	6.86877	7.65841
CUST_3918_PI416562355	9.43729	9.68699	9.76461	9.84033	8.20011	8.44461	9.09365	8.89774
CUST_3926_PI416562355	8.09686	8.23973	8.76258	8.49146	8.63582	7.81195	8.48141	9.17046
CUST_3928_PI416562355	6.42252	8.73945	7.46834	7.96305	8.59256	7.76754	7.33787	7.74754
CUST_392_PI416568369	7.84527	8.38571	9.11121	7.91865	9.74604	8.10048	8.32599	9.22044
CUST_3931_PI416562355	8.36097	7.50776	6.69995	7.38583	7.05286	7.47342	6.74688	7.22064
CUST_3932_PI416562355	7.74817	6.37334	7.67967	8.1529	7.28681	7.88243	7.82035	7.74754
CUST_3933_PI416562355	8.46835	8.48569	9.06431	7.63773	7.34842	6.73127	8.70378	8.09686
CUST_3934_PI416562355	8.51384	7.41914	7.0375	7.23148	8.40526	7.51246	8.04283	8.55613
CUST_3936_PI416562355	7.35118	8.32768	6.94247	7.45221	7.37582	8.25855	7.05626	8.31471
CUST_3938_PI416562355	7.73785	8.72183	9.00553	8.52563	9.19698	8.24226	8.51001	8.97396
CUST_3939_PI416562355	7.74039	7.84997	7.16581	7.8525	7.95108	8.71391	7.92868	8.42795
CUST_3940_PI416562355	8.44875	8.87141	9.78519	9.91974	9.56349	9.52967	8.01382	9.1389
CUST_3945_PI416562355	11.5262	13.1318	12.8118	11.9856	11.5512	10.1204	12.2417	11.3124
CUST_394_PI416562355	7.52818	6.62793	7.28189	7.71829	7.82672	6.89136	7.5634	8.17756
CUST_3950_PI416562355	7.65974	8.69685	8.44357	8.55313	8.90922	7.1137	8.23614	9.03419
CUST_396_PI416562355	8.89887	9.39009	9.80528	9.78171	9.97275	9.04327	9.27953	9.73761
CUST_3973_PI416562355	6.54683	8.16646	7.96522	7.59243	7.39978	6.62565	8.19351	7.41518
CUST_3975_PI416562355	8.05509	7.71035	7.97708	7.63138	8.59746	7.59779	7.47291	7.83839
CUST_3977_PI416562355	8.41981	9.18804	8.84352	9.42842	9.09365	9.38754	8.68089	8.84802
CUST_397_PI416562355	8.29302	7.62157	8.21445	8.27567	7.85348	8.49121	7.25292	8.30903
CUST_3984_PI416562355	8.69967	8.55313	8.80865	9.15489	9.06616	8.65697	8.79308	8.84802
CUST_398_PI416562355	7.69498	8.69934	8.50493	7.93974	7.52231	8.4892	7.45401	8.3927
CUST_3_PI416562355	6.82132	8.21839	6.74436	7.52622	6.89363	7.90065	7.62956	6.80125
CUST_4004_PI416562355	7.65974	8.03701	7.69824	8.33062	7.65461	7.57811	7.99663	8.01033
CUST_4005_PI416562355	7.07176	7.58046	7.58775	8.30718	8.75998	8.19428	7.35669	7.38259
CUST_4009_PI416562355	8.19766	9.42232	9.44643	9.55895	9.53125	8.78544	8.36835	8.227
CUST_4016_PI416562355	8.82066	7.50006	6.9989	7.9048	5.70293	7.59779	7.03888	8.32894
CUST_4017_PI416562355	12.5849	12.3854	12.8661	12.7212	12.9394	12.4977	12.7746	13.1817
CUST_4018_PI416562355	7.44317	6.9177	7.00523	8.06523	7.55743	7.40058	7.31029	7.26763
CUST_4021_PI416562355	6.45372	8.65059	9.5565	7.64586	7.40271	7.12246	7.35669	8.36261
CUST_4023_PI416562355	8.31386	7.12828	7.23298	7.73996	7.62864	7.19841	9.3138	6.43613
CUST_4026_PI416562355	8.11941	6.57406	8.0042	7.83504	7.6508	7.22998	7.986	7.86358
CUST_4028_PI416562355	10.1985	9.92072	10.2841	10.6093	10.4281	9.94145	10.0456	10.7599
CUST_4033_PI416562355	7.95726	7.44161	7.60174	8.48443	8.40339	8.10703	7.90893	8.22278
CUST_4035_PI416562355	7.60337	7.57101	8.14352	8.50518	8.22805	7.72896	7.76505	8.14925
CUST_4037_PI416562355	6.82132	8.17989	7.31907	6.59939	7.83089	6.46601	8.29589	7.89498
CUST_4046_PI416562355	10.1746	10.3948	10.6738	10.6583	10.2841	9.92281	9.90961	9.86944
CUST_4052_PI416562355	7.52622	9.67082	8.36425	8.73523	8.33412	8.39699	7.90442	8.70443
CUST_4057_PI416562355	13.2846	13.9649	13.3265	13.5537	13.7857	13.7502	13.3656	13.4072
CUST_4058_PI416562355	12.6086	12.9852	13.0766	12.1364	12.1364	11.7636	12.518	11.9189
CUST_4059_PI416562355	11.5463	13.5152	12.2788	13.3336	13.3924	13.2763	11.9409	12.1262
CUST_4061_PI416562355	10.7493	11.719	11.1309	11.5433	11.1957	11.4977	10.9161	10.2875
CUST_4063_PI416562355	9.11804	8.20287	8.17381	8.76258	6.86143	8.85261	8.52146	7.93496
CUST_4068_PI416562355	8.94497	8.3198	8.91447	8.96008	9.14505	8.26208	8.7606	9.37686
CUST_4072_PI416562355	7.80753	6.72574	7.93753	6.9421	6.86568	8.05983	7.41254	5.98362
CUST_4074_PI416562355	8.93653	8.59524	7.95762	9.41817	9.64717	9.03599	9.37047	6.90947
CUST_4075_PI416562355	7.21094	7.47291	7.29889	7.58986	7.61744	6.71719	7.10095	6.85443
CUST_4076_PI416562355	10.0202	7.81676	8.22187	9.87689	8.2318	8.60616	10.2684	8.85651
CUST_407_PI416562355	7.6481	6.56075	7.07443	7.67901	6.05316	7.27609	7.58188	7.51739
CUST_4080_PI416562355	8.41981	9.07154	8.73523	9.46473	8.87813	8.30988	9.16443	8.63128
CUST_4083_PI416562355	10.3431	10.3147	10.3418	9.63145	10.3753	10.4095	10.1885	10.0143
CUST_4093_PI416562355	9.3976	8.63899	8.02978	9.40693	9.70945	9.63145	9.53034	7.74754
CUST_409_PI416562355	9.12169	9.23354	9.3128	9.83599	9.60414	9.69026	8.86292	9.67859
CUST_40_PI416562355	12.0218	12.3771	12.275	12.5407	12.4245	12.5849	11.5767	12.794
CUST_40_PI416568369	4.37259	7.46324	7.49457	7.09963	7.47747	6.83442	7.32274	6.61419
CUST_40_PI416679341	8.96046	9.26299	8.86827	8.87812	8.82205	8.74494	9.01928	9.07347
CUST_4100_PI416562355	10.7054	10.2412	10.5818	11.2597	9.22452	10.275	10.6129	10.1263
CUST_4101_PI416562355	6.76108	9.15892	8.54205	9.4237	9.70482	8.71176	7.51542	8.48619
CUST_4102_PI416562355	11.6708	9.24339	11.5919	10.2223	11.6417	11.901	11.2528	10.2425
CUST_4103_PI416562355	10.3853	8.85573	10.4239	10.7599	10.3653	10.2625	10.44	10.2587
CUST_4106_PI416562355	8.03993	8.18795	8.23689	8.78022	8.74986	8.19258	8.63536	8.66776
CUST_410_PI416562355	7.52818	5.94022	6.9989	7.90065	7.11663	6.75191	8.0886	7.44886
CUST_4114_PI416562355	7.0185	7.40165	7.43016	7.59756	7.24224	6.92958	6.76937	7.31058
CUST_4117_PI416562355	10.8847	10.5939	9.91564	9.09002	8.82664	11.1529	9.95841	10.0143
CUST_4118_PI416562355	7.35779	9.95841	7.79175	9.67501	10.3786	8.76941	6.92958	6.78989
CUST_4137_PI416562355	7.8566	8.17225	8.70702	8.37271	8.42086	8.28379	8.24746	8.26252
CUST_4141_PI416562355	7.94267	7.32414	8.42795	7.55432	7.63909	7.55528	8.21748	8.26984
CUST_4146_PI416562355	8.24553	9.34727	8.71079	9.08289	7.24759	9.82381	8.57942	7.94267
CUST_414_PI416562355	9.12758	8.92489	9.46562	9.19313	9.42291	8.79146	9.11381	9.80296
CUST_4154_PI416562355	6.86375	8.23435	9.01253	7.83504	6.81573	6.3481	7.15889	7.71207
CUST_4156_PI416562355	8.17724	8.46185	7.92182	8.30718	7.94267	10.0555	7.65841	8.62169
CUST_4157_PI416562355	8.65003	8.26002	9.22888	9.34782	6.91172	8.02564	8.66832	8.69902
CUST_415_PI416568369	11.4922	12.4729	12.2029	12.4958	12.7746	11.5795	11.4795	11.5418
CUST_4161_PI416562355	6.79558	6.97938	6.97329	7.90065	7.41174	7.40058	7.24224	7.81836
CUST_4162_PI416562355	8.48493	9.95096	9.35059	9.47996	10.4389	8.91969	9.11869	8.19011
CUST_416_PI416562355	9.66805	8.46912	9.01183	8.21141	8.74324	8.18903	9.59017	8.46491
CUST_4171_PI416562355	10.2015	9.7101	9.85481	9.88478	8.91353	9.61315	10.2542	8.29776
CUST_4176_PI416562355	9.68906	9.63724	8.84978	9.74604	10.1692	8.42323	8.59326	9.20647
CUST_4184_PI416562355	7.30175	8.06792	7.98671	7.6593	7.00207	6.49329	7.3641	7.55624
CUST_4186_PI416562355	7.81596	8.92489	7.77084	8.41718	8.33969	8.65193	7.74039	8.78022
CUST_4187_PI416562355	8.09455	8.13344	8.49746	8.57138	7.42361	6.89136	8.31187	9.54218
CUST_4196_PI416562355	7.54493	7.874	7.88128	7.50628	7.81596	9.58484	6.83482	7.74754
CUST_4197_PI416562355	11.9451	11.2597	11.5297	12.2179	9.8084	11.2577	11.4201	10.7701
CUST_4199_PI416562355	6.80771	8.03701	8.41427	6.74015	8.33412	7.88071	7.12473	8.01033
CUST_419_PI416568369	8.03993	8.26002	8.6102	8.78022	8.78881	7.76049	7.41966	8.85027
CUST_41_PI416562355	7.8295	8.87928	8.3884	8.57422	7.54058	8.19258	8.16032	8.08229
CUST_4201_PI416562355	7.61996	9.28734	9.08563	9.4008	7.80148	8.76941	9.37849	8.14352
CUST_4205_PI416562355	7.68209	7.77743	7.97708	8.00806	8.25501	7.85309	7.67483	7.91455
CUST_4216_PI416562355	9.55392	10.9474	11.0831	10.23	11.2081	9.67269	10.3182	10.5544
CUST_4221_PI416562355	10.6366	10.6687	11.1905	10.768	10.3342	10.5678	10.2095	10.8057
CUST_4222_PI416562355	9.78171	8.32768	8.75998	7.91193	7.01989	8.11519	8.34525	8.69902
CUST_4223_PI416562355	8.69967	8.47584	9.69343	8.09191	7.33004	8.47863	9.59816	8.6102
CUST_4226_PI416562355	7.4075	7.34121	8.42244	7.0647	7.6508	8.59291	7.45401	8.10195
CUST_4232_PI416562355	9.30897	7.874	9.23234	9.53344	9.2783	8.69097	9.0953	9.25701
CUST_4234_PI416562355	11.5631	11.5403	10.3401	11.8522	11.1157	12.045	11.8045	10.0491
CUST_4239_PI416562355	9.40885	9.99324	9.40533	10.4266	9.1959	8.90538	9.89902	10.1414
CUST_4252_PI416562355	7.77002	7.73278	7.54082	7.68384	7.9645	7.51246	7.60522	7.98635
CUST_4258_PI416562355	10.5455	10.6535	10.5527	11.0142	11.18	10.3229	10.1969	10.8498
CUST_4259_PI416562355	9.19759	9.60124	10.1292	9.18355	9.0141	8.27567	9.4568	9.82087
CUST_4264_PI416562355	8.29417	9.32382	7.92979	10.4427	9.93861	8.44836	8.10425	7.96251
CUST_4265_PI416562355	9.53897	10.7818	10.1259	10.2448	10.7839	9.80685	9.50077	9.31479
CUST_4267_PI416562355	8.71133	8.74745	8.26002	9.06347	8.50592	9.15978	8.06051	8.93847
CUST_4282_PI416562355	10.6201	11.0712	11.2549	9.398	9.00228	9.26597	9.75796	10.4813
CUST_4285_PI416562355	8.60292	7.0289	7.69824	4.77622	8.435	7.30346	8.62855	8.22278
CUST_4287_PI416562355	11.1035	10.5818	11.1035	11.1417	11.4949	10.3915	11.3575	11.3062
CUST_4290_PI416562355	8.13392	9.30513	9.46384	8.32473	7.71529	8.75143	8.66588	7.55624
CUST_4295_PI416562355	9.15584	9.53034	9.26648	8.49146	10.8195	7.94359	8.64913	10.0516
CUST_4297_PI416562355	8.44409	6.75692	7.68319	6.98402	5.81127	7.88243	7.27696	8.13135
CUST_42_PI416562355	10.4048	10.1204	9.95096	9.91237	10.8833	10.5259	10.4168	10.2064
CUST_4307_PI416562355	8.64576	9.69549	7.62499	9.17218	7.51419	8.34178	8.38504	8.30576
CUST_4309_PI416562355	8.75769	9.47731	8.51384	8.85884	8.11519	8.32936	8.64395	9.14974
CUST_4322_PI416562355	9.58584	8.35161	10.8786	11.2081	10.3445	10.3342	10.1254	9.77504
CUST_4336_PI416562355	7.70625	7.85698	8.46593	8.51248	8.0042	7.71142	8.32092	7.8525
CUST_4340_PI416562355	7.19963	7.35559	7.83009	8.55313	7.95708	8.24226	7.86106	7.43694
CUST_4341_PI416562355	7.79297	8.22985	8.25737	6.92884	6.92884	8.31556	6.95669	6.51514
CUST_4356_PI416562355	6.71719	9.16717	8.05915	7.75632	6.89969	6.29282	7.14939	7.47545
CUST_4358_PI416562355	9.23009	8.54845	8.94278	9.53344	9.63724	9.19313	8.99266	8.29776
CUST_4360_PI416562355	6.47516	7.06974	7.42151	7.47342	7.59126	6.81893	6.81333	7.19256
CUST_4369_PI416562355	7.89877	7.11598	7.7559	8.68199	7.12956	8.00858	8.33928	7.45555
CUST_4371_PI416562355	8.53611	8.41902	8.09092	7.78154	8.87545	9.33998	8.25072	8.92925
CUST_4372_PI416562355	8.48745	9.01906	8.36617	8.80432	8.32894	9.04941	8.47026	8.8634
CUST_4375_PI416562355	7.35532	7.44421	7.85016	7.6508	6.70515	7.292	7.31398	6.96357
CUST_437_PI416562355	8.92434	8.14989	8.90735	8.89054	9.24056	8.64576	8.86794	9.14202
CUST_4383_PI416562355	9.27189	8.07345	8.25309	7.40111	9.3438	7.62933	9.17218	9.07388
CUST_4389_PI416562355	7.6481	8.95899	8.19797	8.49146	8.81327	8.08296	8.05102	7.45555
CUST_4391_PI416562355	8.40858	10.1395	9.84406	9.85238	9.65446	10.941	7.46298	9.34671
CUST_4395_PI416562355	10.1433	9.17046	8.5321	10.4813	10.2366	10.3301	10.282	9.88402
CUST_4404_PI416562355	7.65528	7.28623	8.07496	7.75005	7.57999	8.10441	7.18422	8.69902
CUST_4407_PI416562355	9.37047	8.91288	8.83495	8.51248	7.44369	9.37122	8.80018	7.88891
CUST_4408_PI416562355	11.4837	10.2917	10.7316	11.283	11.1371	11.6865	11.4435	11.719
CUST_4411_PI416562355	9.13706	9.44798	9.11869	9.94987	8.86117	8.56533	9.57192	9.88764
CUST_4414_PI416562355	8.47584	8.45929	7.85504	8.69358	8.88702	8.38436	8.77981	7.92979
CUST_4417_PI416562355	8.79105	8.66721	8.45415	7.67901	8.31669	9.14281	7.85776	6.85443
CUST_4419_PI416562355	7.66731	8.08396	7.34869	7.27696	8.0534	7.35779	6.76399	8.83968
CUST_4421_PI416562355	10.3639	10.2799	10.5135	10.6129	11.3486	10.6104	10.7215	10.8861
CUST_4422_PI416562355	9.49416	9.08006	9.7151	10.2172	8.92545	9.62061	10.2576	9.50915
CUST_442_PI416562355	8.67605	6.97938	8.61458	8.9804	8.55493	9.09481	8.26002	8.30333
CUST_4432_PI416562355	8.68769	10.0701	10.4359	9.3057	9.10123	9.82798	7.63818	10.0795
CUST_4438_PI416562355	8.24895	7.78686	7.61583	7.49357	6.90647	7.51246	7.9699	8.3243
CUST_443_PI416562355	6.89477	6.93917	7.70733	7.79561	7.65818	7.41042	7.48404	7.27551
CUST_443_PI416568369	12.7297	12.3013	12.5686	11.9189	12.3771	12.7391	12.1364	12.7663
CUST_4440_PI416562355	4.82476	9.28025	8.75477	8.951	9.42291	8.47863	8.92693	7.20117
CUST_4442_PI416562355	7.58658	6.93032	6.98793	6.8556	6.86568	7.29946	7.27288	7.36629
CUST_4445_PI416562355	7.02613	6.83482	7.25292	7.13887	7.84566	6.85131	7.15573	7.8525
CUST_4449_PI416562355	9.88926	9.97759	10.2739	9.07922	9.25613	9.78053	10.6738	10.521
CUST_4452_PI416562355	7.12246	7.78686	8.12814	6.58537	7.21822	7.47773	7.50752	7.20117
CUST_4466_PI416562355	11.1463	12.518	11.9889	12.7746	12.2934	12.5332	11.6708	11.3013
CUST_4468_PI416562355	8.41573	5.96786	8.16064	7.67483	8.36507	8.35161	7.38933	7.53743
CUST_4469_PI416562355	8.61711	8.83939	9.04173	8.83317	8.76714	8.66232	8.74745	8.5853
CUST_4473_PI416562355	8.5321	7.84547	8.28885	7.99839	7.94853	8.99408	8.71391	8.31471
CUST_4474_PI416562355	9.94877	9.56848	10.0228	9.23832	9.91564	9.20754	9.68699	10.2554
CUST_4480_PI416562355	7.49257	6.04089	6.92958	6.8556	6.9177	6.46601	7.25882	6.8653
CUST_4482_PI416562355	9.75504	9.08122	10.4697	10.7074	8.32135	10.0516	10.1363	9.04122
CUST_4492_PI416562355	7.53937	8.85884	8.60141	8.24122	8.02909	5.43762	7.986	8.33928
CUST_4497_PI416562355	11.4254	11.5126	11.6959	11.2577	12.0186	11.3932	11.5576	11.8522
CUST_4502_PI416562355	10.8107	10.6461	10.8696	9.14505	8.24271	9.66427	9.03315	10.1471
CUST_4503_PI416562355	8.25619	8.45929	8.56306	8.51581	9.03659	7.88815	8.74745	8.44836
CUST_4506_PI416562355	7.41068	8.55853	8.4177	8.18656	8.71133	8.19643	8.00928	8.25132
CUST_4507_PI416562355	8.45518	7.61721	7.99079	8.3884	8.44461	8.26428	8.50244	9.12225
CUST_4514_PI416562355	8.33928	8.52832	9.43651	9.11422	9.50077	8.61216	8.97027	8.78922
CUST_4525_PI416562355	6.9858	8.3181	7.50006	8.74986	8.38787	8.54144	8.14464	7.15825
CUST_4529_PI416562355	7.49257	7.52964	8.30376	8.12297	8.72876	7.95326	8.32852	8.02564
CUST_4533_PI416562355	7.37528	7.27405	6.11431	7.74754	7.87515	7.60707	7.58658	7.13471
CUST_454_PI416562355	7.52818	6.89363	7.22547	7.23867	7.43042	7.49981	7.22878	7.35862
CUST_454_PI416568369	10.0228	10.6017	10.7199	10.1395	8.49096	8.77549	9.99324	10.1948
CUST_4552_PI416562355	7.14621	7.64586	7.73912	6.9421	6.2425	7.47773	7.87745	8.01661
CUST_4553_PI416562355	7.95907	7.31709	6.36571	7.80834	7.47291	7.31851	7.86995	6.396
CUST_4555_PI416562355	9.75295	8.71498	8.32177	8.69358	9.45885	8.84037	9.71879	8.37475
CUST_4559_PI416562355	7.70625	8.60408	8.59291	8.87928	8.32473	7.8688	7.88929	8.16975
CUST_455_PI416568369	7.31398	7.22064	7.28623	7.9456	7.57101	7.65102	7.65841	7.74754
CUST_4562_PI416562355	8.24182	8.32092	9.72509	7.77002	7.88548	7.54807	9.2759	8.56425
CUST_456_PI416568369	7.87822	7.12505	8.38288	8.32768	8.36835	8.79734	7.47747	8.49046
CUST_4570_PI416562355	10.3324	9.69984	10.4266	10.5793	10.2728	10.3561	10.1935	10.6099
CUST_4572_PI416562355	6.88755	8.0442	7.26997	8.29417	8.45107	6.98864	7.08775	7.17956
CUST_4573_PI416562355	9.97275	9.87963	9.27189	8.58694	10.0386	9.53776	10.13	8.70443
CUST_4574_PI416562355	10.29	10.4813	10.8402	10.5034	10.6395	9.19698	10.5644	10.7415
CUST_4577_PI416562355	6.27081	8.35959	7.76339	7.47747	6.89363	8.54507	8.81327	8.08229
CUST_4585_PI416562355	9.3138	8.57422	9.16788	8.44836	8.67252	8.44668	9.12645	9.75796
CUST_4586_PI416562355	8.46249	7.0185	8.73797	8.63616	7.85348	7.31511	8.26706	8.88139
CUST_4589_PI416562355	6.8474	7.83306	7.5665	7.35559	7.49357	6.48022	6.86877	7.65349
CUST_4591_PI416562355	9.07739	8.85261	8.33635	10.1189	7.7636	8.96821	8.68572	9.49516
CUST_4592_PI416562355	7.2787	7.76194	7.25823	7.75089	7.31879	6.96393	6.50724	7.4617
CUST_459_PI416568369	8.52489	7.26264	7.71872	7.93459	8.38504	7.77105	8.04283	7.44886
CUST_45_PI416679341	7.37675	7.34895	7.49643	7.31764	7.4344	7.26304	7.2513	7.41527
CUST_4600_PI416562355	11.1309	9.65446	10.5307	10.5644	10.978	10.4785	10.908	11.2337
CUST_4601_PI416562355	9.20449	9.9268	9.33364	8.42769	8.54845	8.66388	9.49516	9.88402
CUST_4603_PI416562355	8.58647	9.12112	8.78217	8.94936	8.31669	8.7884	6.93622	8.98663
CUST_4604_PI416562355	11.4485	11.4435	11.4023	11.4922	11.5767	11.362	11.3344	11.5795
CUST_4607_PI416562355	9.27989	8.98867	9.38147	9.52967	9.38754	9.24257	9.22452	9.12758
CUST_4615_PI416562355	8.95191	9.04856	9.49091	9.22346	9.58584	9.09703	9.20632	9.4709
CUST_4617_PI416562355	10.1673	10.0328	10.2637	9.66805	8.74556	10.4966	9.98339	10.4359
CUST_4621_PI416562355	8.60558	7.35118	7.6366	8.70378	7.9645	8.06993	8.68944	8.33286
CUST_4623_PI416562355	8.76848	6.693	8.50939	8.86292	7.89593	8.74986	8.61297	8.42323
CUST_4632_PI416562355	8.63128	9.14974	8.28885	10.078	9.85238	9.58484	9.19989	9.64998
CUST_4634_PI416562355	8.10441	6.70515	7.49457	7.40591	8.06741	7.13503	7.91193	7.39362
CUST_4640_PI416562355	8.5321	8.56366	9.15805	9.2118	9.25258	8.78022	8.69424	9.4237
CUST_4641_PI416562355	9.45049	9.43286	9.90147	8.66232	9.85238	8.99266	9.7151	10.29
CUST_4646_PI416562355	7.18204	9.24056	8.88978	7.40111	8.10752	6.591	6.88374	7.14939
CUST_464_PI416562355	7.33452	8.45415	7.81075	7.59756	7.52671	7.688	7.48957	7.79642
CUST_4667_PI416562355	8.51384	7.863	7.73447	7.16581	7.31879	8.25855	8.47026	7.20117
CUST_4673_PI416562355	9.19251	9.68502	9.37347	9.67859	10.1024	10.1622	9.06347	9.27014
CUST_4680_PI416562355	7.37256	6.57406	7.05049	7.17457	8.0042	7.60707	7.59032	7.97439
CUST_4682_PI416562355	9.71268	8.92489	9.49516	10.0328	10.1865	9.79502	10.1746	10.0824
CUST_4686_PI416562355	8.73385	7.44886	9.18138	8.77508	8.38787	8.58319	8.89991	8.65406
CUST_4687_PI416562355	8.7508	8.6755	7.31907	7.37337	7.59126	6.98864	9.34047	7.76194
CUST_4691_PI416562355	7.61996	8.38328	8.88607	7.59243	6.61419	7.93164	9.0953	8.19643
CUST_4696_PI416562355	6.36352	8.37706	7.52427	8.09191	7.73193	9.03599	6.75442	8.64643
CUST_4697_PI416562355	12.8375	13.9869	11.9061	12.7576	12.5255	12.5407	12.63	11.6064
CUST_4698_PI416562355	10.4856	9.37686	8.21445	9.70881	7.79073	9.15124	9.07304	9.26597
CUST_4699_PI416562355	8.35781	7.48504	7.94011	7.19779	7.58211	7.13503	6.56266	7.59219
CUST_469_PI416568369	8.00156	6.16671	8.08296	7.66175	8.6631	7.32808	7.90442	8.72684
CUST_46_PI416562355	9.16623	10.1875	8.99337	7.90743	10.2015	9.71628	9.05247	11.0484
CUST_4706_PI416562355	9.21848	9.15489	9.49853	9.47996	9.30384	8.86204	9.28243	9.38241
CUST_4707_PI416562355	6.61373	7.60476	7.06706	8.16206	7.22818	9.28402	6.17297	7.59219
CUST_4712_PI416562355	6.9858	6.93032	6.92958	7.01989	6.84818	6.97473	7.19256	8.72684
CUST_4714_PI416562355	8.76848	8.70508	8.59291	8.60083	7.68143	8.30988	8.85573	8.11876
CUST_4715_PI416562355	7.95254	7.78359	8.16394	8.06523	8.67495	8.22353	8.38247	7.80188
CUST_4717_PI416562355	8.63582	7.60476	7.80027	6.99395	6.86143	7.36711	6.96393	7.7387
CUST_4720_PI416562355	8.76393	8.80432	8.81427	9.28402	9.06616	8.57043	8.9646	9.12758
CUST_4725_PI416562355	7.38151	8.22187	8.28293	8.08296	8.30861	7.49357	7.71915	8.19011
CUST_4728_PI416562355	7.09865	7.36054	5.71328	7.78604	7.29717	8.24835	6.76399	7.86957
CUST_4729_PI416562355	8.79977	8.34525	8.85417	7.70517	8.83475	9.21636	7.92868	8.51667
CUST_4742_PI416562355	8.5079	7.15857	9.41817	9.36344	8.19243	8.89849	9.15805	9.00359
CUST_4743_PI416562355	11.1864	11.2936	11.0786	10.1813	9.14839	9.01488	12.0413	11.7636
CUST_4750_PI416562355	7.00873	7.68669	6.16546	6.88908	6.92884	8.81927	6.81333	8.46797
CUST_4754_PI416562355	7.88548	9.40693	7.2473	8.12297	8.42664	8.94278	8.05509	8.4177
CUST_4758_PI416562355	11.3756	11.1957	12.2838	10.3211	11.4795	11.9539	10.9891	10.9265
CUST_4761_PI416562355	11.8493	10.7115	11.776	10.6054	10.4119	11.0541	11.9061	10.4904
CUST_4766_PI416562355	8.39966	8.63582	8.09867	8.04966	8.02148	7.93753	7.41544	8.68769
CUST_4770_PI416562355	7.63546	7.55695	7.43016	8.07613	7.11142	7.16612	7.08177	8.08661
CUST_4776_PI416562355	9.86944	7.08377	8.11908	10.0568	7.27754	8.69467	6.62611	7.07577
CUST_4782_PI416562355	9.87252	8.52832	9.15615	9.89476	10.0491	9.27989	9.77159	10.5921
CUST_4796_PI416562355	10.0516	9.4275	8.96649	8.6573	9.70108	9.8421	7.73828	9.267
CUST_47_PI416562355	7.07176	8.60674	7.76339	6.69908	8.78022	5.83674	7.49357	11.0295
CUST_4808_PI416562355	7.28334	8.02183	7.85016	7.44886	7.776	7.13503	6.90647	7.53743
CUST_4815_PI416562355	8.59746	8.06489	8.16693	8.69358	8.94278	8.56758	8.65719	8.10195
CUST_4817_PI416562355	8.35781	7.78686	7.90687	7.58423	8.1952	8.11795	8.47026	8.23435
CUST_4820_PI416562355	10.9957	10.0764	10.5388	10.1746	8.97682	8.73184	10.2954	8.8634
CUST_4823_PI416562355	7.41492	7.863	7.67129	6.9421	6.43613	7.03853	7.23148	7.67306
CUST_4829_PI416562355	9.96122	10.3582	9.31966	10.5527	8.38504	10.2707	9.81733	9.85569
CUST_4834_PI416562355	9.10082	8.96261	8.94845	9.44714	9.33014	9.04703	9.13153	8.93847
CUST_4839_PI416562355	9.53472	9.44572	8.98823	8.54845	8.49896	7.01293	8.9804	9.08654
CUST_4843_PI416562355	9.76595	9.64717	10.095	10.0434	10.2239	10.2255	9.9268	10.23
CUST_4855_PI416562355	7.60337	6.92439	7.77949	7.22064	6.4609	7.08908	7.69716	6.81813
CUST_4856_PI416562355	10.0096	9.5907	11.2894	11.3963	11.2162	11.6662	10.978	10.1552
CUST_4860_PI416562355	8.28032	8.14591	8.11714	9.05959	8.18067	8.50431	8.34525	8.10195
CUST_4868_PI416562355	8.26545	7.82035	8.51384	8.66721	8.16442	8.57942	7.79236	8.75456
CUST_4873_PI416562355	7.47747	7.79784	6.7615	7.54228	7.93569	7.46528	7.24937	7.87822
CUST_4882_PI416562355	8.46835	9.48852	9.2908	9.24651	7.79317	9.08563	9.12225	8.61412
CUST_4891_PI416562355	7.31398	8.236	7.54397	6.64605	7.43042	8.32936	6.07873	6.99678
CUST_4893_PI416562355	8.69097	8.68199	8.03941	9.25701	9.21848	9.00087	9.15584	7.70063
CUST_4896_PI416562355	11.0142	7.8035	10.0456	8.31669	10.3511	9.63962	10.0764	7.9529
CUST_4897_PI416562355	9.8421	9.72264	9.47509	8.13457	7.44369	9.97275	9.23443	7.60337
CUST_48_PI416562355	13.5152	13.6904	14.2199	14.2981	14.5495	14.5495	13.6073	14.2199
CUST_4903_PI416562355	9.4568	9.80296	9.50822	9.2759	8.82991	10.0434	9.43729	9.9104
CUST_4908_PI416562355	9.9217	8.97396	8.44059	8.92693	9.38072	7.292	8.27945	8.91072
CUST_4909_PI416562355	7.50851	8.06017	7.52793	7.11695	7.31879	8.41718	7.72853	6.50028
CUST_4911_PI416562355	9.04703	9.0043	9.20632	9.08521	9.21454	9.04327	8.62968	9.34463
CUST_4914_PI416562355	8.64034	6.25672	8.89887	7.6508	8.11226	8.62078	8.55037	7.76194
CUST_4919_PI416562355	7.00873	8.07613	7.89952	7.78359	8.00121	7.84134	7.29946	7.84723
CUST_4920_PI416562355	9.36255	11.5631	9.66716	9.84622	11.5403	11.0295	11.0341	10.3873
CUST_4921_PI416562355	8.77508	8.09191	7.57054	7.97833	8.86117	8.80986	7.8437	8.67671
CUST_4922_PI416562355	9.28705	9.86433	9.98254	9.80024	9.80296	9.68502	9.2218	10.1139
CUST_4923_PI416562355	12.6576	12.6804	12.9336	13.2478	13.3036	12.8118	12.3708	13.0615
CUST_4924_PI416562355	11.5054	12.171	12.1423	12.2525	12.2649	11.6064	9.66527	11.4298
CUST_4927_PI416562355	8.90057	8.1847	7.97224	8.36343	7.5471	8.74198	9.13586	8.73385
CUST_4928_PI416562355	7.65974	7.61445	7.04196	7.51838	6.53521	6.97473	6.82848	8.20394
CUST_4930_PI416562355	13.0766	11.8045	12.8908	13.3827	13.2058	12.9001	13.1057	13.2333
CUST_4936_PI416562355	10.2935	8.51248	8.57883	8.22549	8.25737	9.12758	7.92238	7.66597
CUST_4945_PI416562355	8.49121	7.98137	8.62889	9.1413	9.3179	8.7295	8.81327	9.56682
CUST_4958_PI416562355	9.2908	8.76496	8.60616	9.28734	8.60408	8.29589	9.39184	9.32761
CUST_4961_PI416562355	7.04606	7.54855	7.42702	7.92979	7.58211	7.49981	7.04606	7.62682
CUST_4963_PI416562355	7.53937	6.67546	7.67967	7.76194	7.7636	7.38286	7.45889	8.16158
CUST_4972_PI416562355	7.50479	9.5907	7.83898	8.09768	8.47052	8.33216	8.3236	8.32036
CUST_4980_PI416562355	7.2787	6.30656	6.92402	7.56245	7.5333	7.45914	7.29545	6.76108
CUST_4983_PI416562355	8.73607	11.9061	12.0806	12.1615	12.4396	12.0715	12.1173	11.3982
CUST_4987_PI416562355	6.99678	9.06094	8.07896	7.22668	6.92068	8.9589	7.41966	8.62169
CUST_4992_PI416562355	7.75716	7.61076	7.83009	7.96305	7.40271	7.74754	7.58658	7.88891
CUST_49_PI416679341	6.37162	7.11011	7.00887	6.90021	7.04824	6.62522	7.16858	7.11483
CUST_4_PI416679341	9.90083	9.9791	9.33194	9.57501	9.45523	9.69694	9.85117	9.66197
CUST_5002_PI416562355	7.77002	8.57422	7.72853	7.88548	8.17413	6.80044	7.44421	7.25292
CUST_5003_PI416562355	7.35532	8.3157	8.74198	7.63138	6.73593	8.46912	7.85776	9.07154
CUST_5006_PI416562355	6.82132	7.74754	7.33452	7.14939	7.78563	7.25233	6.82212	6.89969
CUST_5010_PI416562355	10.2448	9.94877	10.2565	10.6738	10.3561	10.3279	10.5589	10.4929
CUST_5012_PI416562355	8.75894	7.96305	9.25088	9.06919	9.12758	8.46491	8.67252	9.49134
CUST_5013_PI416562355	9.61694	9.8084	9.8678	9.98544	10.1813	9.40187	9.63304	9.87252
CUST_5021_PI416562355	7.13727	7.74502	7.11468	7.04606	7.00733	8.4539	6.2051	8.62855
CUST_5030_PI416562355	7.26938	7.53573	5.50866	7.81836	7.44912	7.43016	7.02613	7.72789
CUST_5037_PI416562355	6.92958	7.4594	7.4535	7.01293	7.33508	7.53646	7.28854	7.32217
CUST_504_PI416562355	9.21636	9.10041	8.82375	7.16078	8.09554	9.9697	8.58882	6.33811
CUST_5054_PI416562355	10.6832	10.0247	10.1985	10.1254	10.0961	10.6485	10.5437	10.346
CUST_5066_PI416562355	8.07529	7.44161	7.86995	7.50851	7.81596	7.15351	7.91809	7.61123
CUST_5068_PI416562355	8.27567	9.7204	7.66108	8.03306	7.62248	8.61894	9.9817	7.01013
CUST_506_PI416562355	8.49121	7.92923	8.31386	8.59769	8.09389	8.5813	8.00683	8.40964
CUST_5075_PI416562355	9.37686	8.31102	8.75143	9.27989	9.44882	8.90321	9.36481	8.8634
CUST_5076_PI416562355	10.5259	10.4146	10.8161	10.7532	10.3324	10.1681	10.2064	10.4966
CUST_5080_PI416562355	7.71035	9.5499	9.68638	9.14719	9.6075	8.73649	8.18841	8.40964
CUST_5081_PI416562355	8.78697	7.09963	8.76258	8.88978	9.35802	9.03143	8.6417	8.28148
CUST_5082_PI416562355	7.77373	7.36656	7.26763	6.78213	6.06264	6.86607	7.44421	7.25292
CUST_5084_PI416562355	7.4075	7.01083	7.6366	7.57811	7.12956	7.85679	7.25882	8.23045
CUST_5088_PI416562355	8.86485	8.02183	8.68024	6.86762	9.04899	7.81836	8.81997	8.42795
CUST_5090_PI416562355	10.1813	10.277	10.3301	10.3774	10.3962	9.91307	9.99656	10.7861
CUST_5092_PI416562355	8.28611	8.10163	6.89363	8.4103	7.20117	7.47773	8.54386	5.597
CUST_5095_PI416562355	9.14664	9.09291	8.92545	5.7012	6.7494	8.32036	7.81315	7.6613
CUST_5099_PI416562355	9.01253	9.09827	8.41004	10.275	9.60124	9.60524	9.21818	8.78022
CUST_509_PI416562355	8.64576	8.49071	8.72801	8.72333	8.95018	8.92767	8.50033	9.0606
CUST_50_PI416568369	7.42335	6.1503	6.93622	7.05083	7.00733	6.3766	7.47291	7.13471
CUST_5104_PI416562355	8.3795	8.79674	8.41004	8.14718	8.83475	7.9063	7.30374	8.08229
CUST_5106_PI416562355	8.67164	8.98503	9.05145	8.71563	9.11422	8.87928	8.3927	8.87141
CUST_5107_PI416562355	7.27405	8.21308	7.86145	8.33858	6.70515	7.51246	7.50752	7.71207
CUST_5108_PI416562355	7.05626	6.1503	7.34869	8.5366	7.40271	7.89366	7.59546	6.88831
CUST_5109_PI416562355	6.66484	8.6631	8.04829	8.45184	7.08842	7.81836	7.39577	6.74898
CUST_5115_PI416562355	10.5221	11.4338	10.4785	10.6201	10.3753	9.54598	9.32972	10.6988
CUST_5117_PI416562355	10.6702	9.87589	10.2613	10.7718	10.1969	9.78764	11.0696	10.9161
CUST_5118_PI416562355	8.00578	8.79369	7.58775	8.40126	8.79937	10.8161	7.53403	9.30256
CUST_5131_PI416562355	8.34331	8.79369	7.92182	7.8965	7.47291	9.17312	7.19256	9.06818
CUST_5137_PI416562355	6.95451	7.25882	7.07443	6.6759	7.33898	8.32036	6.93106	5.597
CUST_5150_PI416562355	8.87794	9.45049	8.68199	8.17475	7.23148	9.3128	8.27683	7.87438
CUST_5154_PI416562355	8.51124	8.65059	8.92925	8.24598	7.69846	7.85309	9.06919	8.8018
CUST_5155_PI416562355	7.11468	7.35118	6.34034	8.18346	7.61744	8.41981	6.89401	7.41518
CUST_5157_PI416562355	8.44409	9.50326	8.20776	9.20533	9.61947	8.94278	7.69716	8.32894
CUST_5158_PI416562355	9.22452	10.0604	9.86944	9.38835	8.60963	9.00087	9.20876	9.0606
CUST_5160_PI416562355	9.34962	9.07764	8.87189	10.3324	8.60408	8.75477	9.45243	8.19458
CUST_5161_PI416562355	11.3013	12.1131	11.7239	9.45885	10.5274	11.9319	11.8446	11.7953
CUST_5162_PI416562355	6.85521	7.16518	7.20362	7.52964	7.35862	7.27928	7.32274	7.77743
CUST_5165_PI416562355	10.0676	8.8018	9.66427	9.59741	9.54139	8.74198	10.0202	9.39526
CUST_5166_PI416562355	8.16032	6.62793	7.5665	8.33858	8.20547	8.09488	8.28278	8.33928
CUST_5170_PI416562355	8.83831	9.8471	8.59606	10.3013	9.3438	9.52521	9.60414	9.01183
CUST_5173_PI416562355	9.05349	7.73785	8.84978	9.10794	9.0877	8.89414	9.16788	9.20188
CUST_5177_PI416562355	7.91193	8.22338	8.84978	8.44254	8.20011	8.07295	8.12814	8.56663
CUST_5178_PI416562355	9.6792	10.2064	10.2102	10.1292	10.1885	10.0103	9.57192	10.2223
CUST_5180_PI416562355	7.65974	7.84547	7.58282	8.12668	8.07563	7.94359	8.03821	8.3795
CUST_5191_PI416562355	10.3798	9.8678	5.99356	8.82156	8.55097	9.66149	10.2512	9.63962
CUST_5192_PI416562355	11.4023	12.4958	12.045	9.75842	12.4758	12.7746	11.5866	10.8661
CUST_5193_PI416562355	9.03599	8.68769	8.48544	8.85651	9.67269	7.48731	9.25007	8.87794
CUST_5194_PI416562355	6.44857	7.37065	7.26118	7.12246	7.60476	6.98864	6.75442	7.22064
CUST_5198_PI416562355	7.84193	8.68199	7.74228	7.61053	7.93422	8.8489	7.91193	6.52986
CUST_5200_PI416562355	9.1851	8.44836	8.59606	8.40592	7.17457	8.10048	9.33824	7.86957
CUST_5201_PI416562355	4.90218	10.5887	9.52214	10.7861	10.5678	9.73094	8.80018	10.0298
CUST_5204_PI416562355	7.14621	6.23893	7.54397	8.02009	7.45324	7.62659	7.47747	7.25971
CUST_5205_PI416562355	7.54493	7.91455	7.91156	7.90743	7.68691	7.87053	7.75716	8.01033
CUST_5208_PI416562355	7.55528	5.81928	7.24967	7.58423	7.0399	7.65997	7.54058	7.44886
CUST_5211_PI416562355	9.82381	11.4023	10.8363	10.346	11.4298	8.93045	11.8493	10.7735
CUST_5212_PI416562355	6.87224	6.17796	7.27667	7.61053	6.9399	7.17987	7.40909	7.25971
CUST_5218_PI416562355	9.07547	9.62941	8.68703	9.88821	10.4613	9.90025	9.01253	9.21393
CUST_5220_PI416562355	12.2029	11.3344	12.0012	12.4377	12.4004	11.6102	11.4704	12.5255
CUST_5230_PI416562355	8.73184	7.36054	7.33452	7.91567	6.72914	7.38286	8.39833	8.95309
CUST_5233_PI416562355	7.49257	7.82035	8.75477	8.1529	6.96682	8.42769	8.61711	6.47313
CUST_5239_PI416562355	7.12731	7.25882	7.53403	6.06129	5.81127	8.17756	7.09338	7.08377
CUST_523_PI416562355	7.09865	8.89537	7.92535	8.93414	8.9589	7.84134	8.13745	8.46491
CUST_5244_PI416562355	6.64605	6.86375	6.96682	7.00347	7.8688	7.03028	7.44421	7.05354
CUST_5245_PI416562355	7.32499	7.35559	6.62611	6.96032	7.26235	7.18762	7.59779	6.73593
CUST_5253_PI416562355	6.70255	8.02633	7.24967	7.32555	6.96682	7.0464	7.07577	7.8289
CUST_5255_PI416562355	9.24925	10.4661	9.61015	10.3984	8.55853	10.9298	9.70482	9.398
CUST_5256_PI416562355	8.11226	8.37407	8.03564	8.44254	7.0399	7.81195	8.15116	7.33954
CUST_5257_PI416562355	7.95726	8.75623	8.28119	7.96305	8.72012	7.72896	7.60522	8.07613
CUST_5262_PI416562355	7.48303	6.70515	8.02165	6.92291	6.99608	6.01881	7.55719	7.80713
CUST_5265_PI416562355	8.01661	8.77467	8.05238	9.47667	8.65719	8.68243	6.92514	7.80713
CUST_5268_PI416562355	8.65193	7.93459	6.71848	8.63616	7.01989	6.92958	8.86504	7.05354
CUST_5269_PI416562355	7.92497	7.08177	6.68732	7.32358	5.32066	6.89136	7.79865	7.07577
CUST_526_PI416562355	8.92192	9.17499	9.44326	9.19644	9.33503	8.56366	8.70778	9.50574
CUST_526_PI416568369	7.28739	7.47747	7.41227	7.49357	7.41756	7.56483	7.12052	7.34731
CUST_5277_PI416562355	6.97293	9.21848	9.3094	8.71133	9.72509	8.60616	9.17795	6.43613
CUST_5283_PI416562355	8.33928	6.81173	7.874	7.76422	7.91193	7.79297	8.35299	8.28148
CUST_5285_PI416562355	9.29641	10.3893	10.6074	10.4329	10.5307	9.29641	9.53776	9.30741
CUST_5286_PI416562355	6.66484	7.36656	6.97329	7.53792	7.27754	6.75191	7.14621	7.17956
CUST_5288_PI416562355	7.53233	6.71976	7.20789	7.6436	7.36711	8.00858	7.12473	6.77061
CUST_5292_PI416562355	8.93892	8.10899	8.87813	8.11226	8.28379	7.8965	9.05713	8.49521
CUST_5296_PI416562355	7.14621	7.838	7.95326	7.87783	6.7494	7.25706	7.86629	7.89498
CUST_5297_PI416562355	9.73761	10.1337	10.15	10.2015	10.4157	9.54598	9.97275	10.3605
CUST_5302_PI416562355	8.23585	9.32761	8.71079	7.86145	8.06354	9.49797	8.65003	9.41077
CUST_5306_PI416562355	9.32298	8.31315	9.54659	8.76848	9.43227	8.91689	8.74745	7.76194
CUST_5307_PI416562355	6.97293	7.04606	7.24254	7.29487	7.99061	7.98154	6.44236	7.81836
CUST_5321_PI416562355	8.07127	8.61963	7.49007	9.88821	9.54598	7.48731	7.55719	8.90538
CUST_5325_PI416562355	8.76848	7.37501	7.22547	8.72769	8.48216	8.43839	8.68089	8.62615
CUST_5330_PI416562355	9.17694	7.96305	9.02279	9.09217	8.99461	9.81733	8.40725	8.02564
CUST_5332_PI416562355	9.47895	7.12828	9.60124	8.28957	7.51961	9.56146	9.52729	7.50031
CUST_5334_PI416562355	8.26984	7.11598	6.81573	7.7387	7.08842	7.19841	7.12473	8.14352
CUST_5343_PI416562355	12.2714	13.3546	13.5839	12.5686	12.7968	12.171	11.3452	12.4004
CUST_5344_PI416562355	13.0999	13.3869	13.1882	11.8638	11.891	14.2199	12.7212	11.9678
CUST_5352_PI416562355	9.61015	11.5959	9.87349	10.0972	11.3403	8.31556	9.08521	10.8107
CUST_5353_PI416562355	8.87141	9.26648	8.97485	7.40111	9.83046	9.51008	7.40909	9.13706
CUST_5355_PI416562355	12.2179	10.7927	11.2454	11.3174	10.7701	12.822	11.02	10.4632
CUST_5360_PI416562355	11.2454	5.85866	9.75504	11.9243	9.75211	10.2625	10.6502	10.2255
CUST_5362_PI416562355	6.86762	8.24835	8.3243	8.60558	8.75477	8.24226	7.20178	7.91884
CUST_5365_PI416562355	9.60124	9.55799	8.78022	9.85657	9.80528	9.84033	9.61165	9.87252
CUST_5373_PI416562355	8.03133	7.84997	7.77743	8.66721	8.52612	8.44163	8.14129	8.67208
CUST_5377_PI416562355	7.9153	8.14336	7.94359	7.17457	6.81573	6.98864	7.12473	7.38259
CUST_5379_PI416562355	10.0542	9.61947	9.89254	10.6017	8.81727	9.45782	9.50822	9.43345
CUST_5381_PI416562355	10.1865	9.3976	10.0568	9.64717	7.66908	8.78268	10.2684	10.511
CUST_5382_PI416562355	8.34566	6.89818	6.21606	8.0534	6.99608	6.9177	8.05797	6.57737
CUST_5383_PI416562355	8.88034	8.19351	8.31923	8.81627	8.69173	8.76941	8.56533	9.51612
CUST_5389_PI416562355	9.93861	9.68906	8.4809	8.97369	8.18965	10.15	9.56349	8.42795
CUST_5390_PI416562355	7.13342	7.96738	7.3292	7.23867	7.40271	6.86607	6.77556	7.08377
CUST_5391_PI416562355	12.4004	13.1546	13.3036	12.703	13.1817	12.4894	12.8535	12.7444
CUST_5392_PI416562355	12.7576	11.7361	12.9937	13.5342	11.5795	12.4281	12.3576	13.041
CUST_5393_PI416562355	11.1251	11.6605	12.1262	10.9298	10.6461	11.5685	11.4659	12.0617
CUST_5396_PI416562355	7.71872	7.10881	8.07896	8.53246	7.95363	8.17413	8.23345	8.51001
CUST_5401_PI416562355	7.28739	8.53283	8.2793	7.44161	7.6508	7.69498	7.69716	7.43694
CUST_5404_PI416562355	9.16952	7.4312	8.47711	9.61522	8.87813	9.19989	8.57138	9.0078
CUST_5407_PI416562355	10.2102	8.72183	9.99461	9.45049	9.01008	10.1969	10.1908	8.25132
CUST_5412_PI416562355	8.79977	9.19821	9.02712	9.54139	9.13586	8.20287	8.72801	9.26429
CUST_5413_PI416562355	5.19829	9.23443	9.19313	9.3552	9.18804	8.92378	9.10696	9.42081
CUST_5418_PI416562355	6.63385	6.82848	8.20011	8.54096	8.91447	7.76402	8.36835	7.61767
CUST_5423_PI416562355	9.78304	10.1433	9.21636	10.5006	10.1692	9.24925	8.61929	9.8084
CUST_5431_PI416562355	8.39779	9.63962	10.1605	8.7722	8.68309	8.86204	8.7554	8.33928
CUST_5434_PI416562355	8.11632	8.09059	7.83898	8.43839	8.54543	8.37841	7.09338	8.23824
CUST_5435_PI416562355	12.3013	11.5898	12.4791	12.0617	12.2221	11.7029	11.9856	12.5686
CUST_5436_PI416562355	8.90922	10.2015	10.1664	9.42173	10.9032	10.3762	8.44228	10.9184
CUST_5437_PI416562355	7.47088	8.41506	7.36437	7.50628	6.00343	9.10082	7.90893	7.18577
CUST_5444_PI416562355	12.1364	10.7094	11.0712	12.5116	9.61015	10.6565	11.8713	12.1615
CUST_5448_PI416562355	9.77586	11.0027	11.362	11.0027	11.266	10.7625	9.87349	10.999
CUST_5451_PI416562355	8.79491	8.34178	9.37998	8.58471	9.75211	8.95018	10.0328	9.71268
CUST_5452_PI416562355	7.93459	8.25132	7.74502	8.05983	8.43213	7.71443	8.18609	7.71207
CUST_5454_PI416562355	8.41573	7.71829	7.64315	8.70097	9.14839	8.20287	8.7312	7.62682
CUST_5456_PI416562355	11.8372	11.9189	11.7067	12.5759	12.4996	12.0012	11.5898	11.362
CUST_5457_PI416562355	7.07176	8.40725	8.63582	8.06523	7.14111	6.67414	7.54759	6.89969
CUST_5466_PI416562355	8.65485	8.30248	8.56758	7.8525	7.0593	7.62933	8.22323	9.0161
CUST_5468_PI416562355	7.5228	6.87992	7.91156	8.69728	8.11226	8.12975	8.18346	8.29776
CUST_5469_PI416562355	7.22938	7.52525	7.46017	6.27954	7.84977	7.08908	7.0684	7.28739
CUST_5473_PI416562355	7.56698	8.30861	7.87783	8.87612	8.66776	8.62238	7.88052	8.01033
CUST_5476_PI416562355	8.09455	8.53283	8.52563	8.35492	8.58741	8.07746	7.90028	7.64855
CUST_5480_PI416562355	10.0701	11.0942	11.1216	11.0219	9.24056	10.4168	10.1433	10.6099
CUST_5483_PI416562355	6.97293	7.96954	8.08296	8.19428	7.5471	7.85679	7.01989	7.94889
CUST_5498_PI416562355	9.267	10.1098	9.80296	8.01626	9.05349	10.3853	9.48953	8.8634
CUST_5501_PI416562355	7.14621	7.59779	7.95762	7.48705	8.37271	7.90065	6.54055	8.16158
CUST_5506_PI416562355	8.9845	8.67804	8.62889	8.56497	9.69146	10.9713	7.50355	8.9589
CUST_5508_PI416562355	6.82132	8.74745	7.77084	8.00806	8.56984	7.07811	6.45885	7.90893
CUST_5509_PI416562355	7.8566	8.15654	7.98065	6.54539	7.17051	7.02544	8.95264	7.8289
CUST_5518_PI416562355	9.1389	8.26002	9.03659	9.11422	9.56068	8.62649	8.6365	9.12403
CUST_5523_PI416562355	10.0247	8.93727	9.44002	10.1552	10.1379	9.59816	9.91723	10.2387
CUST_5525_PI416562355	6.75442	8.13809	8.06523	8.17475	8.14097	7.47342	7.16581	7.27551
CUST_5526_PI416562355	9.62004	9.7151	9.36529	9.68906	9.07964	9.13914	9.49247	8.94278
CUST_5528_PI416562355	6.95451	7.0289	7.28623	8.16975	8.00121	7.41042	6.92958	6.68819
CUST_5529_PI416562355	8.17724	7.4535	8.15052	7.57811	8.48619	7.61146	8.07395	7.9246
CUST_5531_PI416562355	7.63909	6.35693	7.12279	7.80188	7.38016	7.44343	7.57811	7.03476
CUST_5534_PI416562355	8.25619	8.78217	8.3243	7.80834	8.58366	8.77549	8.82246	8.49896
CUST_5539_PI416562355	7.38151	7.21094	6.53473	7.24581	4.5866	7.25971	6.86877	7.44886
CUST_5548_PI416562355	10.9282	8.83545	9.6792	9.29267	10.3301	9.08322	10.9141	9.52129
CUST_5549_PI416562355	7.78154	9.07764	8.95264	8.51753	9.20089	8.41718	8.13745	7.91884
CUST_5557_PI416562355	9.66149	11.0077	10.3745	11.2122	10.999	11.02	9.72509	11.0142
CUST_5559_PI416562355	6.87992	8.26002	8.69815	7.18453	7.73447	9.469	6.97688	7.12246
CUST_5560_PI416562355	9.51008	8.02183	9.4113	9.52729	9.85657	9.86132	9.351	9.10794
CUST_5562_PI416562355	8.50493	9.51526	7.90254	9.12645	8.21718	8.26823	7.86995	8.8873
CUST_5565_PI416562355	7.71443	8.12588	8.18269	8.02443	7.96197	7.50776	7.31398	8.34913
CUST_5567_PI416562355	7.81596	8.29058	8.43213	6.37334	7.74334	5.65542	7.34648	8.18702
CUST_5572_PI416562355	8.45749	8.92489	8.98974	8.64576	9.20632	8.51458	7.95889	8.25501
CUST_5573_PI416562355	11.6293	12.0617	11.7843	9.29884	11.6708	12.0859	11.1371	9.36481
CUST_5574_PI416562355	7.86358	7.66108	6.88831	6.51711	6.90647	7.86087	7.14939	7.26763
CUST_5576_PI416562355	7.58986	8.49896	8.77065	7.31398	7.84566	7.96882	8.25072	7.76588
CUST_5578_PI416562355	9.75049	7.62499	9.0877	8.07295	8.22805	9.15584	9.39586	8.30333
CUST_5588_PI416562355	8.00156	7.18391	8.53951	8.20409	8.50493	8.02564	8.12394	8.77034
CUST_558_PI416562355	6.70817	7.15446	7.2473	8.09191	8.13328	8.15654	7.24224	7.32217
CUST_55_PI416562355	10.9248	10.1664	10.0833	10.078	10.0701	10.8959	8.77065	11.0429
CUST_5600_PI416562355	11.1905	10.0456	11.0386	11.4704	10.9713	10.9248	10.9602	11.6102
CUST_5608_PI416562355	9.68638	10.3615	9.71697	10.6395	10.2917	10.5375	9.97526	9.44572
CUST_5611_PI416562355	8.86069	7.73278	7.14939	8.06236	6.99608	7.62179	8.62615	7.78481
CUST_5615_PI416562355	7.24878	8.38813	8.07496	8.02892	8.76393	9.27211	6.72744	8.62855
CUST_561_PI416562355	8.55205	7.95326	9.0141	8.89651	9.21112	8.144	7.86629	8.93414
CUST_5628_PI416562355	8.70778	6.99608	8.94589	6.46703	6.49029	9.905	8.35822	6.8653
CUST_5629_PI416562355	9.58701	10.1985	4.00246	10.2037	10.407	9.09291	9.78238	10.3873
CUST_5634_PI416562355	11.2213	9.55284	10.6117	9.69343	10.7316	11.064	11.279	10.0654
CUST_5639_PI416562355	7.46221	6.20266	7.86629	7.25765	7.21276	6.71719	7.27696	7.86087
CUST_5651_PI416562355	7.15573	7.01083	7.39013	6.27314	7.36711	8.227	6.99608	6.51514
CUST_5657_PI416562355	8.66032	7.80894	8.34386	8.96261	8.11063	7.81195	8.66832	8.77034
CUST_5667_PI416562355	10.1098	6.88374	8.54579	8.219	8.21354	8.99708	7.89233	8.38706
CUST_5671_PI416562355	7.10816	7.73278	7.5665	7.28623	6.94576	7.98937	6.51416	8.21612
CUST_5678_PI416562355	10.2662	8.44357	8.96893	10.0456	10.0892	9.56682	10.1518	9.53897
CUST_567_PI416562355	8.23824	8.14591	8.15052	8.55313	8.14097	8.24657	8.79795	8.71498
CUST_5682_PI416562355	3.50332	7.98937	8.10441	7.87053	8.10179	7.56483	7.55384	7.98635
CUST_5685_PI416562355	9.03367	9.20617	8.76258	9.43169	9.14361	9.31889	8.77323	9.10794
CUST_5686_PI416562355	9.69984	9.91723	9.39586	8.87612	9.3138	9.01967	9.58642	9.30013
CUST_5691_PI416562355	7.05964	7.5169	7.71529	7.68844	7.85348	7.33452	7.47291	8.06506
CUST_5696_PI416562355	7.79784	6.93032	7.36437	8.13457	7.10554	7.60337	7.31029	6.78989
CUST_56_PI416562355	8.79105	9.58213	8.55253	8.64913	9.17593	6.20021	7.59032	8.95627
CUST_56_PI416568369	3.68255	8.36822	7.64968	7.96882	8.4539	8.32458	7.51296	7.81836
CUST_5710_PI416562355	8.80865	9.4816	9.06077	10.0604	8.93045	8.79064	7.64586	9.32086
CUST_5717_PI416562355	11.5781	10.75	10.9391	11.719	10.1471	11.4201	11.5795	10.5375
CUST_571_PI416562355	7.86358	7.94011	8.2793	8.22549	8.14512	7.55528	7.94725	8.19011
CUST_5722_PI416562355	7.94633	7.82732	7.50851	7.35559	7.66597	7.00312	8.15116	8.45441
CUST_5726_PI416562355	8.5321	6.3481	6.99537	8.26838	7.14111	7.59779	8.07395	6.48978
CUST_5733_PI416562355	8.06758	9.2908	7.85016	8.20409	8.47534	9.02712	8.8602	8.25501
CUST_5737_PI416562355	8.86069	7.22064	7.56245	8.63616	6.05316	7.39013	8.56306	8.50431
CUST_5739_PI416562355	9.24651	9.51088	9.75889	9.01253	8.05746	9.13096	9.32586	9.26429
CUST_5741_PI416562355	8.16032	7.69542	7.73912	7.93974	6.95451	8.36808	6.6343	7.31058
CUST_5742_PI416562355	9.2743	8.04283	9.52729	9.53776	9.69343	8.95018	9.39466	10.1703
CUST_5744_PI416562355	9.56146	8.64643	8.75226	8.66721	7.7636	8.20638	10.6868	7.73193
CUST_5745_PI416562355	11.283	8.33412	8.44228	9.05043	8.84509	8.81477	8.68243	8.75894
CUST_5746_PI416562355	7.39309	8.59326	8.36042	8.40126	7.05286	6.96393	7.59546	7.86087
CUST_5748_PI416562355	7.6845	7.0185	6.56361	7.61053	7.59802	8.46185	8.73385	8.11551
CUST_5759_PI416562355	6.42252	7.62157	7.22547	7.33508	8.51458	7.67483	6.09201	7.61123
CUST_5772_PI416562355	12.6497	11.18	10.908	11.5919	11.0609	11.4704	12.2838	11.4417
CUST_5776_PI416562355	7.72342	6.62199	8.36931	8.18191	8.42887	8.49121	7.76173	8.30576
CUST_5779_PI416562355	10.4008	9.85569	9.52349	9.28243	10.2875	9.95433	10.3714	10.7292
CUST_5783_PI416562355	6.91844	7.24819	8.25309	7.88548	8.96749	7.61491	8.24895	7.49357
CUST_5785_PI416562355	8.56925	6.82491	8.32177	6.72574	6.97401	8.23585	8.62615	5.96641
CUST_5787_PI416562355	9.23009	8.36343	8.68199	8.55313	8.00683	7.52108	8.87545	7.81836
CUST_5789_PI416562355	9.26861	7.79561	9.17795	9.39526	9.25421	9.14719	9.00289	9.04992
CUST_578_PI416568369	8.02875	7.4594	8.26208	8.02009	8.58366	7.8035	8.29302	8.26984
CUST_5790_PI416562355	8.63275	9.11381	8.95881	8.84978	9.08122	9.7101	10.0665	9.3732
CUST_5792_PI416562355	7.86087	6.82848	7.05049	6.47516	7.82672	6.92958	7.84958	7.38987
CUST_5811_PI416562355	7.50479	6.28244	7.46834	7.72853	7.28681	7.09963	6.89969	7.27551
CUST_5812_PI416562355	9.3732	8.74745	9.04941	9.9697	9.33364	9.7122	9.08206	9.4008
CUST_5816_PI416562355	7.31398	8.07963	7.95326	8.56925	8.11795	8.13328	7.46298	7.80713
CUST_5820_PI416562355	7.29803	7.20209	4.95547	7.07041	7.18577	6.9177	7.45401	5.15339
CUST_5821_PI416562355	6.95451	8.9489	7.23298	7.37907	7.42361	6.97473	7.02613	7.40138
CUST_5826_PI416562355	7.97457	8.45672	8.3795	7.81596	7.87898	7.70625	7.75047	8.12749
CUST_5827_PI416562355	8.63582	6.89363	8.33635	8.67605	8.48216	9.00553	7.83029	8.66032
CUST_5829_PI416562355	10.3229	9.44235	9.4275	8.81627	9.11422	9.77504	10.3452	9.19452
CUST_5831_PI416562355	6.94173	7.92923	6.83876	8.219	8.21839	8.42769	7.60174	7.67901
CUST_5835_PI416562355	9.63962	9.44235	9.24443	9.24175	9.90402	9.49178	9.6854	9.7673
CUST_5842_PI416562355	9.90881	8.70097	9.19698	7.87419	7.34343	7.67041	9.40187	9.38444
CUST_5845_PI416562355	9.56605	10.1518	8.0042	9.43807	9.49091	10.2005	8.95954	9.78519
CUST_5846_PI416562355	8.62021	6.9421	7.86145	7.72214	7.82035	8.63162	8.87305	6.90947
CUST_5847_PI416562355	6.61373	10.9713	10.4059	9.9074	9.44002	9.23653	9.38444	9.47667
CUST_5851_PI416562355	7.49707	7.863	7.63183	8.32036	6.9897	7.36437	7.15573	6.51514
CUST_5853_PI416562355	6.66484	7.20789	7.3292	6.9715	7.51049	6.62565	6.88374	7.48227
CUST_5854_PI416562355	9.36761	8.89376	9.15615	9.71628	9.44281	9.06515	9.41183	9.45423
CUST_5859_PI416562355	7.08842	8.29058	7.81075	8.02633	6.9177	6.30371	7.71164	7.23628
CUST_585_PI416562355	7.82035	7.86629	7.72853	8.62444	8.12394	8.00858	7.97421	7.89498
CUST_5860_PI416562355	7.35779	7.68669	7.00523	6.74015	6.81573	8.914	7.5367	6.51514
CUST_5864_PI416562355	8.98867	8.61963	8.81827	9.46473	9.49316	8.78022	9.1389	9.1389
CUST_5865_PI416562355	7.08177	10.652	10.6583	10.6998	10.8891	10.9184	10.6502	9.95841
CUST_5870_PI416562355	8.30576	8.2525	8.68835	8.48115	7.58211	7.9246	8.83752	8.66776
CUST_5873_PI416562355	9.70482	10.073	9.64717	10.1204	9.66427	10.4475	9.63145	9.94145
CUST_5874_PI416562355	6.88755	7.0289	7.14939	7.05829	7.28334	6.75191	7.02613	7.50031
CUST_5875_PI416562355	11.0871	9.25339	9.88478	9.61821	10.9474	9.35624	11.1655	8.99142
CUST_5885_PI416562355	7.86087	7.4535	7.4535	6.39439	7.50603	8.47204	7.00453	6.26964
CUST_5888_PI416562355	7.09865	6.97293	7.13663	7.27696	5.84146	7.05151	7.60174	7.28739
CUST_588_PI416562355	7.8295	8.37706	7.60753	8.28336	7.73954	7.71142	8.22549	8.13425
CUST_58_PI416562355	9.8084	9.83046	9.7971	9.66288	9.20632	9.07622	9.51088	9.91848
CUST_5902_PI416562355	7.85328	7.49257	8.69467	8.76496	8.92545	8.50728	8.48619	7.86957
CUST_5904_PI416562355	6.9858	8.29647	8.40446	7.92757	8.41836	7.32386	7.58188	8.34331
CUST_5912_PI416562355	7.34093	8.63491	6.74436	7.34676	7.67571	7.14685	6.6343	7.62682
CUST_5916_PI416562355	11.7953	11.8372	12.2115	12.3771	12.6424	11.9409	12.1811	11.068
CUST_5917_PI416562355	8.99408	9.66427	9.73761	9.72509	9.57524	9.52967	8.74198	9.57334
CUST_5922_PI416562355	7.62431	7.96305	8.60616	7.94267	8.83475	5.7935	7.18422	8.49896
CUST_5923_PI416562355	8.43552	8.70702	8.70281	8.85417	9.00008	8.22232	8.66832	9.02366
CUST_5924_PI416562355	6.8474	8.24226	8.00928	7.93974	6.9318	7.49981	7.6508	7.28044
CUST_5925_PI416562355	9.57429	10.8786	10.7794	9.68502	11.0386	10.2799	10.0143	10.4771
CUST_5926_PI416562355	10.135	8.69173	8.58048	7.8965	9.22949	9.0043	10.011	8.21612
CUST_5927_PI416562355	9.42933	8.57965	9.51662	8.99142	9.67799	7.86223	9.43403	8.68769
CUST_5928_PI416562355	11.1216	11.1987	11.4298	11.2337	11.4922	10.8337	10.9341	11.8311
CUST_5932_PI416562355	7.65974	8.70281	6.61511	9.52172	9.64998	6.93622	6.60403	7.14939
CUST_5934_PI416562355	8.33328	7.34121	7.76339	6.99395	6.90647	7.23986	8.57138	7.23628
CUST_5936_PI416562355	8.88673	8.14989	8.93847	8.57918	8.4002	9.0877	8.64395	9.11739
CUST_5940_PI416562355	7.1941	8.58882	8.92693	7.26264	8.2525	6.63883	7.02613	8.227
CUST_5946_PI416562355	11.2081	11.0142	11.5126	11.5361	11.4417	11.3013	11.2549	11.891
CUST_5952_PI416562355	9.40187	8.37706	8.56758	9.06616	9.26861	8.39431	9.47794	8.45441
CUST_5953_PI416562355	8.92814	8.72183	8.96162	8.14718	7.46732	9.46339	9.1919	9.25421
CUST_5954_PI416562355	9.00894	8.67208	8.227	9.52172	8.14336	9.00087	8.83594	9.0958
CUST_5955_PI416562355	8.24182	9.28734	9.19989	8.17833	6.92884	9.51711	8.36835	6.40773
CUST_5965_PI416562355	8.79491	8.41123	8.99796	8.41493	9.56068	8.57422	9.3057	9.6854
CUST_5966_PI416562355	10.7903	10.9298	10.7927	10.804	11.5093	11.1574	10.8427	11.1192
CUST_5967_PI416562355	13.0914	13.2846	10.6832	12.3854	12.9124	12.9394	12.794	12.275
CUST_5980_PI416562355	13.4494	13.675	13.9869	13.675	13.6193	13.5342	13.2665	12.2476
CUST_5987_PI416562355	9.6075	9.98339	8.55853	7.15573	8.92545	9.08006	10.6461	9.6854
CUST_5988_PI416562355	6.91844	7.24224	6.57878	8.46312	7.80894	7.87783	6.84033	7.94267
CUST_5995_PI416562355	8.63014	8.69173	8.72183	8.67605	8.18346	7.59779	7.53403	8.72141
CUST_5996_PI416562355	7.73066	8.12167	8.26545	8.06523	8.17413	8.20287	7.79236	8.42323
CUST_5998_PI416562355	8.55853	8.40526	8.08827	8.82743	7.75757	8.81277	8.55853	8.75143
CUST_599_PI416562355	8.70335	7.81295	7.20789	7.12828	7.33508	7.75005	8.39109	7.65349
CUST_59_PI416562355	8.74745	8.60674	8.62889	8.58694	9.07739	8.10997	8.78881	8.97027
CUST_59_PI416568369	9.85101	10.275	9.61315	10.941	9.71461	10.4813	10.23	9.4816
CUST_6001_PI416562355	8.84714	6.9989	8.58048	8.05509	8.75477	8.74986	8.33412	8.59384
CUST_6003_PI416562355	7.04606	6.1503	7.03166	7.18855	7.17457	6.7565	6.84033	7.70366
CUST_6007_PI416562355	8.95355	9.22452	9.29641	9.0078	9.02712	8.1116	7.72853	8.90829
CUST_6014_PI416562355	8.83475	9.35417	8.23225	10.0083	9.79141	9.45423	9.36761	9.77802
CUST_6017_PI416562355	6.66484	7.32892	7.09996	7.05829	7.41756	8.68243	6.03815	7.28044
CUST_6021_PI416562355	7.36519	7.82434	7.40085	8.48115	8.0783	7.44343	7.86106	8.27712
CUST_6027_PI416562355	7.75716	9.33014	7.59126	4.69848	7.27754	7.5333	10.0701	7.48227
CUST_6036_PI416562355	8.41981	7.64586	8.11714	8.30419	8.65485	8.28379	8.51901	8.72684
CUST_6038_PI416562355	8.51124	9.99598	8.34608	7.24581	6.64425	10.2954	8.20593	7.4617
CUST_6041_PI416562355	6.82132	6.2743	6.97329	7.22668	7.24759	7.00312	7.15889	7.12246
CUST_6048_PI416562355	8.30576	8.42323	5.71328	8.89376	8.2339	9.25214	8.07395	8.92925
CUST_6058_PI416562355	8.25619	7.80108	8.95264	9.05043	8.24271	8.5321	8.01033	8.48115
CUST_6074_PI416562355	9.44572	9.50822	9.26392	10.3798	9.49741	9.75504	9.74509	9.81563
CUST_6075_PI416562355	9.68502	10.2484	9.91974	9.62061	11.681	13.1318	8.66232	10.7054
CUST_6079_PI416562355	8.0119	7.13471	7.85932	8.2793	8.08694	7.84527	8.21445	8.24182
CUST_6082_PI416562355	7.53937	7.13471	7.14239	7.79134	8.02148	7.71786	8.14862	7.50851
CUST_6084_PI416562355	6.87224	9.23069	7.68691	7.44161	7.10554	6.81493	7.56698	8.81927
CUST_6085_PI416562355	8.0818	8.99408	8.3795	8.88454	9.4816	9.22828	7.88529	9.04566
CUST_6088_PI416562355	8.4539	7.50404	7.59802	7.36437	7.0684	7.43016	5.85866	7.8289
CUST_6094_PI416562355	7.59266	7.54855	7.50404	6.05044	8.59943	8.34178	7.48957	7.86957
CUST_6095_PI416562355	8.49796	7.44161	8.05543	8.70702	8.79146	7.45041	9.73761	7.34731
CUST_6097_PI416562355	8.37353	8.01731	7.99079	8.03701	8.11795	8.05983	7.97636	8.14352
CUST_60_PI416562355	8.71445	9.81858	8.69293	9.44882	9.09481	9.45782	8.85066	9.49965
CUST_6102_PI416562355	7.51444	7.78359	8.09241	7.97493	8.39404	7.986	7.69411	7.85543
CUST_6103_PI416562355	7.44317	9.41817	8.0706	8.66232	7.41174	6.78744	7.9991	8.01033
CUST_6110_PI416562355	9.77586	9.81858	9.78988	9.9897	10.0177	9.3839	9.41421	9.92393
CUST_6111_PI416562355	7.77002	7.06974	6.99537	7.69498	7.53694	6.20999	7.17395	7.0399
CUST_6113_PI416562355	7.30631	7.75757	7.50006	7.83839	8.34483	7.55528	7.33172	8.00367
CUST_611_PI416562355	9.96654	9.17889	10.0604	10.4389	10.1736	9.82798	10.1471	10.5644
CUST_6120_PI416562355	8.35354	8.84352	8.02165	8.04966	8.70443	7.70625	7.08775	8.74849
CUST_6122_PI416562355	10.7292	8.6755	9.55284	8.76258	9.08654	8.69815	8.46249	9.03143
CUST_6123_PI416562355	7.89309	7.97565	8.24598	8.18346	8.35891	7.58517	7.60522	8.71498
CUST_6125_PI416562355	8.43109	8.59092	8.26545	8.13681	7.05286	8.64305	7.73828	8.36726
CUST_6126_PI416562355	6.70817	6.99608	6.97329	7.07041	7.15762	6.97473	7.71915	8.13135
CUST_6133_PI416562355	7.73785	7.88185	7.19779	7.28623	5.88331	7.73659	9.29641	7.38259
CUST_6136_PI416562355	7.31398	7.40617	7.52034	7.51345	7.80148	7.07008	7.54397	7.61123
CUST_6137_PI416562355	7.67041	8.01731	8.11908	8.13457	8.0442	7.8035	7.73489	8.13425
CUST_6142_PI416562355	8.26545	7.34731	7.41571	8.47749	8.0042	7.66486	9.57524	7.04606
CUST_6147_PI416562355	9.47186	11.2894	11.5767	11.1778	9.66627	9.77668	10.4647	9.6854
CUST_6149_PI416562355	9.62004	10.8891	11.0746	9.26047	11.4201	8.64305	9.94145	9.75796
CUST_6154_PI416562355	7.85328	7.79378	7.35559	7.8525	7.87898	7.48404	7.60174	8.435
CUST_6156_PI416562355	11.5959	9.91471	10.2347	8.38975	10.6166	10.4329	9.54139	10.3839
CUST_6159_PI416562355	7.59266	9.19251	7.29458	9.04703	8.06354	8.76164	7.74439	8.51667
CUST_6160_PI416562355	8.18408	6.63747	8.23225	7.04606	5.99072	8.21308	8.42782	6.92958
CUST_6164_PI416562355	8.73003	8.88607	7.874	8.90997	8.63355	8.9589	8.52697	8.65406
CUST_6167_PI416562355	7.14207	7.16518	7.3292	7.16078	7.71185	6.94796	7.32808	7.72385
CUST_6168_PI416562355	6.55549	7.61445	6.83876	7.53379	6.81573	6.75191	7.35669	7.49357
CUST_6170_PI416562355	10.106	7.58352	8.54579	7.50851	8.52612	7.43798	7.51296	8.20684
CUST_6172_PI416562355	7.86667	8.16646	7.9153	7.59243	7.01989	8.79552	7.56698	7.61123
CUST_6179_PI416562355	8.06523	8.37244	9.23511	8.26838	8.06354	7.69498	9.25951	8.81277
CUST_6184_PI416562355	10.2037	8.90829	9.30513	9.52521	8.26925	9.81982	9.84033	8.79552
CUST_6185_PI416562355	10.5589	10.7485	9.64233	10.7231	11.3857	11.681	10.7485	11.3857
CUST_6186_PI416562355	9.08355	10.4239	10.511	9.70482	10.2799	8.32641	8.9414	11.4254
CUST_6187_PI416562355	7.61537	7.43564	7.4075	8.236	9.17889	7.19841	6.74688	8.68155
CUST_6191_PI416562355	7.688	8.82375	8.63162	7.88548	8.16442	8.63752	8.69173	9.44235
CUST_6204_PI416562355	7.92979	9.28402	8.63355	9.77019	8.71905	8.89187	9.01967	8.04829
CUST_6205_PI416562355	8.72738	10.2841	9.68638	10.2005	8.75998	7.9063	8.98974	9.66427
CUST_6210_PI416562355	7.65974	7.14939	7.82035	7.71164	7.22818	7.39013	7.67218	7.73193
CUST_6211_PI416562355	7.08842	8.02183	8.15496	7.83504	8.23614	7.74228	7.67218	7.76194
CUST_6212_PI416562355	7.22427	8.99408	8.7884	7.9456	7.22064	6.79396	7.51024	8.17381
CUST_6214_PI416562355	9.9217	8.62718	9.86132	8.99514	8.00806	8.81477	9.92393	9.34297
CUST_6227_PI416562355	8.37706	7.74502	8.69641	9.2908	8.89471	8.51062	8.95954	9.44572
CUST_6228_PI416562355	8.4103	7.70366	7.96522	8.19428	6.78907	7.56864	8.17163	6.88831
CUST_622_PI416568369	9.67319	10.4443	11.0979	10.2613	9.90599	11.5126	9.45885	10.7485
CUST_6238_PI416562355	8.3795	8.14336	8.19119	8.38382	8.43709	8.33886	8.52832	7.97439
CUST_6242_PI416562355	8.57387	7.75757	9.23937	8.89376	9.26047	9.47731	8.83456	8.99142
CUST_6245_PI416562355	7.80753	8.36671	8.21172	7.47899	8.02564	8.64305	7.83029	8.29202
CUST_6248_PI416562355	7.71443	9.21423	9.28705	9.08289	9.50574	8.54845	8.34247	8.55313
CUST_624_PI416562355	6.8474	7.10652	7.28189	7.16581	7.55743	6.73127	6.87762	7.35339
CUST_6255_PI416562355	10.1284	9.81142	10.6166	9.32044	9.15124	10.6054	9.6792	10.5818
CUST_6261_PI416562355	7.43381	8.05102	7.81295	7.59756	8.25501	7.45452	7.91193	7.22064
CUST_6264_PI416562355	7.56197	9.16529	7.57858	8.12297	8.89016	7.60707	7.2158	7.29717
CUST_6265_PI416562355	6.82132	7.05286	7.59126	5.81127	7.39362	8.06523	6.97688	7.20972
CUST_6268_PI416562355	10.3915	10.5793	10.2255	9.21961	8.94278	10.4095	10.0641	10.3445
CUST_6285_PI416562355	10.5956	10.7447	10.451	11.4023	10.6093	10.9602	10.7625	11.02
CUST_6288_PI416562355	7.91847	6.59846	8.37706	8.24122	8.25737	8.85573	8.28278	7.88185
CUST_6292_PI416562355	9.69245	8.80925	8.65697	8.77065	9.03419	9.23354	9.64548	7.97439
CUST_6295_PI416562355	8.64756	8.68769	9.02279	7.33508	8.60408	9.37923	7.68384	7.1137
CUST_6296_PI416562355	10.2784	10.4771	10.3324	10.6998	10.7599	10.3168	10.4525	10.8363
CUST_62_PI416679341	6.89377	7.10316	7.19062	6.94713	6.81687	6.91214	7.05069	6.94495
CUST_6300_PI416562355	7.45324	6.65771	7.05049	7.05829	5.86795	7.56864	6.82212	7.64855
CUST_6302_PI416562355	11.5685	9.25339	11.6605	12.6972	12.1615	11.9189	11.9154	12.2115
CUST_6308_PI416562355	7.57149	7.12828	7.35862	7.45401	7.90103	9.33503	6.37334	7.57196
CUST_6310_PI416562355	8.61216	7.58845	7.66819	7.64586	6.9399	7.87898	7.20789	7.09371
CUST_6317_PI416562355	8.70335	8.20287	8.95881	7.28623	8.02148	9.47996	8.30946	7.38259
CUST_631_PI416562355	7.87822	8.25545	7.88967	8.25501	6.57122	9.40533	7.57811	8.30105
CUST_6321_PI416562355	11.7361	11.2454	11.8045	11.6195	11.6765	11.4023	11.5297	11.901
CUST_6323_PI416562355	10.407	9.09291	8.86117	8.61929	8.45595	9.03143	9.97759	7.90103
CUST_6324_PI416562355	9.25214	7.25882	9.4113	7.8295	7.80148	9.11869	8.87083	8.36261
CUST_6325_PI416562355	8.86485	10.5644	9.96402	8.20165	10.3605	11.3857	7.98065	8.435
CUST_6327_PI416562355	9.22044	7.71422	8.34053	7.986	7.75757	7.38286	8.50033	8.26017
CUST_632_PI416562355	7.55528	9.01218	8.56497	8.65563	7.55743	8.25279	7.91903	9.5705
CUST_6332_PI416562355	7.80753	7.05896	6.20021	7.62682	5.44178	7.07443	7.82513	7.05354
CUST_6338_PI416562355	8.19181	8.68024	9.00289	7.19256	9.76595	7.80067	8.41638	7.86957
CUST_6345_PI416562355	8.56616	8.36931	9.47509	9.3732	8.64486	8.72012	8.26984	9.27014
CUST_6349_PI416562355	6.60403	7.91006	7.38448	7.56769	8.00998	7.9598	6.68162	7.45555
CUST_6356_PI416562355	7.62431	7.52525	8.08827	8.02183	7.7636	7.65997	9.44235	8.65406
CUST_635_PI416562355	6.5617	8.14591	6.93622	8.39779	8.29417	7.67483	7.35669	7.60337
CUST_6362_PI416562355	9.42173	8.83939	7.85932	8.99408	7.94633	9.43904	9.67799	9.45146
CUST_6365_PI416562355	7.89877	9.36433	9.06431	8.32473	9.17889	7.94871	8.24746	9.36481
CUST_636_PI416562355	8.08296	7.94889	7.79561	7.47747	8.14336	7.57456	7.63818	8.70443
CUST_6371_PI416562355	6.32242	7.0185	7.26763	7.44886	6.62154	7.40058	6.97329	7.10259
CUST_6373_PI416562355	8.31074	8.20593	9.05349	7.68384	10.3147	9.36645	8.71176	8.77426
CUST_6378_PI416562355	9.09109	7.06974	8.95881	7.11403	8.70939	8.85105	8.97369	8.3243
CUST_6379_PI416562355	8.47787	7.25882	7.99079	9.68282	7.7636	7.22457	8.61929	8.10195
CUST_6380_PI416562355	8.25353	7.95326	8.36931	8.56497	7.16581	8.20287	7.54903	9.46339
CUST_6382_PI416562355	8.24895	8.00683	7.51419	8.49146	8.61803	8.2936	8.29417	8.29202
CUST_6387_PI416562355	8.55205	7.18731	7.98457	8.77426	9.03882	7.83563	8.85729	8.85417
CUST_63_PI416562355	8.5321	8.14065	9.32586	8.79552	7.7636	7.96468	8.01173	8.62169
CUST_63_PI416679341	8.30529	8.41317	8.75569	8.59223	8.4512	8.69351	8.57245	8.68426
CUST_6417_PI416562355	7.33787	8.05695	7.88548	7.97206	8.26545	7.5333	7.61053	8.02564
CUST_6420_PI416562355	8.44124	6.77267	8.435	6.92291	7.21276	7.59266	8.1336	6.96357
CUST_6421_PI416562355	6.79558	7.0185	7.03166	7.08908	7.05286	6.87224	6.56266	7.22064
CUST_6427_PI416562355	8.44124	9.27953	8.04523	8.58319	8.60963	10.0654	8.1336	8.94278
CUST_6428_PI416562355	9.37374	11.7029	10.1395	10.3182	9.03315	8.94763	9.2678	9.92935
CUST_6437_PI416562355	7.01989	6.37334	7.4535	7.30403	7.46221	7.22998	7.04606	7.52647
CUST_6438_PI416562355	8.18749	7.8437	7.41227	8.62124	8.73871	8.7153	8.5338	6.02713
CUST_6442_PI416562355	9.91307	9.60634	9.9074	9.83046	10.1622	9.89031	9.91237	10.4785
CUST_6453_PI416562355	12.4245	11.7713	11.8009	12.6497	12.63	12.2282	11.9775	12.2788
CUST_6458_PI416562355	8.29014	6.62793	7.98671	7.60267	7.5471	7.61146	8.56044	6.43613
CUST_6467_PI416562355	7.22938	9.01654	8.60616	10.3092	7.89233	7.25233	7.58658	8.52146
CUST_6468_PI416562355	9.42291	9.39009	9.25088	9.67319	9.53125	9.54218	8.93165	9.19759
CUST_6472_PI416562355	8.64305	8.76807	8.63899	9.31479	8.33969	8.04829	8.58882	8.45184
CUST_6476_PI416562355	8.28278	8.26545	8.34386	8.61516	8.20547	7.87053	7.72853	8.82505
CUST_6493_PI416562355	10.2858	7.79317	8.12975	8.24598	9.86862	9.22399	9.7204	8.59792
CUST_6499_PI416562355	7.57858	9.53217	9.66716	8.09191	9.80024	9.01095	7.32274	9.17046
CUST_6501_PI416562355	9.74414	8.86292	9.54296	9.38241	9.23511	9.06077	9.56682	9.09365
CUST_6502_PI416562355	9.56848	9.8421	9.77586	10.6535	9.51304	10.4743	9.69549	9.52729
CUST_6513_PI416562355	8.70335	7.94267	9.16529	7.35559	7.43642	7.25233	8.38787	8.60674
CUST_6516_PI416562355	8.93396	9.0877	7.38448	9.57795	7.31879	7.42361	8.71852	9.33189
CUST_6517_PI416562355	7.62956	8.43526	6.26378	9.49178	9.07154	7.25233	7.82513	7.40962
CUST_6520_PI416562355	6.74057	8.1847	7.30346	7.28623	7.41174	7.28421	7.13471	6.96357
CUST_6521_PI416562355	7.17051	8.49271	8.83495	8.22925	7.35504	8.2936	7.83603	8.63582
CUST_6524_PI416562355	9.06919	8.61573	7.97224	8.7424	7.92646	9.01488	7.70884	8.96261
CUST_6525_PI416562355	11.4201	10.4168	11.2337	10.5589	10.2625	11.7239	10.2875	12.1841
CUST_6526_PI416562355	8.37353	8.41506	8.18269	8.38139	8.36507	8.33886	8.07963	8.59384
CUST_6528_PI416562355	7.67483	8.38813	7.06706	8.34178	7.27376	8.07746	6.40135	8.33928
CUST_6530_PI416562355	10.6461	10.8959	10.563	10.8661	10.7054	10.6738	9.9697	10.8973
CUST_6533_PI416562355	8.90396	10.3168	10.9676	10.3104	10.9282	10.3098	10.2841	10.106
CUST_6534_PI416562355	9.93189	10.2102	10.2051	9.9074	10.6366	9.67082	9.74509	10.1284
CUST_6535_PI416562355	8.22805	7.05896	8.5012	8.16975	6.92884	7.43512	8.62169	7.23628
CUST_6536_PI416562355	11.8112	10.4214	10.073	11.1371	9.37768	10.3582	12.045	9.83599
CUST_6537_PI416562355	11.7162	9.82192	11.8978	10.585	10.0568	11.6476	11.6567	10.3973
CUST_6540_PI416562355	11.6195	10.6129	10.9917	11.8112	11.1463	12.0517	11.0262	11.4085
CUST_6541_PI416562355	10.0833	8.93045	10.346	10.5418	10.1204	9.66716	10.1813	9.53034
CUST_6545_PI416562355	8.86292	9.48852	9.09291	8.71133	9.28025	8.88607	8.82902	8.99514
CUST_6549_PI416562355	8.9323	8.38813	9.37347	7.09437	7.17457	8.76351	8.227	8.77034
CUST_654_PI416562355	9.06919	8.86117	8.49121	9.23398	9.04566	8.92545	9.14902	8.53526
CUST_6551_PI416562355	7.86957	8.61216	7.89536	8.80986	8.67164	8.21506	8.15654	8.01033
CUST_6552_PI416562355	9.56605	8.77467	8.94058	9.14974	9.78412	8.72738	9.5508	9.65446
CUST_6563_PI416562355	6.89212	7.97565	8.42795	8.57422	6.61419	7.01293	9.0606	7.42649
CUST_6565_PI416562355	8.63582	8.50182	7.31256	9.22949	9.04225	9.01654	8.84802	7.20117
CUST_6566_PI416562355	7.21094	7.16518	7.4535	7.60267	7.67571	7.25233	7.16957	7.74754
CUST_6568_PI416562355	10.23	11.0871	11.7315	9.88821	10.0833	9.75128	10.3774	10.5034
CUST_6570_PI416562355	7.54903	7.50776	8.26925	7.49357	8.17693	7.69498	7.94359	8.40964
CUST_6575_PI416562355	7.57858	7.30859	7.57456	7.31398	7.7636	7.43016	7.22607	7.4312
CUST_659_PI416562355	8.23345	8.24835	8.58882	8.69358	9.41699	8.36521	9.04122	8.83673
CUST_659_PI416568369	10.9917	10.282	9.93622	8.56497	9.77504	11.2976	10.5535	11.4837
CUST_6604_PI416562355	8.9637	7.95326	8.15496	9.1919	9.46562	8.13521	8.88368	8.50431
CUST_6606_PI416562355	10.2328	10.1736	10.2125	9.97526	9.00553	10.13	9.84406	10.573
CUST_6607_PI416562355	9.97642	9.43651	9.87156	9.4237	9.29641	9.7618	9.73094	8.21156
CUST_6615_PI416562355	6.63385	7.86938	6.90647	8.18656	8.19243	7.84958	7.23777	7.88891
CUST_6620_PI416562355	8.29847	6.84857	8.49746	8.61216	8.61216	8.15654	8.26002	8.92925
CUST_6621_PI416562355	7.97457	6.73084	7.64586	8.71959	7.02821	7.63818	8.10163	7.01013
CUST_6622_PI416562355	9.35802	9.7151	9.23937	10.3728	10.5006	10.3324	9.15584	9.71628
CUST_6629_PI416562355	10.2223	10.3511	10.5887	11.1192	10.7231	10.8086	10.7128	10.3915
CUST_6635_PI416562355	7.81275	7.51271	7.46017	7.11695	7.50603	8.31244	6.6343	8.27509
CUST_6636_PI416562355	11.9643	10.768	11.6476	10.3157	12.2714	11.2298	11.9707	11.2122
CUST_6638_PI416562355	9.32586	10.4929	9.93861	8.0389	7.8688	9.67369	8.33062	8.914
CUST_6639_PI416562355	11.1492	10.2089	11.0506	9.91377	10.6632	10.3409	11.2298	10.3013
CUST_6641_PI416562355	10.0035	9.61522	9.20632	9.16167	7.68691	10.2366	9.37686	8.60674
CUST_6643_PI416562355	7.35118	8.64643	7.29889	7.54228	8.56984	6.95887	6.90647	8.19981
CUST_6644_PI416562355	8.15211	8.60408	8.39886	8.45852	8.28133	8.55613	7.24641	8.50431
CUST_6645_PI416562355	10.0925	9.87252	10.3342	10.4539	10.4214	9.94274	10.2223	10.8427
CUST_6659_PI416562355	10.1948	11.1216	10.8585	11.1552	10.3013	9.64717	8.98236	10.6366
CUST_6664_PI416562355	9.18138	9.58584	9.85238	10.3013	8.77549	9.03599	9.52214	9.69446
CUST_6666_PI416562355	7.47747	6.97293	7.17301	6.61603	6.84191	7.77291	7.07108	5.44385
CUST_6668_PI416562355	8.28611	7.77002	7.94011	7.60476	7.69498	8.84509	8.09455	6.7086
CUST_6669_PI416562355	7.97026	10.0418	8.9049	9.50822	10.2418	10.1337	10.1613	9.21818
CUST_6673_PI416562355	6.97831	8.07613	7.59802	7.88548	7.77949	7.55528	7.01433	7.30374
CUST_6676_PI416562355	7.28739	7.6564	7.36437	7.91567	8.40924	7.32386	6.8069	7.41518
CUST_6679_PI416562355	8.29014	8.40725	7.82035	6.08539	8.72876	6.99608	7.14939	7.12924
CUST_6682_PI416562355	8.41321	8.10899	8.87813	8.82743	8.77549	8.20638	8.49696	9.23009
CUST_6683_PI416562355	9.43729	8.89537	8.81427	9.26861	7.12956	7.73659	8.51581	10.2089
CUST_6684_PI416562355	10.6535	10.9957	11.2433	10.4613	11.5054	10.5221	11.0142	11.2936
CUST_6688_PI416562355	8.89187	9.63225	8.40246	8.79064	9.41699	8.82066	8.5366	9.67859
CUST_6694_PI416562355	8.78472	8.22805	8.97162	9.12645	9.3179	8.37271	8.73385	9.2218
CUST_6696_PI416562355	8.37353	8.42756	8.88368	8.19781	8.3483	6.9421	8.25442	8.85183
CUST_6698_PI416562355	9.63145	7.26264	9.62941	7.82553	9.1413	9.3057	9.32298	7.19256
CUST_66_PI416562355	11.901	9.89779	12.4958	9.66627	13.1425	10.6716	9.93189	10.8229
CUST_6705_PI416562355	8.48141	6.94942	8.64576	7.99839	8.57422	8.09191	8.58471	8.83475
CUST_6706_PI416562355	7.67483	8.47331	6.6343	9.13153	8.4002	8.69097	8.58471	7.38259
CUST_670_PI416562355	6.95451	5.85866	7.49457	6.91134	7.37582	6.87224	6.50724	6.80125
CUST_6717_PI416562355	11.2597	9.529	9.98544	10.3401	10.4157	10.2917	11.0386	9.70233
CUST_6723_PI416562355	8.14336	9.25007	7.64968	9.9817	8.52073	8.41374	8.79308	7.86957
CUST_6726_PI416562355	7.32499	8.07345	7.32443	5.81127	7.09371	8.02875	7.14621	6.3831
CUST_6727_PI416562355	7.0185	8.75623	7.88548	7.43642	7.08177	7.37961	7.28623	8.28611
CUST_6730_PI416562355	7.60337	8.36822	7.80027	7.8965	7.9803	7.57456	7.65841	8.11551
CUST_6739_PI416562355	7.81596	6.96213	8.02978	7.54228	8.32992	7.292	7.89763	8.24746
CUST_6746_PI416562355	8.87459	7.44421	9.24339	8.23285	9.54018	8.5321	7.83898	9.71461
CUST_6748_PI416562355	8.72226	9.49091	8.26208	7.8295	8.50939	10.3626	7.05626	6.68819
CUST_674_PI416568369	9.34297	7.44161	8.77878	9.04225	9.89902	9.01095	9.42449	9.11739
CUST_6762_PI416562355	8.34081	8.70378	7.88967	9.52349	8.55853	8.57942	8.84802	8.63582
CUST_6763_PI416562355	7.17457	7.84547	7.83583	7.43642	8.10752	7.74228	7.50752	7.35862
CUST_6769_PI416562355	9.35981	7.37853	7.72129	6.73084	7.9803	7.82672	7.66731	6.94576
CUST_6771_PI416562355	10.4475	9.51711	10.5274	10.7532	10.7493	10.1052	10.472	11.1216
CUST_6784_PI416562355	10.768	8.29847	9.67799	8.92192	7.29717	8.03753	10.9282	8.33286
CUST_6785_PI416562355	10.1622	8.97789	9.08122	8.14257	8.30105	9.03599	10.2613	8.9804
CUST_6792_PI416562355	8.01382	7.71164	7.58282	8.33858	8.62855	8.02875	8.38787	7.63319
CUST_6793_PI416562355	8.67605	8.09488	8.30376	8.43213	7.53694	8.78022	8.53173	9.05502
CUST_6795_PI416562355	8.5012	7.10652	8.59827	9.2759	8.99142	8.74745	8.97369	8.82902
CUST_6797_PI416562355	9.64998	9.3438	8.9845	10.1692	9.62941	10.1935	9.60124	9.06347
CUST_6798_PI416562355	8.38288	6.32355	8.17163	8.45852	8.34995	8.12265	8.36835	7.79642
CUST_67_PI416562355	7.24878	9.88326	8.64305	8.95827	8.18346	8.36808	7.34648	8.94278
CUST_6804_PI416562355	8.16599	8.41348	7.74228	8.16975	7.90687	8.25855	8.28668	8.16975
CUST_6819_PI416562355	6.90647	9.05637	8.64958	8.32768	8.16834	7.17645	7.68384	7.63319
CUST_6821_PI416562355	9.76035	9.2218	8.36931	9.23398	6.99608	8.93847	9.59397	8.62615
CUST_6826_PI416562355	8.48027	7.79134	8.33635	8.29847	8.62855	8.31556	8.64576	8.36261
CUST_6828_PI416562355	6.99678	7.21094	6.92402	7.9456	6.86568	7.54807	6.3668	6.99678
CUST_6829_PI416562355	10.2576	8.57965	10.352	10.3915	10.2172	10.3445	10.1692	10.6832
CUST_6834_PI416562355	11.9243	10.8585	11.5463	11.3124	11.1251	11.1275	10.6914	11.7515
CUST_6839_PI416562355	7.26206	7.13471	8.16912	8.29302	8.53319	8.09686	8.17662	7.83425
CUST_6843_PI416562355	7.75319	7.68077	7.65573	7.60476	8.02564	7.34842	7.76505	8.21612
CUST_6848_PI416562355	8.18408	7.81676	7.79175	7.63773	7.0684	7.33452	7.27696	8.9589
CUST_6851_PI416562355	7.98101	7.79784	7.74502	9.12282	7.59546	7.17301	6.72744	7.90103
CUST_6853_PI416562355	11.0609	10.9184	11.0295	11.4338	11.3575	11.0386	11.1175	11.279
CUST_6856_PI416562355	5.58578	8.43161	7.93496	8.00191	8.52612	9.08322	6.76399	8.33286
CUST_6860_PI416562355	8.89887	8.63582	8.33635	7.74376	7.31313	8.5321	9.17982	7.22758
CUST_686_PI416562355	8.22805	7.31256	8.05543	7.18453	7.60476	7.97529	8.44059	7.57999
CUST_6872_PI416562355	8.02183	8.26002	8.59092	8.48619	8.29417	8.3923	8.16347	8.48619
CUST_6874_PI416562355	8.18749	6.91022	8.14352	8.5079	8.59943	8.23824	8.31187	8.09191
CUST_6879_PI416562355	6.82132	6.92439	7.09996	6.9177	7.41756	6.98045	7.10816	7.49357
CUST_6880_PI416562355	8.54543	8.78544	9.22399	8.30718	9.84406	8.28133	7.16581	8.53951
CUST_6883_PI416562355	7.44317	7.47291	7.53937	8.1186	6.5617	7.26792	6.94723	7.52647
CUST_6889_PI416562355	7.96648	8.43813	8.58413	7.92405	8.01382	7.71142	6.59846	8.15242
CUST_688_PI416562355	6.63385	8.95899	7.38016	7.69846	8.98138	8.48619	7.46298	7.19256
CUST_6897_PI416562355	11.1275	10.2223	10.5921	10.7415	9.57334	10.5644	10.2412	10.6535
CUST_6898_PI416562355	6.47516	7.32892	7.82513	7.986	7.12956	7.22064	7.44213	7.86957
CUST_689_PI416562355	8.53854	6.2197	7.21337	8.91288	7.17457	7.83839	8.58471	7.72385
CUST_68_PI416562355	11.681	10.8402	10.6687	10.1098	10.3721	10.9841	12.2282	11.4949
CUST_6901_PI416562355	9.22828	9.9817	9.44882	10.3934	9.30384	9.7204	9.24175	9.04992
CUST_690_PI416562355	6.80287	5.48268	7.34869	7.83148	7.35504	7.38286	7.44421	6.68819
CUST_6924_PI416562355	8.68089	10.3279	9.36761	9.46473	9.82192	9.50698	8.93847	8.48115
CUST_6925_PI416562355	6.57406	7.91809	7.28969	7.6593	7.91903	7.86629	6.88374	7.70625
CUST_6926_PI416562355	12.3237	11.0979	11.7291	12.6804	11.6232	12.2029	12.2333	11.7919
CUST_6935_PI416562355	9.52435	8.78217	9.67082	7.63138	9.16356	9.08704	10.1284	8.47711
CUST_6937_PI416562355	7.08177	8.52109	8.19119	7.93974	8.36507	8.10048	7.43068	7.46986
CUST_6939_PI416562355	8.48493	7.42335	7.55528	7.59243	7.21276	6.88374	6.29627	6.88831
CUST_6942_PI416562355	7.79297	6.1916	7.16078	7.95363	7.0593	6.94796	7.8738	7.67901
CUST_6943_PI416562355	8.41321	9.02781	8.96008	7.45221	9.25088	9.74309	8.11876	8.09686
CUST_6951_PI416562355	8.68089	7.54421	8.95264	6.93032	7.29027	8.82664	7.74039	7.28044
CUST_6952_PI416562355	9.80024	10.8161	11.4085	10.0298	10.6782	12.8502	9.17593	10.6054
CUST_6953_PI416562355	7.8484	8.81427	8.49746	8.44836	8.90359	7.51739	8.27683	7.94267
CUST_6956_PI416562355	10.3511	10.1782	10.3133	10.4427	10.3786	9.95096	10.2125	10.3133
CUST_6957_PI416562355	8.71133	8.81226	8.77508	7.18453	8.10179	9.43227	8.44668	6.61419
CUST_6958_PI416562355	10.2935	10.5333	10.3147	10.6782	10.7181	9.41501	10.6093	11.0942
CUST_6959_PI416562355	8.81277	8.29417	10.4577	10.4475	12.794	10.7363	8.81327	10.0597
CUST_6960_PI416562355	7.50006	6.57878	6.89363	6.97688	7.86126	8.28813	7.81736	7.94889
CUST_6962_PI416562355	7.73066	10.2542	9.43807	9.63724	8.80805	10.9917	8.59792	9.21043
CUST_6965_PI416562355	10.3668	8.97162	9.22399	10.0379	9.11422	9.89779	8.9489	9.46339
CUST_6966_PI416562355	8.12265	10.0298	10.1703	9.5499	9.44281	8.02183	9.21878	9.22346
CUST_6967_PI416562355	6.88755	7.69542	7.95326	6.64605	7.09963	6.89893	7.14621	7.22064
CUST_6970_PI416562355	10.9508	11.2122	11.3403	11.5262	11.446	10.7316	11.1606	11.6476
CUST_6971_PI416562355	7.22064	8.13344	8.31584	6.29167	5.9693	7.39013	7.99663	6.81173
CUST_6972_PI416562355	9.33364	8.06523	8.28885	7.87783	8.96035	8.63582	9.20319	8.06825
CUST_6973_PI416562355	6.92958	7.15446	7.50404	7.5023	7.69672	7.07008	7.10095	7.90893
CUST_6979_PI416562355	9.16262	9.03143	9.58384	10.5266	8.76393	9.25701	9.30199	10.5418
CUST_6981_PI416562355	8.91689	8.8691	8.68473	8.3915	8.50244	10.6331	8.22066	10.5887
CUST_6982_PI416562355	11.4338	10.7794	11.2404	11.1216	9.88764	11.1309	11.901	11.0262
CUST_6984_PI416562355	8.46006	6.89818	8.67738	7.12828	6.11431	6.97473	7.73405	8.54941
CUST_6986_PI416562355	8.22323	10.3615	9.5144	8.46912	8.39404	8.97396	8.39833	8.90829
CUST_698_PI416562355	8.56925	9.93861	9.56068	8.62649	7.89593	8.98503	8.98974	7.86358
CUST_6991_PI416562355	7.66464	7.05896	5.34082	7.6593	6.27779	7.04264	6.93622	7.31483
CUST_6992_PI416562355	8.13392	8.47825	8.0042	7.48227	8.93727	8.52109	7.8437	8.31471
CUST_6995_PI416562355	8.10097	7.17457	7.29889	7.34676	8.09554	6.92958	8.41255	8.22278
CUST_6996_PI416562355	10.6036	10.7564	10.6117	10.9744	11.0531	10.9474	9.70945	10.7104
CUST_69_PI416562355	11.7636	11.362	11.5631	11.2549	12.0806	12.6497	12.4172	12.3013
CUST_6_PI416562355	11.0429	9.17499	11.3815	9.23832	12.552	9.905	9.54538	9.90147
CUST_6_PI416568369	7.49257	7.70647	6.55213	8.07963	7.4398	8.64834	8.16693	6.61419
CUST_7001_PI416562355	7.17051	6.99608	7.07443	7.67041	7.44912	7.05896	7.27288	7.37419
CUST_7003_PI416562355	8.16912	8.19058	8.50728	8.1186	8.48216	7.29545	8.10163	8.8634
CUST_7007_PI416562355	9.14505	7.57811	9.2218	9.32044	8.75184	8.19643	9.06616	9.14361
CUST_7010_PI416562355	9.9104	11.021	10.75	8.89376	10.106	11.3062	9.79141	9.69446
CUST_7014_PI416562355	10.2484	8.17693	9.07154	7.12828	9.32579	7.39013	8.36001	9.0606
CUST_7015_PI416562355	9.02366	8.12297	9.26648	9.42842	9.4709	8.90321	9.07789	9.54899
CUST_7024_PI416562355	8.62169	7.8035	7.47747	7.91193	6.97401	9.75889	9.51711	7.20972
CUST_7026_PI416562355	7.18204	8.86437	7.97439	8.1186	7.46732	6.73127	7.41254	8.03821
CUST_7029_PI416562355	7.79297	7.64135	7.43564	8.41955	6.47313	7.86629	7.75716	7.0684
CUST_7030_PI416562355	9.5144	9.70482	8.80432	9.55392	9.86433	9.31691	9.27211	8.64643
CUST_7033_PI416562355	7.94889	7.6564	7.98154	7.13471	7.73954	7.87361	7.45144	8.09191
CUST_7034_PI416562355	7.71443	7.32414	7.85367	8.29417	8.31669	7.77702	7.83603	7.3306
CUST_7049_PI416562355	8.95881	9.2118	8.90189	9.71171	9.03968	9.36433	9.14719	8.42323
CUST_7055_PI416562355	7.86358	6.3481	7.57858	7.86145	8.14512	7.57456	7.83603	7.32217
CUST_7060_PI416562355	8.65719	8.09488	8.6631	9.49741	8.42887	8.22232	8.36152	8.3243
CUST_7061_PI416562355	8.01661	8.32318	8.26545	7.70063	8.52832	8.02564	7.81135	8.60674
CUST_7064_PI416562355	8.57918	6.48022	8.39109	7.89233	7.02475	7.49357	8.47825	7.4312
CUST_7065_PI416562355	8.43552	8.57965	8.72183	8.52293	7.86126	8.1116	8.28668	8.25501
CUST_706_PI416562355	10.2255	10.2662	9.80024	10.563	10.2125	10.23	10.2425	10.2448
CUST_7070_PI416562355	7.45324	6.48022	8.51581	7.68844	7.80552	7.93164	7.26763	7.59802
CUST_7071_PI416562355	7.99061	7.07108	7.37555	7.58986	8.19781	7.59779	8.02892	7.9246
CUST_7073_PI416562355	7.04606	7.66108	6.60125	7.34009	6.95451	6.40454	6.86877	9.28705
CUST_7082_PI416562355	9.89841	11.5685	7.04196	11.266	10.2239	12.275	8.77323	8.33593
CUST_7086_PI416562355	10.3839	10.8744	10.4743	10.9248	10.8585	12.3576	9.76595	11.1743
CUST_7088_PI416562355	6.88755	8.43813	8.45004	6.81733	8.41836	6.89136	6.33811	7.20117
CUST_7091_PI416562355	6.95451	7.38259	7.46324	8.36097	7.99061	7.89366	7.10095	8.44357
CUST_7093_PI416562355	7.77805	7.48504	7.43564	8.22925	7.47291	7.36054	7.63818	7.67901
CUST_7098_PI416562355	7.48605	9.10892	8.85417	8.31031	9.64233	6.591	7.8437	9.7196
CUST_7099_PI416562355	8.93653	7.50776	9.51008	6.61603	6.95451	7.09963	8.39109	9.2118
CUST_70_PI416562355	9.15726	10.1165	10.2512	9.75128	8.64215	7.81836	8.98476	9.7618
CUST_7101_PI416562355	9.08737	11.437	10.0689	8.32318	10.5482	11.1251	12.0262	10.0925
CUST_7103_PI416562355	7.24224	6.82491	6.38741	6.89855	7.38016	8.62923	8.33062	6.55884
CUST_7109_PI416562355	8.20593	9.09481	8.58647	9.16952	8.12878	8.85884	8.11063	7.3306
CUST_7110_PI416562355	9.68282	8.95418	8.13344	9.35892	9.96122	9.12468	9.70233	9.97759
CUST_7111_PI416562355	10.8735	10.5307	9.58584	9.65222	9.78171	10.8891	9.75295	10.1885
CUST_711_PI416562355	7.2943	8.27509	7.79175	8.03306	8.50592	8.40246	7.97421	8.17381
CUST_7133_PI416562355	9.55799	9.35624	9.60414	9.8421	10.1664	10.0143	9.7971	9.9897
CUST_7135_PI416562355	9.60414	9.30854	8.92406	9.58213	9.81222	9.33824	9.54018	8.92489
CUST_7136_PI416562355	8.35354	8.52293	8.23225	7.52964	7.46732	8.12265	8.04283	8.05797
CUST_7139_PI416562355	8.86485	8.75143	9.19821	7.95835	7.0593	7.90912	8.42415	8.74849
CUST_7147_PI416562355	7.83563	8.87237	9.13866	7.91567	7.52671	7.35504	8.67771	8.13425
CUST_7150_PI416562355	6.29971	7.92126	8.227	6.8556	8.0442	8.64834	6.84662	7.90103
CUST_7153_PI416562355	7.62431	8.64643	8.88607	8.74745	8.35354	8.16032	6.98899	8.06506
CUST_7157_PI416562355	7.14621	7.85698	8.32599	8.11226	7.18018	7.59266	6.49029	7.74754
CUST_7165_PI416562355	9.08006	9.03968	8.80865	8.49946	8.65272	9.52521	8.7153	9.56349
CUST_7166_PI416562355	10.676	11.3575	10.2954	11.4795	11.5297	9.32129	9.78519	10.7363
CUST_7169_PI416562355	10.7415	8.16646	8.8912	10.7115	9.2218	9.3094	10.2728	9.07856
CUST_7174_PI416562355	7.6481	6.52986	7.62179	8.1448	7.29717	7.58141	7.46783	7.4312
CUST_7175_PI416562355	8.24895	7.08377	7.12828	8.36576	8.33412	8.25013	8.36302	6.26964
CUST_7176_PI416562355	7.94889	9.50077	8.56497	8.88454	6.83482	6.78744	8.85066	8.16158
CUST_717_PI416562355	6.95451	5.90755	7.59802	7.8525	5.98219	7.52329	6.93622	7.29717
CUST_7184_PI416562355	9.7151	11.2976	9.56682	10.3301	9.06009	10.1552	10.44	9.69146
CUST_7185_PI416562355	8.47584	8.03701	8.01348	8.67164	7.20759	9.16529	9.48953	9.34872
CUST_7189_PI416562355	7.8031	8.21839	8.47407	7.65528	7.15762	7.54058	8.06506	7.65841
CUST_7194_PI416562355	6.30656	8.2634	6.86375	7.44886	8.2318	7.56483	6.71976	7.04606
CUST_7197_PI416562355	7.96648	7.97242	8.11908	7.3306	7.93422	8.48619	8.03461	6.40773
CUST_7203_PI416562355	9.9217	9.03968	10.8661	10.5333	11.3273	11.6157	9.69984	11.0386
CUST_7204_PI416562355	8.14862	8.01731	7.74228	7.92405	8.22805	8.32458	8.06506	8.55313
CUST_7211_PI416562355	5.0208	9.26429	9.87689	9.72264	9.69549	9.39325	9.70945	9.46804
CUST_7215_PI416562355	8.51827	8.33412	7.73447	8.24895	6.83482	7.85309	7.85387	8.80744
CUST_7225_PI416562355	10.9161	12.2221	11.9103	12.2598	11.9154	10.4679	9.59122	11.9539
CUST_7227_PI416562355	7.05626	7.22998	6.81573	7.80188	7.79073	7.49357	7.04606	7.27551
CUST_7243_PI416562355	11.3062	11.0609	11.2713	11.4589	11.3714	11.2549	10.9391	11.6708
CUST_7246_PI416562355	8.20287	10.0824	9.74204	8.83968	8.06354	10.9744	9.18339	9.27953
CUST_7247_PI416562355	8.17413	10.13	9.46115	9.50574	9.47667	8.57138	8.97027	9.12112
CUST_7248_PI416562355	9.6765	9.81302	10.2198	9.1413	9.99713	10.1139	8.47026	10.9818
CUST_7261_PI416562355	8.13392	7.22998	7.50006	8.69358	8.44228	7.88071	8.05797	8.23045
CUST_7269_PI416562355	8.07529	10.6485	8.61216	10.2064	10.3092	10.1433	8.62615	8.55313
CUST_7277_PI416562355	5.63379	7.69237	7.67483	7.33508	8.18965	6.13755	7.05626	7.76194
CUST_7284_PI416562355	7.9048	7.32892	7.65573	7.63773	7.33898	7.62933	8.13457	7.69542
CUST_7286_PI416562355	9.64548	8.28075	8.74198	7.43642	8.02148	8.37271	9.48588	9.42081
CUST_7287_PI416562355	7.30631	8.50493	8.16693	6.58537	6.47313	7.39013	7.10095	7.0684
CUST_7297_PI416562355	11.6959	10.835	11.1778	11.1688	10.2064	10.7927	10.2448	10.908
CUST_7299_PI416562355	10.0282	10.5505	10.4835	9.96402	11.0142	10.6988	10.3279	10.5266
CUST_7300_PI416562355	6.68819	10.5388	10.9713	11.064	11.1074	10.9341	10.7363	9.90599
CUST_7310_PI416562355	10.7141	9.28243	10.4475	11.0295	11.0077	10.7015	10.8107	10.768
CUST_7313_PI416562355	8.12523	9.34727	8.89887	8.21141	8.45107	8.14065	8.33928	8.34913
CUST_7319_PI416562355	6.49579	6.93032	7.01502	7.5023	7.49357	7.30716	7.20178	6.55884
CUST_7322_PI416562355	9.85481	10.6832	10.1043	10.2587	8.69173	9.9268	9.73624	8.73385
CUST_7323_PI416562355	8.47787	6.86375	7.55767	7.26264	8.37271	7.95326	8.40725	7.15825
CUST_732_PI416568369	6.05858	7.29545	7.01989	8.37543	7.73447	6.31224	7.44213	7.02613
CUST_7331_PI416562355	7.32499	7.63183	6.65726	7.34676	7.99716	7.78645	6.52937	7.14143
CUST_7335_PI416562355	8.54941	8.3181	8.63899	8.86292	9.33998	8.46185	8.92434	9.38241
CUST_7336_PI416562355	7.2943	7.30859	7.20789	7.45812	6.80287	7.40058	6.55788	7.97439
CUST_7344_PI416562355	7.27405	6.29282	6.86375	6.98402	7.51419	7.0192	6.49829	7.25292
CUST_7363_PI416562355	6.65771	7.95708	8.31584	7.8484	7.35862	6.73127	9.20319	7.82513
CUST_7364_PI416562355	7.83563	7.90197	8.13841	8.25501	7.7264	7.99398	7.93459	8.03821
CUST_7365_PI416562355	7.87822	7.07577	8.69097	8.89376	8.78022	8.38813	8.43552	8.29776
CUST_7372_PI416562355	7.60337	7.60476	6.65726	8.89925	8.91783	8.43044	7.65841	7.33954
CUST_7377_PI416562355	8.78001	9.89902	9.65446	8.94589	9.19066	10.1165	8.63536	8.06825
CUST_7379_PI416562355	6.65771	7.00453	7.15762	7.20362	7.22064	6.91022	6.89401	7.32217
CUST_7383_PI416562355	8.99884	9.14281	8.70281	9.74309	9.74414	9.18339	9.0443	9.04992
CUST_73_PI416562355	7.41492	7.14366	7.0375	6.6759	8.40924	8.27712	7.50006	8.10195
CUST_7401_PI416562355	8.90735	9.07304	9.37768	9.54018	9.50077	8.97162	9.17406	9.40693
CUST_7410_PI416562355	7.18204	5.70811	7.66819	7.32358	8.01382	7.32386	7.42335	7.79073
CUST_7411_PI416562355	7.98101	7.44161	7.85367	6.76108	6.06936	8.27101	7.06302	6.8653
CUST_7413_PI416562355	7.68209	8.10899	7.77538	8.53246	8.08429	8.25855	7.88929	7.90893
CUST_7417_PI416562355	8.59326	8.23225	8.20455	9.58701	8.67605	9.05349	8.20593	8.71498
CUST_7423_PI416562355	9.44281	8.84352	8.94589	9.33433	8.24806	8.28379	8.7606	9.17406
CUST_7432_PI416562355	7.59546	5.32291	7.15256	7.49757	7.31879	7.14685	7.42335	6.82848
CUST_7433_PI416562355	7.35779	7.74963	8.39966	7.78604	8.88702	8.20776	8.77878	8.09686
CUST_7438_PI416562355	9.47895	8.33858	8.53611	10.2387	9.11422	9.20754	9.20876	10.13
CUST_7439_PI416562355	9.34962	9.84406	9.64998	10.5135	9.90147	9.81433	9.61694	10.1165
CUST_7440_PI416562355	9.7151	10.7231	10.4214	10.2799	10.6129	10.1764	10.29	10.3774
CUST_7445_PI416562355	8.59221	9.41183	9.15204	8.91447	9.34962	9.6792	7.79236	9.4237
CUST_7446_PI416562355	6.92958	7.20209	7.17925	7.7387	7.7636	7.5333	7.1163	7.64405
CUST_7448_PI416562355	7.89309	8.88368	8.50493	7.96305	7.81596	6.93622	8.04847	8.76393
CUST_7449_PI416562355	8.49796	8.98867	9.53125	9.45333	7.6724	7.69846	8.69424	10.3324
CUST_745_PI416562355	7.79784	7.32414	6.83876	6.59939	5.90755	6.94796	7.73405	6.96357
CUST_7460_PI416562355	7.65974	7.88548	7.48353	7.8809	7.99061	7.45914	8.18067	7.78481
CUST_7472_PI416562355	7.35532	7.14366	6.29282	7.54228	6.74099	7.49981	6.92514	8.32894
CUST_7477_PI416562355	7.58986	7.80713	6.75442	9.19989	9.01967	9.01095	8.33412	8.51001
CUST_7479_PI416562355	8.18129	8.02633	6.84662	8.44836	8.07963	7.92701	8.33062	6.82848
CUST_7484_PI416562355	8.34995	8.56616	8.66098	6.73084	8.68835	8.91147	7.71529	6.78989
CUST_7486_PI416562355	6.82132	6.59846	7.42702	7.27696	7.52671	6.78744	6.99608	7.26763
CUST_7489_PI416562355	9.00894	9.24844	9.53897	9.46473	9.56765	9.20754	9.38444	9.99598
CUST_7490_PI416562355	10.1284	9.49416	9.9104	10.4904	10.0795	10.0328	9.82719	10.2554
CUST_7494_PI416562355	8.4103	8.28553	7.71357	8.72183	7.88548	8.64834	7.68691	8.61412
CUST_7495_PI416562355	7.74039	8.58589	7.46834	8.69358	8.08296	6.591	7.01989	7.67306
CUST_7498_PI416562355	11.0077	11.5433	11.5795	10.2908	10.9676	10.1189	10.4613	10.8283
CUST_7502_PI416562355	8.57387	7.99185	8.48141	7.8525	8.71445	8.24835	8.50369	8.52905
CUST_7505_PI416562355	9.21423	9.43286	8.42546	9.73274	9.12468	9.41817	9.47268	9.54218
CUST_7510_PI416562355	7.55528	7.59546	7.19164	8.13921	7.79703	7.65617	7.6427	7.6845
CUST_7512_PI416562355	8.15211	8.45055	7.83583	8.64125	8.56711	8.55157	7.88586	8.06825
CUST_7521_PI416562355	8.73003	8.74219	10.1471	9.87156	9.90881	10.2512	9.44798	9.58701
CUST_7523_PI416562355	7.31398	7.22064	6.62611	7.8965	8.24271	7.14685	7.76505	7.83839
CUST_7527_PI416562355	8.05848	7.86087	7.88548	8.78656	8.40659	8.19119	8.23345	7.32217
CUST_7534_PI416562355	8.21141	6.89818	6.35803	8.49746	7.34842	8.66998	8.18841	6.82848
CUST_7539_PI416562355	7.24224	7.34121	6.97329	7.28623	7.02821	7.41492	7.28334	7.31058
CUST_7552_PI416562355	7.12246	6.47059	7.09996	7.25765	7.16581	6.73127	7.22607	7.37419
CUST_7553_PI416562355	8.04795	9.11381	8.15496	8.22549	8.89187	7.0831	9.95433	7.78481
CUST_7555_PI416562355	8.57918	8.67208	8.96162	9.10565	8.38193	8.87141	8.28668	9.3179
CUST_755_PI416562355	6.64605	9.03005	7.50851	8.52563	9.26392	8.73649	6.81733	7.44886
CUST_755_PI416568369	9.71091	9.67269	10.0035	10.011	10.2102	9.06919	9.68906	10.4856
CUST_7565_PI416562355	7.76236	7.47747	6.97974	7.68844	6.6343	6.86607	7.18762	8.68473
CUST_7566_PI416562355	8.22323	10.0035	6.55932	8.33062	9.62061	8.17163	8.9414	8.81477
CUST_7567_PI416562355	11.4085	11.2528	10.7625	11.901	12.0061	11.5403	11.5631	10.8464
CUST_7570_PI416562355	7.08842	7.52525	7.89536	8.59862	9.52172	8.43839	8.79308	9.47996
CUST_7573_PI416562355	7.02613	6.01881	7.22547	7.61744	6.84818	7.74754	6.9989	6.8653
CUST_7576_PI416562355	9.13466	7.40909	9.46995	9.75128	8.32473	9.55392	9.26465	7.93496
CUST_7578_PI416562355	6.64605	8.00191	7.37555	7.26821	7.40271	6.8069	7.05626	7.60337
CUST_7580_PI416562355	8.78472	7.93459	8.49121	8.80986	8.32473	8.41004	8.49271	8.27712
CUST_7582_PI416562355	11.3486	10.4577	11.18	11.6102	11.279	11.2894	10.9184	10.5793
CUST_7583_PI416562355	11.39	10.5198	10.7115	10.3279	11.2528	11.1492	11.1778	10.1908
CUST_7584_PI416562355	11.6157	10.0379	11.1275	9.85481	10.1518	11.9889	11.5167	9.02746
CUST_7590_PI416562355	7.0647	9.56349	9.43345	9.07154	9.73624	9.11463	8.44409	8.46491
CUST_7593_PI416562355	8.31386	8.87372	8.18656	9.78917	7.37065	7.93164	7.71164	9.15726
CUST_7594_PI416562355	8.46988	9.32586	8.46593	8.28957	7.72064	9.46339	8.35299	8.25501
CUST_7599_PI416562355	8.30291	7.95871	8.1952	8.26002	8.96316	8.69097	8.34525	8.52146
CUST_75_PI416562355	7.12246	11.2318	7.91847	9.75842	10.7903	10.0456	8.19351	6.92958
CUST_7604_PI416562355	10.9032	9.82381	9.82286	10.15	11.0871	10.585	10.9891	10.0892
CUST_7606_PI416562355	7.46221	8.86524	8.3795	7.63138	6.81012	6.97473	8.72077	8.50431
CUST_7608_PI416562355	11.9319	11.5795	11.6708	12.0806	12.1811	11.7361	11.7919	11.9061
CUST_7609_PI416562355	10.2784	8.36343	8.24122	7.54855	7.95363	8.18903	9.81302	8.78022
CUST_7610_PI416562355	9.13008	9.96262	9.6075	9.09423	9.91723	9.44572	9.26465	10.0641
CUST_7612_PI416562355	9.04173	7.95871	8.66832	9.78304	9.78412	8.98912	9.03659	9.96122
CUST_7614_PI416562355	10.8161	11.6662	11.5576	11.4977	10.9391	10.6395	11.5919	11.6662
CUST_7630_PI416562355	9.01253	7.69542	9.10123	9.0579	8.81527	9.16356	8.67495	8.83673
CUST_7635_PI416562355	8.21506	9.73761	10.0386	8.07963	8.59256	7.14685	7.99132	8.49171
CUST_7640_PI416562355	7.16581	6.62199	7.17925	7.51345	7.71529	7.16612	7.59546	7.7387
CUST_7641_PI416562355	8.75435	9.11804	7.68975	8.7312	7.6622	7.22998	7.91809	9.04992
CUST_7646_PI416562355	7.45889	8.88139	8.49346	7.90743	8.13328	7.58141	6.70255	8.12394
CUST_7647_PI416562355	5.4685	7.68077	7.46834	7.46375	7.90103	6.27779	6.86336	7.22064
CUST_764_PI416568369	10.4813	7.91809	9.53897	10.1836	8.29417	8.86204	10.3668	9.94727
CUST_7654_PI416562355	9.49853	8.20898	7.62179	9.55392	8.36835	8.84509	9.3984	7.56174
CUST_7656_PI416562355	8.97575	8.49071	8.76848	8.9286	8.78472	8.61963	8.90396	8.96261
CUST_7657_PI416562355	7.89309	9.12282	8.45852	8.63616	9.21848	8.58882	7.42702	7.0399
CUST_7660_PI416562355	8.0534	7.8035	8.49746	6.71204	6.89969	7.64586	7.77497	8.37298
CUST_7663_PI416562355	9.74604	9.75211	8.83495	8.85261	9.08438	8.87679	7.71529	8.78022
CUST_7664_PI416562355	9.91564	9.2096	9.84033	8.49521	8.82664	9.94877	9.04225	8.62169
CUST_7665_PI416562355	7.37528	8.236	7.07443	7.76422	7.68691	8.49121	7.25882	8.09191
CUST_766_PI416568369	7.97026	7.63614	8.08296	8.3915	8.65003	7.86087	7.93459	8.951
CUST_7670_PI416562355	7.60753	7.04196	7.19779	8.33062	6.33029	7.74754	7.22064	7.50031
CUST_7675_PI416562355	8.85105	7.59243	8.49346	8.07445	7.73447	8.24226	8.85339	7.20972
CUST_7680_PI416562355	7.89877	7.14939	7.71357	7.26264	8.17413	7.58962	7.83029	7.99097
CUST_7684_PI416562355	8.35354	8.42756	7.31907	6.71204	6.95451	7.99398	7.84958	7.95835
CUST_7687_PI416562355	7.95254	8.19351	8.36931	8.04352	8.55253	8.227	8.25442	8.44836
CUST_7692_PI416562355	7.78563	6.9421	8.11908	8.52563	8.24806	8.19643	7.74439	8.54386
CUST_7699_PI416562355	7.76236	6.89363	7.80027	7.05354	7.61169	7.16612	7.79865	7.08377
CUST_7704_PI416562355	8.62021	8.5366	8.31584	7.68844	8.13457	9.78412	7.68143	7.84723
CUST_7717_PI416562355	9.24056	8.79674	9.8421	8.11226	9.32086	8.57043	9.12645	8.6417
CUST_7720_PI416562355	6.18045	7.33787	7.02613	7.02613	7.50603	7.31511	6.52105	7.01013
CUST_7724_PI416562355	7.61076	7.78359	8.02978	8.50244	7.59126	7.56864	7.34648	7.96486
CUST_7729_PI416562355	7.92497	8.01592	8.20776	8.63196	7.18018	6.86026	8.09768	7.46732
CUST_772_PI416562355	9.13008	8.84714	8.17163	9.63304	9.06094	8.87813	9.29884	8.89187
CUST_7736_PI416562355	7.87342	6.09333	7.27667	8.04557	7.69846	7.37961	7.93974	6.98899
CUST_7737_PI416562355	8.27567	7.46834	8.55565	8.73945	8.69685	8.67374	8.03821	8.85183
CUST_7738_PI416562355	11.5781	11.0295	10.6771	11.8009	11.7029	11.4949	11.39	10.0328
CUST_773_PI416562355	8.7722	8.26984	9.33824	9.28734	9.47351	8.89414	9.21423	10.0003
CUST_7743_PI416562355	9.2759	9.80024	8.02719	8.76662	8.65003	9.88478	8.74745	7.99415
CUST_7745_PI416562355	9.46294	9.83264	9.17218	7.33508	8.65485	10.0938	9.351	9.83046
CUST_7748_PI416562355	8.84106	9.03539	8.52146	9.51711	8.22594	9.49091	8.89991	9.25701
CUST_7750_PI416562355	7.6481	7.54855	8.3884	8.62923	8.30533	7.99398	8.25442	8.08229
CUST_7753_PI416562355	8.92434	8.46912	9.33014	8.62923	9.42291	8.3483	10.1098	8.82505
CUST_775_PI416568369	7.83879	7.18731	7.16581	8.52073	8.35891	7.59266	8.20837	8.44836
CUST_7760_PI416562355	10.011	9.88707	9.97275	9.05637	8.36152	9.3984	9.37998	10.366
CUST_7762_PI416562355	8.67164	6.93032	7.54397	8.59256	8.87928	8.51458	8.71852	8.51001
CUST_7763_PI416562355	6.96249	6.85987	7.24254	7.14366	7.38448	6.32129	6.8556	7.6613
CUST_7764_PI416562355	7.00873	8.28553	7.6366	7.32217	8.16032	6.86607	7.20972	7.38987
CUST_7767_PI416562355	7.95454	7.24224	8.17163	9.02686	8.65719	8.48115	8.45261	8.77549
CUST_7768_PI416562355	7.54493	8.52563	7.50404	8.27159	7.63251	7.78645	8.49271	8.45801
CUST_7769_PI416562355	8.10097	6.76772	7.44808	8.28336	8.78656	8.36808	8.66232	8.69249
CUST_7771_PI416562355	7.36519	7.73278	7.40085	8.41493	8.54543	8.21141	7.33508	7.54373
CUST_7777_PI416562355	9.53897	6.9421	9.25258	7.56769	8.37271	8.87372	9.15045	6.95451
CUST_7778_PI416562355	9.21112	8.21308	8.21172	9.20647	7.57999	8.49646	8.75184	8.87372
CUST_7786_PI416562355	11.5361	10.5034	11.6884	11.8493	11.9243	11.2769	11.5685	12.1423
CUST_7787_PI416562355	12.9394	12.0901	12.7297	12.6738	12.9249	12.8661	12.7663	12.8834
CUST_7791_PI416562355	7.60753	9.12758	8.3316	8.21141	7.44369	6.54635	7.67483	8.91222
CUST_7796_PI416562355	10.1725	10.3984	9.81858	10.3528	9.95433	10.4048	9.58043	10.1824
CUST_7800_PI416562355	7.07176	7.18391	6.97329	6.93032	6.81573	7.86629	6.01881	7.47545
CUST_780_PI416562355	7.40111	7.12052	2.29366	7.86648	8.03821	7.65102	6.52105	7.0684
CUST_7813_PI416562355	8.84978	8.44357	8.38638	9.15204	9.09827	8.7295	8.88673	9.05502
CUST_7815_PI416562355	8.69554	8.62923	9.11869	9.4867	9.45885	8.8025	8.88673	9.40533
CUST_7819_PI416562355	8.43552	8.71498	8.435	6.78744	8.46402	8.79734	8.57138	7.64405
CUST_7825_PI416562355	8.45107	8.41902	7.98671	8.62923	8.39404	9.12225	8.39592	8.58366
CUST_7826_PI416562355	9.64717	10.346	10.4632	10.7172	10.8337	9.86944	9.58642	10.3147
CUST_7845_PI416562355	11.4298	9.58701	6.89363	11.2433	8.87083	10.1948	10.5437	9.76461
CUST_7849_PI416562355	9.17218	8.90057	8.48544	7.56769	7.85348	8.57043	7.48957	8.79146
CUST_784_PI416568369	9.72264	9.01906	8.8308	7.29917	8.56044	8.56758	9.44798	6.02713
CUST_7850_PI416562355	8.39042	8.59769	8.20226	8.44254	8.70443	8.32641	7.70884	8.60292
CUST_7854_PI416562355	7.46221	8.66032	7.4075	8.7943	6.41831	7.65102	7.06302	7.33954
CUST_7856_PI416562355	7.37256	7.55695	7.67967	8.04352	6.11431	7.20911	7.30374	7.95835
CUST_7863_PI416562355	10.7818	10.9327	11.1688	11.2713	11.4735	10.7818	11.1175	11.2976
CUST_7875_PI416562355	8.84577	8.9655	8.85729	9.23398	8.88139	8.96821	8.65339	9.17889
CUST_7876_PI416562355	6.87224	7.44161	6.84662	7.46986	7.50603	7.45914	7.01989	7.32217
CUST_787_PI416562355	7.15952	7.20209	7.57858	7.16581	6.92884	7.07008	6.75442	7.00418
CUST_7883_PI416562355	7.41068	7.26792	7.57858	8.43839	7.78563	8.07746	7.66731	7.17956
CUST_7887_PI416562355	6.89969	6.98757	6.9177	6.86375	8.42086	7.49981	7.19687	6.66484
CUST_7890_PI416562355	9.82087	8.85417	8.87189	8.96008	6.18542	7.56483	9.59397	9.01183
CUST_7891_PI416562355	10.1969	10.6716	10.8086	11.1275	10.9161	10.2172	9.85238	10.8754
CUST_7896_PI416562355	8.69249	8.04181	8.42795	9.13586	9.1389	8.41374	8.80432	9.66943
CUST_7898_PI416562355	8.48745	7.07577	8.91689	8.73523	8.50244	8.69815	8.9066	7.84193
CUST_7901_PI416562355	9.30256	9.05502	9.38835	7.77002	8.13328	9.25421	8.76714	9.14058
CUST_7903_PI416562355	7.27405	7.12246	6.2051	8.78022	7.15256	7.39416	9.46339	7.6845
CUST_7911_PI416562355	10.4743	9.15489	9.68282	10.0035	10.0665	9.80296	10.4771	10.0456
CUST_7912_PI416562355	6.43925	7.66597	6.94247	7.80188	8.0042	7.84527	6.46703	7.4312
CUST_7914_PI416562355	7.36519	9.0958	7.66108	8.37543	8.42664	7.86629	7.18422	7.40138
CUST_7921_PI416562355	7.69803	8.16912	8.15496	8.19428	7.67571	8.03392	7.72257	7.42151
CUST_7935_PI416562355	7.91847	8.47331	8.46593	8.28336	8.69173	8.08296	8.22323	8.07345
CUST_7937_PI416562355	8.43552	8.28553	8.45749	8.90321	8.79146	8.52734	8.14464	8.75456
CUST_7948_PI416562355	8.28278	8.75143	8.7465	9.11121	9.11422	8.84037	8.31584	8.71498
CUST_7952_PI416562355	9.68638	9.26142	8.9845	9.82758	10.0456	9.49416	9.86862	10.0247
CUST_7954_PI416562355	8.71852	8.46797	8.77878	7.66597	9.32579	9.11739	7.69716	9.25007
CUST_7963_PI416562355	8.63275	9.31966	9.36344	8.36097	10.1284	7.23986	8.48141	8.56877
CUST_7965_PI416562355	10.4168	8.95227	10.1885	9.90402	10.2328	9.92281	10.4239	10.0542
CUST_7967_PI416562355	10.0379	8.9845	8.94936	7.81596	8.14097	8.28379	10.3745	7.56174
CUST_7970_PI416562355	9.81563	9.29884	10.0418	10.2512	10.0418	9.9104	9.80528	10.352
CUST_7974_PI416562355	7.36519	7.55695	7.23298	8.39431	7.95108	6.86026	7.1163	7.79073
CUST_7979_PI416562355	7.18204	7.53573	7.52793	7.55695	7.28681	7.312	7.03888	7.67306
CUST_797_PI416562355	8.85417	7.00453	8.27436	7.01989	8.46797	7.1941	8.55313	8.01033
CUST_7980_PI416562355	7.74039	8.53173	8.03564	8.79308	8.25501	8.22232	8.55853	8.89774
CUST_7983_PI416562355	7.57858	7.68319	7.38448	7.43016	8.86794	8.69358	8.11876	9.29641
CUST_7991_PI416562355	8.5321	7.14939	8.26925	7.80188	8.53319	7.76049	8.44939	8.36726
CUST_7_PI416562355	9.49022	8.19612	9.89254	7.80188	10.5333	8.90321	8.02165	8.09686
CUST_7_PI416679341	10.7771	11.5899	11.9257	11.9945	10.7923	11.3847	11.2259	11.7683
CUST_8013_PI416562355	6.396	7.5684	6.84662	7.19256	6.2425	7.62659	7.52916	7.15825
CUST_8014_PI416562355	9.82922	10.9248	11.068	10.1897	8.31074	9.19989	10.5388	10.9265
CUST_8028_PI416562355	9.4275	10.0247	9.30854	9.07739	10.0266	10.1908	7.81315	9.52129
CUST_8035_PI416562355	7.44937	7.27725	6.04636	7.21215	7.91455	7.44343	7.44421	6.71976
CUST_8037_PI416562355	6.9858	7.8786	6.94869	7.83839	7.47747	7.72555	7.20178	7.56698
CUST_8041_PI416562355	8.34331	7.06571	8.92062	8.94589	8.89016	8.59746	8.56533	8.89443
CUST_8043_PI416562355	6.75442	8.28553	8.10441	8.28336	7.0399	6.33029	8.15654	7.39362
CUST_8044_PI416562355	12.8908	12.6576	12.2333	12.8661	11.8311	12.2624	12.8118	12.2062
CUST_8045_PI416562355	8.03993	9.27706	8.73003	8.35492	8.6631	8.8025	7.85387	8.94278
CUST_8049_PI416562355	7.28739	8.11908	8.30376	8.83831	7.88548	7.53013	7.99132	7.62157
CUST_8055_PI416562355	9.9421	8.62718	8.33635	9.96122	7.87898	9.41077	8.88673	10.0961
CUST_8056_PI416562355	10.3984	9.90881	9.9897	9.86132	8.62169	9.78412	10.1836	9.93622
CUST_805_PI416562355	9.08737	10.4266	10.185	9.71365	8.95773	8.99089	8.65719	9.00553
CUST_8066_PI416562355	7.90743	7.69542	5.6356	7.43642	7.96954	7.97529	8.26706	8.06135
CUST_8067_PI416562355	7.45555	9.29267	8.55253	8.41493	8.93414	7.25971	8.17662	8.3795
CUST_8068_PI416562355	8.69249	7.98937	7.72853	8.26838	9.06009	8.63752	8.87813	8.74019
CUST_8069_PI416562355	5.17851	7.54082	8.67495	8.22549	7.05286	7.00312	7.37907	8.18346
CUST_8073_PI416562355	8.20287	8.21308	8.77508	8.45852	8.48971	8.12265	8.36535	8.97396
CUST_8077_PI416562355	7.68625	7.96305	7.88128	7.69324	7.11663	7.31511	8.5683	8.18702
CUST_8081_PI416562355	7.49707	7.42754	7.83009	7.61744	7.28681	7.3462	7.75716	8.02564
CUST_8092_PI416562355	8.39042	9.03659	6.94247	9.16952	8.15116	8.59291	8.33412	7.79073
CUST_8094_PI416562355	7.18204	6.82848	6.89969	7.96305	6.83482	7.90065	7.41544	7.47545
CUST_8110_PI416562355	9.4867	11.283	10.1782	9.74309	10.0177	11.0429	10.6277	9.46339
CUST_8115_PI416562355	9.01749	10.0134	9.13096	9.48953	10.6914	8.80543	8.48971	9.98254
CUST_8116_PI416562355	7.66731	8.16032	8.74986	7.8809	8.94058	7.73659	6.98899	8.38706
CUST_8117_PI416562355	9.9697	10.1836	10.2587	10.5455	9.54899	11.0341	9.16788	10.6366
CUST_8118_PI416562355	7.95907	8.6631	5.99356	8.61516	7.91455	8.0119	7.39577	8.05407
CUST_8122_PI416562355	7.28739	8.99142	7.83583	7.31398	7.11142	6.43717	9.03479	7.45555
CUST_8139_PI416562355	9.47351	8.17225	9.47895	9.2759	7.6508	8.98138	9.42291	8.6417
CUST_8141_PI416562355	7.96305	7.27725	6.94869	7.99839	7.65818	7.11728	8.06506	7.86957
CUST_8142_PI416562355	9.05094	8.90443	8.47913	8.51248	8.32473	9.28705	7.54397	7.20972
CUST_8143_PI416562355	7.00873	7.36656	7.43016	6.9715	7.41174	6.82809	7.36765	7.40962
CUST_8146_PI416562355	11.3273	10.0386	10.3005	10.9818	11.7953	11.1157	11.1529	11.4589
CUST_8150_PI416562355	8.32936	7.73278	8.23585	9.06077	9.06347	8.46912	8.49846	9.07622
CUST_8154_PI416562355	8.73649	10.7599	9.61608	9.33433	10.4028	9.70881	8.67108	8.10703
CUST_8159_PI416562355	6.43925	8.37244	7.19164	7.17051	6.9614	6.68776	6.9989	7.33954
CUST_8160_PI416562355	7.77373	6.2112	7.76609	8.45184	6.17422	8.04829	8.09141	8.32036
CUST_8163_PI416562355	9.44882	8.79146	9.14584	8.98236	9.41183	8.75863	9.43286	8.52905
CUST_8167_PI416562355	7.65528	7.19256	8.66098	8.03306	8.69445	7.23986	7.71529	7.80713
CUST_8172_PI416562355	6.51268	6.97293	7.01502	7.08908	7.40271	6.81493	6.5769	7.02613
CUST_8174_PI416562355	8.51827	7.838	7.874	6.96466	6.98402	7.96648	7.33787	8.26545
CUST_8177_PI416562355	10.7199	10.7861	11.5204	9.40187	9.59321	11.2433	10.6832	9.9104
CUST_8179_PI416562355	8.16599	8.69445	8.78656	8.26002	9.45146	7.29545	7.81736	9.02746
CUST_8182_PI416562355	8.50493	7.60476	7.37555	8.92062	8.86485	8.60963	7.62956	7.99804
CUST_8187_PI416562355	7.36519	7.34398	7.63319	6.92884	7.37582	8.2936	7.32274	6.63521
CUST_8190_PI416562355	11.1987	12.5255	11.7713	12.3517	12.822	12.2934	11.7454	11.6904
CUST_8199_PI416562355	7.6481	7.20209	7.62773	7.71443	8.06354	7.13085	7.45889	7.83425
CUST_8202_PI416562355	7.09865	7.46834	7.86995	6.5279	7.0684	7.37961	9.83264	8.02564
CUST_8203_PI416562355	8.48493	8.76496	8.46593	9.3552	8.90359	7.88548	7.19256	8.94763
CUST_820_PI416562355	8.03426	7.22064	7.31907	8.0389	8.41836	7.10095	7.40271	8.57043
CUST_8215_PI416562355	10.3258	9.80528	9.44643	9.8678	10.8786	9.19066	10.511	10.4443
CUST_8220_PI416562355	9.45423	7.93864	7.64586	7.27928	8.19781	7.9598	7.52622	8.45441
CUST_8222_PI416562355	7.95454	8.77981	9.16356	8.69902	7.01989	7.84958	7.52034	8.52146
CUST_8223_PI416562355	9.52729	8.51519	8.85952	9.45333	8.10752	9.19066	8.8308	8.49271
CUST_8224_PI416562355	9.04173	8.50493	8.14097	6.71848	7.63637	9.23937	7.45889	7.54373
CUST_8227_PI416562355	7.90912	7.82035	9.13586	9.03367	7.00733	7.58141	7.80834	8.49521
CUST_8231_PI416562355	11.5866	10.8744	11.2213	9.03367	10.0379	12.4172	10.7015	11.0531
CUST_8242_PI416562355	8.35354	6.97293	8.28293	7.34676	7.95108	7.33452	8.49271	7.74754
CUST_8243_PI416562355	8.0818	6.10386	7.44317	7.62682	7.53694	7.36711	7.86629	7.71958
CUST_8253_PI416562355	10.978	10.6738	11.1957	11.279	11.7067	11.283	11.2748	11.6
CUST_825_PI416562355	8.30291	6.9177	7.86629	8.48115	8.2339	8.08827	8.13969	8.10195
CUST_8261_PI416562355	9.69549	9.79294	8.57883	10.0604	11.8638	9.4275	8.35657	12.0859
CUST_826_PI416562355	8.00893	7.99504	8.00928	8.20409	8.25928	7.69846	8.06758	8.227
CUST_8270_PI416562355	10.0641	10.3561	11.2528	10.3157	11.1309	10.3774	9.99656	10.6868
CUST_8271_PI416562355	8.58366	8.39431	8.33635	7.81235	8.10752	7.292	8.39431	8.07613
CUST_8272_PI416562355	8.43109	8.11908	8.32177	7.3904	7.22818	7.79297	8.43813	7.99097
CUST_8276_PI416562355	9.14202	8.54144	7.92979	9.37849	9.64548	8.90829	9.38147	9.00008
CUST_827_PI416562355	7.47088	8.20287	8.25072	7.66597	8.02148	9.47731	8.00156	7.54373
CUST_8281_PI416562355	8.92434	9.54538	9.0579	10.275	9.52729	8.49521	7.61353	9.19989
CUST_8282_PI416562355	10.7231	10.4412	9.91723	10.3893	11.1192	10.3182	10.8256	10.0202
CUST_8287_PI416562355	7.1941	8.16646	7.82732	7.66175	7.5471	6.81893	7.01433	7.22758
CUST_8294_PI416562355	8.19443	6.31678	7.6366	7.13471	8.12878	7.29545	8.37244	7.13471
CUST_8298_PI416562355	7.61537	5.28872	8.89414	7.64586	7.34842	6.61511	8.00367	8.02564
CUST_8299_PI416562355	8.56616	8.74093	7.51419	8.26252	8.88368	8.56366	8.69728	7.81275
CUST_8303_PI416562355	7.13342	8.06792	6.49629	7.31879	8.37271	7.13503	6.72744	7.56698
CUST_8307_PI416562355	10.1935	10.1908	10.1746	10.3853	10.4239	10.3211	9.94274	10.6422
CUST_8308_PI416562355	8.62341	9.60865	10.4059	8.81627	8.66776	10.1263	9.13586	9.35802
CUST_8309_PI416562355	8.82902	8.22338	8.35161	8.00806	9.12758	9.37686	8.76496	9.18804
CUST_8311_PI416562355	7.34786	7.28102	7.31256	7.58141	8.13841	7.73659	7.51296	7.94267
CUST_8312_PI416562355	9.50326	8.22985	9.45243	9.05043	9.70945	8.76941	9.56068	9.87589
CUST_8314_PI416562355	8.28032	8.09488	8.16064	7.19779	8.78656	8.62649	8.1995	8.74849
CUST_8318_PI416562355	10.4785	9.69146	10.1941	10.9282	10.282	10.561	10.3372	10.3182
CUST_8321_PI416562355	8.21141	8.00191	7.60753	6.99395	7.8688	7.93753	8.51186	8.3884
CUST_8327_PI416562355	6.46703	7.31709	7.01989	7.31398	7.54058	6.82809	6.82848	6.9377
CUST_8332_PI416562355	9.84033	9.56682	9.71879	10.4296	8.58741	9.02712	9.00289	10.5678
CUST_8337_PI416562355	9.16262	10.2448	9.77935	10.1433	9.59892	9.73692	9.78238	9.1851
CUST_8340_PI416562355	9.76035	11.2748	10.1813	10.9151	8.82664	11.2528	10.585	9.23354
[truncated: 335 more rows]
